# Supplementary material for: Septin/anillin filaments scaffold central nervous system myelin to accelerate nerve conduction
Source: eLife. 2016 Aug 9;5:e17119. doi: 10.7554/eLife.17119 (PMC4978525; doi:10.7554/eLife.17119)
Supplement: Figure 1—source data 1. — DOI: http://dx.doi.org/10.7554/eLife.17119.004 [file elife-17119-fig1-data1.xlsx]

## Sheet: TOP3_quant WT_vs_Cnp-null
						Myelin WT1	Myelin WT1	Myelin WT1 3	Myelin WT2	Myelin WT2	Myelin WT2	Myelin WT3	Myelin WT3	Myelin WT3	Myelin KO1 (Cnp-null/null)	Myelin KO1 (Cnp-null/null)	Myelin KO1 (Cnp-null/null)	Myelin KO2 (Cnp-null/null)	Myelin KO2 (Cnp-null/null)	Myelin KO2 (Cnp-null/null)	Myelin KO3 (Cnp-null/null)	Myelin KO3 (Cnp-null/null)	Myelin KO3 (Cnp-null/null)	Myelin WT1	Myelin WT2	Myelin WT3	Myelin KO1 (Cnp-null/null)	Myelin KO2 (Cnp-null/null)	Myelin KO3 (Cnp-null/null)
description	mw	max score	accession	reported peptides	entry	WT 1 1	WT 1 2	WT 1 3	WT 2 1	WT 2 2	WT 2 3	WT 3 1	WT 3 2	WT 3 3	KO 1 1	KO 1 2	KO 1 3	KO 2 1	KO 2 2	KO 2 3	KO 3 1	KO 3 2	KO 3 3	AVERAGE	AVERAGE	AVERAGE	AVERAGE	AVERAGE	AVERAGE	ttest	L2R
Serine+threonine+protein+phosphatase+PP1+gamma+catalytic+subunit+OS+Mus+musculus+GN+Ppp1cc+PE+1+SV+1	36983.9	718.901	P63087	2	PP1G_MOUSE										3175	2813	3372	2809.5	3017	3243	2821	2085	3519	0	0	0	3120	3023.17	2808.33	5.41054e-06	not possible
Septin+4+OS+Mus+musculus+GN+Sept4+PE+1+SV+1	54936.1	2039.34	P28661	6	SEPT4_MOUSE	9750.33	8919.67	12229.7	9623	9739.67	9703	10564	10424.7	10031.7	3164	3934.33	4827.67	2935	2951.33	3754.33	3854	4086	4021	10299.9	9688.56	10340.1	3975.33	3213.56	3987	4.28638e-05	-1.44029
Actin+cytoplasmic+1+OS+Mus+musculus+GN+Actb+PE+1+SV+1	41736.9	15682.7	P60710	16	ACTB_MOUSE	106105	109048	108712	111410	111973	115981	109589	106661	113594	128140	136418	147034	129238	141185	139306	136080	141896	142177	107955	113122	109948	137197	136576	140051	0.000116577	0.322082
Septin+7+OS+Mus+musculus+GN+Sept7+PE+1+SV+1	50550	4885.86	O55131	9	SEPT7_MOUSE	13844.7	21091.7	14137	15302.3	14666	16140.3	15009.7	13742.3	16702	8768.33	7547.33	8590	8878.67	8247.67	10658.3	8995.33	9132.67	9312	16357.8	15369.6	15151.3	8301.89	9261.56	9146.67	0.000149356	-0.811546
2+3+cyclic+nucleotide+3+phosphodiesterase+OS+Mus+musculus+GN+Cnp+PE+1+SV+3	47123.4	41724.2	P16330	34	CN37_MOUSE	529517	564322	494687	694947	635584	655453	640265	745033	601126	7541.67	10092.7	8691.33	9313	5755	9538.5	8058	6637	9053.5	529508	661995	662141	8775.22	8202.17	7916.17	0.00016001	-6.21845
Ras+related+protein+Rap+1A+OS+Mus+musculus+GN+Rap1a+PE+2+SV+1	20987.3	4854.65	P62835	7	RAP1A_MOUSE	16835.7	16924.7	15907.7	15334	14900.3	16683.3	16269.3	17963.3	17630	9234.33	10138	10893	8931	9896.33	10216.3	9229	9595.67	9812.67	16556	15639.2	17287.6	10088.4	9681.22	9545.78	0.000182592	-0.755266
Protein+NDRG1+OS+Mus+musculus+GN+Ndrg1+PE+1+SV+1	43008.8	2811.76	Q62433	5	NDRG1_MOUSE	14313	15387.3	14346	16284.7	16712	16688.7	14789	16150.3	17071	8078	8270.33	7878.67	8379.67	8613.67	8167.67	7639.33	7377.67	8470.67	14682.1	16561.8	16003.4	8075.67	8387	7829.22	0.000190971	-0.959758
Actin+binding+protein+anillin+OS+Mus+musculus+GN+Anln+PE+1+SV+2	122794	247.042	Q8K298	2	ANLN_MOUSE	6183.5	4076	6188.5	4061	5932.5	5227.5	5671	7101	6141.5	1860	1953	2518		1771	1901	1643	1454	2066	5482.67	5073.67	6304.5	2110.33	1836	1721	0.000602524	-1.57293
ATP+synthase+subunit+O+mitochondrial+OS+Mus+musculus+GN+Atp5o+PE+1+SV+1	23363.6	1337.65	Q9DB20	5	ATPO_MOUSE	7651.33	8251	7756	8948.33	9107	9126	6983.67	7645	7361.67	12190.7	13251.3	14368.3	12609.3	12171	13037.7	11981.3	13469.7	13054.3	7886.11	9060.44	7330.11	13270.1	12606	12835.1	0.000914603	0.673182
Ubiquitin+OS+Mus+musculus+GN+Rps27a+PE+1+SV+1	8564.86	26053.2	P62991	5	UBIQ_MOUSE	22565.7	24762.7	23806.7	27525	29129.3	28489.7	24011.7	19262.7	23121.3	49404.3	49652	55150	44935.3	41756.7	49352	51159.3	52994.3	51747.3	23711.7	28381.3	22131.9	51402.1	45348	51967	0.000930071	1.0026
Ras+related+protein+Ral+A+OS+Mus+musculus+GN+Rala+PE+1+SV+1	23552.8	258.554	P63321	2	RALA_MOUSE	5543	8186	6242.5	6148.5	6188	7431	6424	7322	8193	3601.5	3982.5	4433.5	3549.5	3936.5	4211	4141	4868	4734.5	6657.17	6589.17	7313	4005.83	3899	4581.17	0.00100886	-0.719482
Chloride+intracellular+channel+protein+4+OS+Mus+musculus+GN+Clic4+PE+1+SV+3	28729.1	818.639	Q9QYB1	2	CLIC4_MOUSE	5199.5	5359	4643	5997	4482.5	5574.5	4078.5	3848	5443	11282	10262.5	10687.5	13083	12431	12937.5	9840	12004.5	9209.5	5067.17	5351.33	4456.5	10744	12817.2	10351.3	0.00142817	1.18893
ATP+synthase+subunit+alpha+mitochondrial+OS+Mus+musculus+GN+Atp5a1+PE+1+SV+1	59752.7	15864.8	Q03265	21	ATPA_MOUSE	68285.3	68451.3	66639	75016	77524.3	69642.3	69844.3	66330.3	67298.7	82656.3	84706	95711.7	86350	87019	85143	89733.7	91347	87667	67791.9	74060.9	67824.4	87691.3	86170.7	89582.6	0.00147771	0.329329
Mitochondrial+glutamate+carrier+1+OS+Mus+musculus+GN+Slc25a22+PE+1+SV+1	34670.5	641.438	Q9D6M3	3	GHC1_MOUSE	4191.67	5106	4507	4509.67	5450	4717.33	5066.33	5036.67	4724.67	6393.67	6399	6667.33	6442	7008	7100	5816.67	6479.67	6237.33	4601.56	4892.33	4942.56	6486.67	6850	6177.89	0.0015728	0.434835
Dihydropteridine+reductase+OS+Mus+musculus+GN+Qdpr+PE+1+SV+2	25570.3	7666.97	Q8BVI4	9	DHPR_MOUSE	17454	17974	17977.7	18644.3	17236.3	18096.7	16420.3	16137.7	16089.7	33652	31038.3	29211.3	27463.7	30224	32090	22254	30275.7	26131.3	17801.9	17992.4	16215.9	31300.6	29925.9	26220.3	0.00187301	0.74961
ATP+synthase+subunit+delta+mitochondrial+OS+Mus+musculus+GN+Atp5d+PE+1+SV+1	17600.1	1223.24	Q9D3D9	3	ATPD_MOUSE	11181.5	8889.5	9176.5	9655.67	7453	12316.3	9514	10305.5	9790.5	11815	11451.5	11397	12657.5	12264	12569	12735	10645	11775.5	9749.17	9808.33	9870	11554.5	12496.8	11718.5	0.00194996	0.281578
ADP+ATP+translocase+1+OS+Mus+musculus+GN+Slc25a4+PE+1+SV+4	32904.4	5830.79	P48962	10	ADT1_MOUSE	17393.5	17235.2	20558.6	16917	18274	18368.7	17360.3	15881.7	15299.7	28429.9	30081.6	31329.4	31356.3	32940.6	32802.5	25987.9	27876.2	26828	18395.8	17853.2	16180.6	29947	32366.5	26897.4	0.00203441	0.766838
Guanine+nucleotide+binding+protein+G+q+subunit+alpha+OS+Mus+musculus+GN+Gnaq+PE+1+SV+4	42158.2	1332.69	P21279	7	GNAQ_MOUSE	10352.2	10509.3	10861.2	11357	12178.2	11507.8	12433.7	12294.3	12628	7863.92	7823.62	7655.11	7659.73	8078.1	7884.2	7645.98	7908.7	7698.83	10574.2	11681	12452	7780.88	7874.01	7751.17	0.00231752	-0.568355
Cysteine+and+glycine+rich+protein+1+OS+Mus+musculus+GN+Csrp1+PE+1+SV+3	20583.5	4040.29	P97315	5	CSRP1_MOUSE	19689	18485.7	19242.7	20309.7	19499.7	20685	20312.7	20270.7	18173	20620.3	22442	22783	20876	20130.7	23802	22324.3	21247.7	21827.3	19139.1	20164.8	19585.4	21948.4	21602.9	21799.8	0.00234584	0.150205
Glycerol+3+phosphate+dehydrogenase+NAD+cytoplasmic+OS+Mus+musculus+GN+Gpd1+PE+1+SV+3	37572.8	556.61	P13707	2	GPDA_MOUSE	2644	3221.5	2945	2595.5	2490.5	3019	3117.5	2577	3058	5661	5829.5	4906.5	4859.5	4637	3775.5	5354	5630	4504.5	2936.83	2701.67	2917.5	5465.67	4424	5162.83	0.00244184	0.814995
Cytochrome+b+c1+complex+subunit+1+mitochondrial+OS+Mus+musculus+GN+Uqcrc1+PE+1+SV+1	52768.8	2077.1	Q9CZ13	10	QCR1_MOUSE	12447.3	11135.7	9897.67	11449.7	11363	11185.3	12542.3	12109	12255	13462.7	14379	14709.7	15107	14691.3	14337.7	13472.3	16452	15794.3	11160.2	11332.7	12302.1	14183.8	14712	15239.6	0.00265491	0.343054
Spectrin+beta+chain+brain+1+OS+Mus+musculus+GN+Sptbn1+PE+1+SV+2	274224	372.298	Q62261	15	SPTB2_MOUSE	6057	5436	6431.33	5234.33	6061	5813.33	5824.67	5879.33	6376	7555.33	8209.67	8337.33	7097.67	6862.33	8431	7424.67	7084.33	7250.67	5974.78	5702.89	6026.67	8034.11	7463.67	7253.22	0.00269413	0.361827
ADP+ribosylation+factor+6+OS+Mus+musculus+GN+Arf6+PE+1+SV+2	20082.2	1669.93	P62331	4	ARF6_MOUSE	6189.42	6255.98	10149	6864.74	6891.73	7254.17	8657	10584.7	5739.02	9802.15	10326.6	16841.7	9463.36	20123	13703.3	9953.75	18495.3	18608.7	7531.47	7003.55	8326.9	12323.5	14429.9	15685.9	0.00345506	0.892455
CD81+antigen+OS+Mus+musculus+GN+Cd81+PE+1+SV+1	25828.7	10364	P35762	2	CD81_MOUSE	40763	37674.7	37069.3	46838.3	43331.7	40161	52383.7	50639	50178.7	64212.7	73703	67860	63692	70512	68504.7	68781.7	66783.7	62323.3	38502.3	43443.7	51067.1	68591.9	67569.6	65962.9	0.00350415	0.603675
ATP+synthase+subunit+gamma+mitochondrial+OS+Mus+musculus+GN+Atp5c1+PE+1+SV+1	32886	689	Q91VR2	7	ATPG_MOUSE	8030.67	8236.33	7715.33	8625.67	9547.33	8947	8072.67	8512.67	8937.33	10249.3	10366.7	10516	11290.3	11620.3	10983	10824.7	10868	11015	7994.11	9040	8507.56	10377.3	11297.9	10902.6	0.00433292	0.351036
60+kDa+heat+shock+protein+mitochondrial+OS+Mus+musculus+GN+Hspd1+PE+1+SV+1	60955.6	393.594	P63038	6	CH60_MOUSE	4379.67	3096	3752.67	4052	4855.67	4594.33	3912	4980	4227	5429	5984	5676	5686.33	5956	5319	6325	4939.67	5102.33	3742.78	4500.67	4373	5696.33	5653.78	5455.67	0.00473293	0.413652
GTP+binding+nuclear+protein+Ran+OS+Mus+musculus+GN+Ran+PE+1+SV+3	24423.2	1395.86	P62827	3	RAN_MOUSE	4432	6388	4349.5	4328.5	6468	5424	3998.33	5645	4734	7809.5	8403	9167.5	6511.33	7287	7117.67	7738.5	7731	7288	5056.5	5406.83	4792.44	8460	6972	7585.83	0.00518791	0.593396
Guanine+nucleotide+binding+protein+G+I+G+S+G+T+subunit+beta+1+OS+Mus+musculus+GN+Gnb1+PE+1+SV+3	37377.1	6377.11	P62874	13	GBB1_MOUSE	36375.2	39587.9	37886.6	34062.9	34410.9	35889.6	35151.1	39505	36696.1	31728.3	30478.9	30501.5	30932.7	31921.1	30263.4	29161.5	28343.7	28782.1	37949.9	34787.8	37117.4	30902.9	31039.1	28762.4	0.00599954	-0.276358
NAD+dependent+deacetylase+sirtuin+2+OS+Mus+musculus+GN+Sirt2+PE+1+SV+2	43256.4	19759	Q8VDQ8	18	SIRT2_MOUSE	106642	105989	108374	133032	132743	113797	122282	126149	115294	82885	95461.3	88309.7	82845.7	89850.3	89138	90890.7	87781	82872.3	107002	126524	121242	88885.3	87278	87181.3	0.00649914	-0.429923
ES1+protein+homolog+mitochondrial+OS+Mus+musculus+GN+D10Jhu81e+PE+1+SV+1	28090.5	765.985	Q9D172	2	ES1_MOUSE	4951.5	4742.5	4825.5	2932	2804	3191	5380.5	5043	4434	9090	7760.5	8562.5	6760	7391.5	8186.5	8060	7728	7810.5	4839.83	2975.67	4952.5	8471	7446	7866.17	0.00653464	0.897408
Septin+8+OS+Mus+musculus+GN+Sept8+PE+1+SV+4	49812.5	3813.6	Q8CHH9	13	SEPT8_MOUSE	16029	18209.7	15981.3	15438	14997	15501	22461.7	20329	20146.3	9216.33	8368.33	9786.67	7183	7227.67	7612.67	9046.33	8679.33	9260.33	16740	15312	20979	9123.78	7341.11	8995.33	0.00689867	-1.05859
Guanine+nucleotide+binding+protein+G+i+subunit+alpha+2+OS+Mus+musculus+GN+Gnai2+PE+1+SV+4	40471.1	2554.42	P08752	12	GNAI2_MOUSE	13084	13978.2	12996.2	12710.5	13494.3	13974.2	15136.3	14646.8	15099.4	10793.8	10696.1	11095.3	10782.9	11977.7	11612.2	10399	11200	10724	13352.8	13393	14960.8	10861.7	11457.6	10774.3	0.00735744	-0.333721
V+type+proton+ATPase+catalytic+subunit+A+OS+Mus+musculus+GN+Atp6v1a+PE+1+SV+2	68326.3	2483.44	P50516	16	VATA_MOUSE	11096.3	12166	12000.3	10305.7	13164.3	12516.3	11700	10519.3	12602.3	14634.7	15293.3	16882.7	14801.7	12747.3	13379.7	15489.7	14987	14392	11754.2	11995.4	11607.2	15603.6	13642.9	14956.2	0.00740341	0.322142
Mitochondrial+inner+membrane+protein+OS+Mus+musculus+GN+Immt+PE+1+SV+1	83900.2	417.778	Q8CAQ8	5	IMMT_MOUSE	3934.67	4044.33	4305	4419	4698.67	4274.67	4931.67	4817.67	4455.67	5168.33	5415.67	5553.33	5370	5391.67	5718.33	6091	5376.67	6012.67	4094.67	4464.11	4735	5379.11	5493.33	5826.78	0.00773132	0.32903
Dual+specificity+protein+phosphatase+15+OS+Mus+musculus+GN+Dusp15+PE+2+SV+3	26186.3	956.474	Q8R4V2	3	DUS15_MOUSE	3058	2316	2597		1951	1673	2892	2313.33	1382	3353.67	3404.5	3467	3240	4121.5	4135	3557.33	2836.33	3915.5	2657	1812	2195.78	3408.39	3832.17	3436.39	0.00879712	0.67987
Elongation+factor+1+alpha+2+OS+Mus+musculus+GN+Eef1a2+PE+1+SV+1	50454.3	2444.29	P62631	9	EF1A2_MOUSE	15336.1	13829.9	13838.3	14282.4	13958.2	7397.42	13591.2	15628.7	12209.8	17474.1	18237.5	19443	16954.1	15820.9	17755	19026.6	16725.8	16116.5	14334.8	11879.3	13809.9	18384.9	16843.3	17289.6	0.00893704	0.391942
Cytochrome+c+oxidase+subunit+4+isoform+1+mitochondrial+OS+Mus+musculus+GN+Cox4i1+PE+1+SV+2	19530.5	2743.01	P19783	4	COX41_MOUSE	14159.3	15172	13382.3	14869.3	15293.7	16200.3	13074	13885.7	10738	16212	17590.7	19245.7	19489.3	18774	18626	18377	19251.3	18789.3	14237.9	15454.4	12565.9	17682.8	18963.1	18805.9	0.00908767	0.392002
Isocitrate+dehydrogenase+NAD+subunit+alpha+mitochondrial+OS+Mus+musculus+GN+Idh3a+PE+1+SV+1	39638.9	538.385	Q9D6R2	4	IDH3A_MOUSE	8608	8822.33	6198	9182	9353	10240.5	8661.33	9587	7618.67	6467.67	6190.33	6233.67	6450.33	6137.33	6366	6422.33	6497	6446.67	7876.11	9591.83	8622.33	6297.22	6317.89	6455.33	0.00939299	-0.452174
Phosphoserine+aminotransferase+OS+Mus+musculus+GN+Psat1+PE+1+SV+1	40472.7	399.331	Q99K85	2	SERC_MOUSE	5306	5246	5461.5	5366.5	5201.5	4973	6742.5	5064	6617	3834	4184.5	4813.5	4305	3329	3901	3510	3795.5	3578	5337.83	5180.33	6141.17	4277.33	3845	3627.83	0.00981345	-0.503649
Elongation+factor+1+alpha+1+OS+Mus+musculus+GN+Eef1a1+PE+1+SV+3	50114	3687.47	P10126	12	EF1A1_MOUSE	26564.9	27748.7	28379.4	30023.6	30012.4	29635.7	29851.8	30579.5	29733	31324.5	34583.8	37124.7	29699.5	31591.5	36544	33861	34493.2	32889.5	27564.3	29890.6	30054.8	34344.3	32611.7	33747.9	0.00985703	0.202605
Beta+soluble+NSF+attachment+protein+OS+Mus+musculus+GN+Napb+PE+1+SV+2	33557.1	688.876	P28663	3	SNAB_MOUSE	2919.5	2050	3137.5	2239	3175	2380	2555	2619	2812	2774.5	3015.5	3646.33	3276.33	3619	3273.33	2914.33	2961	3151.33	2702.33	2598	2662	3145.44	3389.56	3008.89	0.0102771	0.261386
Tubulin+beta+2C+chain+OS+Mus+musculus+GN+Tubb2c+PE+1+SV+1	49831.2	16735.8	P68372	15	TBB2C_MOUSE	23687.5	24652.4	23081.8	31055.4	28337.3	29121	24725.6	25847.6	25632.3	18346.7	18451.6	19294.5	17323.8	18743.2	19913.8	16084.1	17134.9	17790.9	23807.2	29504.6	25401.8	18697.6	18660.2	17003.3	0.010468	-0.534037
Septin+2+OS+Mus+musculus+GN+Sept2+PE+1+SV+2	41525.6	1252.85	P42208	8	SEPT2_MOUSE	6504	6284	6328.67	6082.33	6871.33	6791	7771	7279.33	7415	4887.33	5691.33	5791.67	4957.67	5451.67	5001.33	5059.33	5097.33	5011.33	6372.22	6581.56	7488.44	5456.78	5136.89	5056	0.0117666	-0.38542
Sodium+potassium+transporting+ATPase+subunit+beta+2+OS+Mus+musculus+GN+Atp1b2+PE+1+SV+2	33344.2	532.562	P14231	2	AT1B2_MOUSE	3179	3019	2733	3914.5	3321.5	3460.5	6106	6006	1298	4952	13458	8606	9664	6675.5	3947.5	5699.5	4977	8990	2977	3565.5	4470	9005.33	6762.33	6555.5	0.013639	1.0194
Limbic+system+associated+membrane+protein+OS+Mus+musculus+GN+Lsamp+PE+1+SV+1	38086.3	370.859	Q8BLK3	2	LSAMP_MOUSE			1917	3911.5			4231	4545	3246.5	5981	6270.5	6289	6219.5	6331.5	7585.5	6004.5	5651.5	5830	1917	3911.5	4007.5	6180.17	6712.17	5828.67	0.0152582	0.928514
ATP+synthase+subunit+d+mitochondrial+OS+Mus+musculus+GN+Atp5h+PE+1+SV+3	18749.5	3570.63	Q9DCX2	5	ATP5H_MOUSE	9453	7029.67	6225	10519.7	9076.67	9756.33	6583.33	8023.33	7092	12080.3	10392.3	10512.3	12516.7	12370.7	12542.3	12242	13292.7	11863	7569.22	9784.22	7232.89	10995	12476.6	12465.9	0.015767	0.547631
Reticulon+4+OS+Mus+musculus+GN+Rtn4+PE+1+SV+2	126614	808.759	Q99P72	9	RTN4_MOUSE	10662.7	11102.3	9868	13803	12873	12352.7	10889	10932.7	11097	7624.67	8202.67	7036.67	8294.33	8135.67	8070.33	8715.67	8856	8833.33	10544.3	13009.6	10972.9	7621.33	8166.78	8801.67	0.0164785	-0.489657
Dihydropyrimidinase+related+protein+3+OS+Mus+musculus+GN+Dpysl3+PE+1+SV+1	61936.4	1687.42	Q62188	9	DPYL3_MOUSE	996.3	1360.84	999.873	2198.46	2128.04	2059.82	2762	2546.67	3094	3826.67	4137.33	4713.33	4049	3730.33	3853.33	3793	3624	3785.67	1119	2128.77	2800.89	4225.78	3877.56	3734.22	0.0193875	0.968683
Tubulin+polymerization+promoting+protein+family+member+3+OS+Mus+musculus+GN+Tppp3+PE+1+SV+1	18965.5	1737.61	Q9CRB6	3	TPPP3_MOUSE	12104.7	11547.7	10762.7	14349	13512	12970	12141.7	11609	12478.7	6781	9327.33	8714	8546.33	9371.67	9111.33	10047.3	10259.3	10387	11471.7	13610.3	12076.4	8274.11	9009.78	10231.2	0.0197757	-0.433466
Dynein+light+chain+1+cytoplasmic+OS+Mus+musculus+GN+Dynll1+PE+1+SV+1	10365.9	7219.78	P63168	2	DYL1_MOUSE	7996.22	8559.57	8236.08	10290.6	9270.14	17595	11866.1	11919.6	9872.93	15228.8	19217	15206.2	15174.3	14002.2	14960.5	15110.1	15792.1	16088.5	8263.95	12385.2	11219.5	16550.7	14712.3	15663.6	0.0198499	0.558264
Glutathione+S+transferase+Mu+5+OS+Mus+musculus+GN+Gstm5+PE+1+SV+1	26635	979.792	P48774	2	GSTM5_MOUSE	1308.35	2081.67	2083.14	1542.57	1587.95	1516.91	1800.65	1913.51	1999.62	2456.2	2805.56	2663.58	2298.27	1720.6	2421.47	2301.54	2600.09	2706.53	1824.39	1549.15	1904.59	2641.78	2146.78	2536.06	0.0210796	0.472727
V+type+proton+ATPase+subunit+B+brain+isoform+OS+Mus+musculus+GN+Atp6v1b2+PE+1+SV+1	56551	2180.24	P62814	8	VATB2_MOUSE	14837	13367	13220	11154.3	11645	12096	14767.3	14570	14210	21823	19131	20523.3	17445	17520.7	16575.7	16939	17356.3	17588.7	13808	11631.8	14515.8	20492.4	17180.4	17294.7	0.0227421	0.460184
Glucose+6+phosphate+isomerase+OS+Mus+musculus+GN+Gpi+PE+1+SV+4	62767.1	4531.41	P06745	15	G6PI_MOUSE	14150	12451.3	12243.3	14099.7	14818	14834	10852.7	10658	10162.3	15936	16566.7	17303.3	18664.7	18860	18624	17088.3	16724	17438	12948.2	14583.9	10557.7	16602	18716.2	17083.4	0.023173	0.460209
Heat+shock+70+kDa+protein+12A+OS+Mus+musculus+GN+Hspa12a+PE+1+SV+1	74871.5	455.803	Q8K0U4	3	HS12A_MOUSE	3388		3159	1061			2493.5	2142.67	2840	4379	4647.67	4556.67	4934.33	4862.33	5226.67	4421.33	4358	4534.33	3273.5	1061	2492.06	4527.78	5007.78	4437.89	0.0238499	1.03346
Glutathione+S+transferase+Mu+1+OS+Mus+musculus+GN+Gstm1+PE+1+SV+2	25970.1	9779.33	P10649	9	GSTM1_MOUSE	16789.3	14028.3	17825.7	15074.7	13736	14699.7	12811.3	12725.7	13333.7	17288	18734.9	19630.4	17084	17727.1	18086.4	18603.4	16986.2	18081.1	16214.5	14503.4	12956.9	18551.1	17632.5	17890.3	0.0240564	0.308129
Phosphate+carrier+protein+mitochondrial+OS+Mus+musculus+GN+Slc25a3+PE+1+SV+1	39632.4	982.41	Q8VEM8	3	MPCP_MOUSE	25566	14651.5	24301	23223.5	22769	16657	16948.5	18190.5	34473	20824.5	19717	18828.5	18134.5	18787.5	19932.5	18780	19109	18010.5	21506.2	20883.2	23204	19790	18951.5	18633.2	0.0240827	-0.193135
Glial+fibrillary+acidic+protein+OS+Mus+musculus+GN+Gfap+PE+1+SV+4	49900.1	2143.89	P03995	14	GFAP_MOUSE	2115.48	1870.43	2259.47	4467	4186.67	5071.67	2877.67	2722	3292.67	10971.7	11771.3	11986	6621.67	5022.8	8100.67	13196	12422	13322.3	2081.79	4575.11	2964.11	11576.3	6581.71	12980.1	0.02587	1.69442
Calcium+calmodulin+dependent+protein+kinase+type+II+subunit+delta+OS+Mus+musculus+GN+Camk2d+PE+1+SV	56369.6	2795.3	Q6PHZ2	4	KCC2D_MOUSE	722.713	1302.57	1136.37	1319.24	1048.11	1253.9	550.994	1320.57	642.805	1556.41	1266.6	1285.8	2044.78	1198.41	2016.25	1853.42	2019.41	1812.13	1053.88	1207.08	838.123	1369.6	1753.15	1894.99	0.0281204	0.695193
Succinate+semialdehyde+dehydrogenase+mitochondrial+OS+Mus+musculus+GN+Aldh5a1+PE+1+SV+1	55968.3	1178.6	Q8BWF0	13	SSDH_MOUSE	8895.33	7822.67	8396	9164.33	8586.67	8553.33	10500.7	10059	9756.67	14026.7	13218	12986	10675	10770.7	10651.7	12528	12235.7	12728	8371.33	8768.11	10105.4	13410.2	10699.1	12497.2	0.0307244	0.426116
Synaptotagmin+1+OS+Mus+musculus+GN+Syt1+PE+1+SV+1	47418.1	439.983	P46096	3	SYT1_MOUSE	3866.5	2672	3815.67	3996	4769	3821.67	4500.33	4057	4571	5319.33	5945	4814.67	5589.33	6189.67	6647.67	4809.33	5072.33	4723	3451.39	4195.56	4376.11	5359.67	6142.22	4868.22	0.0360236	0.445261
Junctional+adhesion+molecule+C+OS+Mus+musculus+GN+Jam3+PE+1+SV+2	34837.7	461.37	Q9D8B7	2	JAM3_MOUSE	4337	5361	3549.5	3758.5	5675	3903.5	3566	4304	3748	3617.5	3390.5	3912	3375.5	3774	4015	3531	3673	3667	4415.83	4445.67	3872.67	3640	3721.5	3623.67	0.0365721	-0.213148
ADP+ATP+translocase+2+OS+Mus+musculus+GN+Slc25a5+PE+1+SV+3	32931.4	4687.07	P51881	8	ADT2_MOUSE	9009.21	8216.43	9316.03	10074.4	10111.7	10189.5	7615.04	7365.95	7202	12398	12604.6	12986.8	12669.3	13426.3	11150.3	10407.9	9874.88	11585	8847.22	10125.2	7394.33	12663.1	12415.3	10622.6	0.0377507	0.437247
Leukocyte+surface+antigen+CD47+OS+Mus+musculus+GN+Cd47+PE+1+SV+2	33097.6	2705.31	Q61735	2	CD47_MOUSE	11195	8604	4203.5	4792.5	4162.5	4665	6083.5	4974	5894.5	9777.5	11267.5	6649.5	12336.5	12168.5	11079	9918	10612	7436.5	8000.83	4540	5650.67	9231.5	11861.3	9322.17	0.0379972	0.741518
Ras+related+protein+Rab+1A+OS+Mus+musculus+GN+Rab1A+PE+1+SV+3	22677.8	2778.13	P62821	5	RAB1A_MOUSE	5265.23	6609.64	5473.28	5687.51	5937.85	5957.87	6497.52	6621.54	6614.28	6757.76	6713.8	7006.25	7124.44	7410.59	7447.23	6727.1	6759.57	6994.01	5782.72	5861.08	6577.78	6825.94	7327.42	6826.9	0.038644	0.203385
Myc+box+dependent+interacting+protein+1+OS+Mus+musculus+GN+Bin1+PE+1+SV+1	64470.3	1260.9	O08539	8	BIN1_MOUSE	16959	16192.7	16943	23309.7	18087.7	23296	17651.7	16187	14188.7	12724.3	12872	13834.7	12212	12089.3	14101.7	12023.3	13092.3	12556	16698.2	21564.4	16009.1	13143.7	12801	12557.2	0.0402342	-0.495273
Succinate+dehydrogenase+ubiquinone+flavoprotein+subunit+mitochondrial+OS+Mus+musculus+GN+Sdha+PE	72585.6	360.118	Q8K2B3	3	DHSA_MOUSE	3461.33	3234.67	3390	3810.5	3263.67	3584	3310.33	3611.67	4822	4251.67	3609.33	4510.33	4080.67	3663	4801.5	4544.33	3647.33	3891.33	3362	3552.72	3914.67	4123.78	4181.72	4027.67	0.0407221	0.187591
Syntaxin+1B+OS+Mus+musculus+GN+Stx1b+PE+1+SV+1	33244.8	3753.8	P61264	9	STX1B_MOUSE	22153.7	23882.7	25755	21286.7	21870.3	21208.7	23004	24122.3	21616.3	20031.3	19954.7	21598.7	19232.7	18671	20766.3	20757.3	21481.7	20445.7	23930.4	21455.2	22914.2	20528.2	19556.7	20894.9	0.0411841	-0.163552
EH+domain+containing+protein+3+OS+Mus+musculus+GN+Ehd3+PE+1+SV+2	60821.2	705.599	Q9QXY6	3	EHD3_MOUSE		5331	8062	6548	5665.5	5574.5	5306	5568.5	4301	3561.67	4235.67	3237.67	3560	4129.33	6812	5323.5	3537	3231	6696.5	5929.33	5058.5	3678.33	4833.78	4030.5	0.0425624	-0.495634
Transforming+protein+RhoA+OS+Mus+musculus+GN+Rhoa+PE+1+SV+1	21782.2	7937.87	Q9QUI0	6	RHOA_MOUSE	12125.2	11545.3	12547.2	9504.96	10430.5	9928.74	15213.1	12656	13644.3	8837.36	9258.84	9437.99	6863.33	7730.33	7543.43	9460.09	7394	8598.52	12072.5	9954.75	13837.8	9178.07	7379.03	8484.21	0.0435612	-0.51827
Glyceraldehyde+3+phosphate+dehydrogenase+OS+Mus+musculus+GN+Gapdh+PE+1+SV+2	35810.1	16474.2	P16858	19	G3P_MOUSE	99358	109560	95104.3	75656	71354.3	88416	79185.7	85054.3	86083	146663	140416	178901	107778	107119	111170	130483	129461	130611	101341	78475.4	83441	155327	108689	130185	0.0450561	0.582457
Protein+arginine+deiminase+type+2+OS+Mus+musculus+GN+Padi2+PE+1+SV+1	76219.7	261.808	Q08642	2	PADI2_MOUSE	5824.5	7246	4434	4890	6004.5	6214.5	6685	5733.5	4988	5239.5	7376		4954.5	7685	7708	6715	8545	7766	5834.83	5703	5802.17	6307.75	6782.5	7675.33	0.0471297	0.260091
Calcium+calmodulin+dependent+protein+kinase+type+II+subunit+gamma+OS+Mus+musculus+GN+Camk2g+PE+1+SV	59607	2898.78	Q923T9	5	KCC2G_MOUSE	677.931	1089.9	1176.36	1624.28	1491.18	1626.14	1397.75	1108.32	1416.26	2418.63	2500.24	1729.33	2934.26	2299.45	2455.42	1747.66	1707.64	1622.14	981.395	1580.53	1307.44	2216.07	2563.04	1692.48	0.0473956	0.74202
Vimentin+OS+Mus+musculus+GN+Vim+PE+1+SV+3	53687.8	417.195	P20152	3	VIME_MOUSE	8709.17	9368.67	9465.83	4140.17	2251.67	4419	6861.5	3409.67	3307.67	878.058	871.728	942.672	438.29	734.146	810.546	1184.11	1033.11	1013.54	9181.22	3603.61	4526.28	897.486	660.994	1076.92	0.0474795	-2.7156
Gamma+enolase+OS+Mus+musculus+GN+Eno2+PE+1+SV+2	47296.8	6043.77	P17183	6	ENOG_MOUSE	3686.39	3593.02	3304.19	3912.87	3791.28	3212.02	2576.45	2843.32	2447.51	2201.36	2358.7	2267.35	2288.85	2189.47	2449.46	2350.78	2574.08	2435.29	3527.87	3638.72	2622.43	2275.8	2309.26	2453.38	0.0483923	-0.475907
Neurofilament+light+polypeptide+OS+Mus+musculus+GN+Nefl+PE+1+SV+5	61508.5	13476.2	P08551	22	NFL_MOUSE	29411.7	30978	29562.3	24805	25617.7	24194.3	26999.7	26452	27004.3	48175.7	51379	58117.7	32270.3	34107.3	33544.3	53196.3	57125.7	56116.3	29984	24872.3	26818.7	52557.4	33307.3	55479.4	0.0489937	0.791246
Dynamin+3+OS+Mus+musculus+GN+Dnm3+PE+1+SV+1	97190.6	879.941	Q8BZ98	9	DYN3_MOUSE	2100.32	3164.33	3230	1888.76	1923.15	1227.42	1880.09	1080.89	993.042	3038.67	3258.67	3250.67	3322.67	3013.67	3073	2886.86	3299.33	3981.67	2831.55	1679.78	1318.01	3182.67	3136.44	3389.29	0.0491472	0.735902
Synapsin+2+OS+Mus+musculus+GN+Syn2+PE+1+SV+2	63372.7	1224.15	Q64332	8	SYN2_MOUSE	7295.67	7807.33	6557.67	8644.67	8105	8607	8033.65	9329.67	8183.33	9301.33	9848.67	10603	8675.67	9236.33	8808.67	11083.7	9203	10480	7220.22	8452.22	8515.55	9917.67	8906.89	10255.6	0.0493726	0.265742
Protein+kinase+C+and+casein+kinase+substrate+in+neurons+protein+1+OS+Mus+musculus+GN+Pacsin1+PE+1+SV	50575.4	602.274	Q61644	4	PACN1_MOUSE	5746.5	4667.5	4716	2784	2140.5	2032	4257.33	4686.33	4234.33	7195	7235	7056.33	5738	5807.33	5365.33	6052.33	6720	6902.33	5043.33	2318.83	4392.67	7162.11	5636.89	6558.22	0.0532864	0.719618
Myosin+Id+OS+Mus+musculus+GN+Myo1d+PE+1+SV+1	116081	516.404	Q5SYD0	5	MYO1D_MOUSE	8132.33	7115.67	7015.33	10129.3	10403.7	10811.7	11398.3	11303	8778	6379.33	6463.67	7461.67	5708.67	6755.67	8309.33	6578.67	7173	4854.67	7421.11	10448.2	10493.1	6768.22	6924.56	6202.11	0.053321	-0.511584
Voltage+dependent+anion+selective+channel+protein+3+OS+Mus+musculus+GN+Vdac3+PE+1+SV+1	30752.8	1023.15	Q60931	3	VDAC3_MOUSE	5439	4350.33	5095.33	7305.5	12378	6467	5424	5886	4233.67	9057.67	9640.33	10218	10023	9901	10139	9166.33	8993	9607.67	4961.56	8716.83	5181.22	9638.67	10021	9255.67	0.0535167	0.616535
Guanine+nucleotide+binding+protein+G+s+subunit+alpha+isoforms+short+OS+Mus+musculus+GN+Gnas+PE+1+SV	45663.7	1008.62	P63094	4	GNAS2_MOUSE	3692.92	3798.84	3512.05	5637.54	5631.64	4788.38	5038.82	5427.21	5211.97	3543.54	3300	3354.87	2818.57	2377	2906.07	3425.06	3452.59	3271.39	3667.94	5352.52	5226	3399.47	2700.55	3383.01	0.0542267	-0.587183
Microtubule+associated+protein+1B+OS+Mus+musculus+GN+Map1b+PE+1+SV+1	270411	228.489	P14873	2	MAP1B_MOUSE	3759	3782	2843	2450	2743	3003	3587.5	4355.5	3560.5	4435	5054.5	4131.5	3323.5	3286	6261	3203.5	4806.5	4119.5	3461.33	2732	3834.5	4540.33	4290.17	4043.17	0.0553065	0.360413
Claudin+11+OS+Mus+musculus+GN+Cldn11+PE+1+SV+1	22114.5	11001.6	Q60771	3	CLD11_MOUSE	233647	226014	234786	221014	227889	215018	198499	210379	197755	247299	248073	270390	251534	270658	282762	229149	238378	235428	231482	221307	202211	255254	268318	234318	0.0589447	0.210494
Tubulin+beta+2B+chain+OS+Mus+musculus+GN+Tubb2b+PE+1+SV+1	49953.2	13412.2	Q9CWF2	12	TBB2B_MOUSE	3704.22	3586.9	3503.48	5169.14	4895.44	5813.51	8249.66	9746.13	8941.14	10782.4	9150.46	8731.14	8956.31	8665.54	12742.4	9645.19	11571.7	12391.1	3598.2	5292.7	8978.97	9554.67	10121.4	11202.6	0.0593107	0.789085
Leucine+rich+repeat+LGI+family+member+3+OS+Mus+musculus+GN+Lgi3+PE+1+SV+1	61817.8	782.834	Q8K406	7	LGI3_MOUSE	8140.67	6876	7449.67	6542.33	5671.5	6511	7517	7518.67	7679	8838	7722.67	6948.33	7458.67	10254	9599.67	9435.33	9529	10022.7	7488.78	6241.61	7571.56	7836.33	9104.11	9662.33	0.0627281	0.320592
Calcium+binding+mitochondrial+carrier+protein+Aralar1+OS+Mus+musculus+GN+Slc25a12+PE+1+SV+1	74569.7	1162.46	Q8BH59	10	CMC1_MOUSE	6447.33	5751.33	5672.33	7439.67	9126	6349	6394.67	5934.33	6456	7383	7010	8551.67	7914.67	8706	7509	8564.67	8951	8940.67	5957	7638.22	6261.67	7648.22	8043.22	8818.78	0.0669316	0.303744
Pyruvate+kinase+isozymes+M1+M2+OS+Mus+musculus+GN+Pkm2+PE+1+SV+4	57845.1	4715.01	P52480	18	KPYM_MOUSE	35910.7	35273.7	35790.7	27400.7	27096.7	27732.3	28855.3	28180	27310.3	34752.7	37177.3	39189.7	35689	35803	36763	38373.7	38172.7	37617.3	35658.3	27409.9	28115.2	37039.9	36085	38054.6	0.0690706	0.286046
Malate+dehydrogenase+mitochondrial+OS+Mus+musculus+GN+Mdh2+PE+1+SV+3	35611.6	16486.2	P08249	15	MDHM_MOUSE	35621.7	35279.3	35728.3	31051	28271.3	28235	34088	31926.7	34599.3	36305.7	36013	35321.7	39552.7	35026.7	42683	38284.3	40300.3	39967.7	35543.1	29185.8	33538	35880.1	39087.4	39517.4	0.0698525	0.220381
Plasma+membrane+calcium+transporting+ATPase+2+OS+Mus+musculus+GN+Atp2b2+PE+1+SV+2	132588	330.504	Q9R0K7	4	AT2B2_MOUSE	2840	4222	5076	4624.33	4280.67	4602.67	4835.33	5490.33	4651	5055.33	4680.33	5900	4790.33	4653.67	5906.67	6193.67	6070.33	5592.33	4046	4502.56	4992.22	5211.89	5116.89	5952.11	0.0740254	0.265869
Microtubule+associated+protein+tau+OS+Mus+musculus+GN+Mapt+PE+1+SV+3	76243.5	1554.53	P10637	5	TAU_MOUSE	9011.67	9492	9450	9424.67	10569	14713.7	11610.3	11116.7	16331	15302	15431	16281.7	14374.3	14937.3	14352	14693.3	9747.33	14844	9317.89	11569.1	13019.3	15671.6	14554.6	13094.9	0.0747116	0.353512
Alpha+internexin+OS+Mus+musculus+GN+Ina+PE+1+SV+2	55742	7266.43	P46660	25	AINX_MOUSE	20612.3	22135.7	19908.7	15476.7	22120.3	23499	24963.3	25711.3	18436.7	30260	32509	35367	23289.7	20639.3	27514.3	36737	35090.7	42173.7	20885.6	20365.3	23037.1	32712	23814.4	38000.4	0.0752457	0.556175
Peroxiredoxin+1+OS+Mus+musculus+GN+Prdx1+PE+1+SV+1	22176.5	2522.38	P35700	11	PRDX1_MOUSE	31622.3	31536.7	32014	24936.3	25503	26607	31775.3	29629.3	30978	31155.7	33092.3	33964.7	33418.3	36414.7	34528	32556.7	35127.3	35930	31724.3	25682.1	30794.2	32737.6	34787	34538	0.080574	0.210592
Beta+enolase+OS+Mus+musculus+GN+Eno3+PE+1+SV+3	47025	5234.93	P21550	7	ENOB_MOUSE	1542.12	1355.58	1383.77	1237.2	1327.59	565.122	1029.73	1251.55	977.823	941.752	295.239	822.68	885.432	888.379	341.816	888.911	1197.47	1010.99	1427.16	1043.3	1086.37	686.557	705.209	1032.45	0.0845442	-0.553071
Guanine+nucleotide+binding+protein+G+I+G+S+G+T+subunit+beta+2+OS+Mus+musculus+GN+Gnb2+PE+1+SV+3	37331.2	6110.47	P62880	13	GBB2_MOUSE	28001.8	28417.9	26238.4	44364.5	46128.7	44495.3	28294.8	32331.6	30225.4	24422	23209.1	22114.3	22002.6	22139.1	20503	20470.5	20451.5	21188.9	27552.7	44996.2	30283.9	23248.5	21548.2	20703.7	0.0851953	-0.650726
V+type+proton+ATPase+subunit+E+1+OS+Mus+musculus+GN+Atp6v1e1+PE+1+SV+2	26157.5	3076.61	P50518	5	VATE1_MOUSE	12109	12443.3	11970.7	15527	15030	15834.3	13444.7	13604.7	13992.3	17481.3	15921.3	18113.7	15090	14699.7	15576	14997.3	16342	17781.7	12174.3	15463.8	13680.6	17172.1	15121.9	16373.7	0.0944817	0.23617
Fascin+OS+Mus+musculus+GN+Fscn1+PE+1+SV+4	54508.1	1734.69	Q61553	12	FSCN1_MOUSE	17021	16100	17830.3	16658.3	15697	18389.7	15621	17087.7	16257	16132.7	14743	15186.3	16536	15123.3	17192.3	16002.7	15548	17081.3	16983.8	16915	16321.9	15354	16283.9	16210.7	0.0962304	-0.0698058
Hemoglobin+subunit+beta+1+OS+Mus+musculus+GN+Hbb+b1+PE+1+SV+2	15840.2	38471.6	P02088	7	HBB1_MOUSE	644860	639096	612938	250688	272996	257037	255783	243671	288298	740539	570706	329824	683268	802669	777948	822967	592700	974504	632298	260240	262584	547023	754628	796724	0.0971797	0.861227
Fructose+bisphosphate+aldolase+A+OS+Mus+musculus+GN+Aldoa+PE+1+SV+2	39356	3038.96	P05064	17	ALDOA_MOUSE	35576.7	34598.3	34673	34677.7	33445	32817	34902.7	34674	32746	32252.7	32741.3	33180.3	32200.3	27802.3	32999	34004.3	33195.3	33450.7	34949.3	33646.6	34107.6	32724.8	31000.6	33550.1	0.098213	-0.078337
Neural+cell+adhesion+molecule+1+OS+Mus+musculus+GN+Ncam1+PE+1+SV+3	119428	1334.03	P13595	18	NCAM1_MOUSE	27676.7	27280	26104.7	30656	30950.7	32263.3	31226.7	31285	31852	32182.7	32419.7	31517	34008.7	35153.3	33757.7	33149	33275	34339.7	27020.4	31290	31454.6	32039.8	34306.6	33587.9	0.101211	0.154826
Actin+gamma+enteric+smooth+muscle+OS+Mus+musculus+GN+Actg2+PE+2+SV+1	41877	6593.4	P63268	9	ACTH_MOUSE	70879.3	76071.5	76974.2	36629.1	36198.2	35835.7	83261.5	78232.3	80323.7	93546.5	95568.8	98081.5	87898.5	84434	95971.4	102805	94718.5	87927.5	74641.7	36221	80605.9	95732.3	89434.6	95150.4	0.102771	0.549954
Sideroflexin+3+OS+Mus+musculus+GN+Sfxn3+PE+1+SV+1	35406.3	1204.33	Q91V61	4	SFXN3_MOUSE	4175.5	3300	3458.67	4368	5942.67	4311	4434.67	4429	4063.67	4825	5824.33	5996.33	5326	5287.33	4974.67	5151	4296	4798	3644.72	4873.89	4309.11	5548.56	5196	4748.33	0.104222	0.272341
Ermin+OS+Mus+musculus+GN+Ermn+PE+1+SV+1	32148	4758.83	Q5EBJ4	8	ERMIN_MOUSE	16035.3	14714.3	16287	24565	22329.3	21640.3	18475	20358.3	16569	21318.7	25461	22425.7	24673.7	23707	22255.3	21288.7	24358.7	23631	15678.9	22844.9	18467.4	23068.4	23545.3	23092.8	0.112633	0.290555
Neurofilament+heavy+polypeptide+OS+Mus+musculus+GN+Nefh+PE+1+SV+3	116994	1358.91	P19246	17	NFH_MOUSE	10707.7	10178.3	10080.7	6670.33	6127.67	7824	10734.7	9839.67	10770.7	15111.3	17422	17334	8897.33	10181.7	10294	20584.3	17140.9	18127.3	10322.2	6874	10448.3	16622.4	9791	18617.5	0.117951	0.703922
Rho+related+GTP+binding+protein+RhoG+OS+Mus+musculus+GN+Rhog+PE+2+SV+1	21308.6	11876.8	P84096	8	RHOG_MOUSE	10854.7	14364	15073.3	19306	17789.3	20003.7	21032.7	22298.3	20869	13156.7	13805.3	13835.7	12143.7	12778	13158.7	14390.3	12440	13395.3	13430.7	19033	21400	13599.2	12693.4	13408.6	0.118201	-0.440129
Vesicle+fusing+ATPase+OS+Mus+musculus+GN+Nsf+PE+1+SV+2	82613.7	1876.95	P46460	19	NSF_MOUSE	20271	16792.3	14074	19177	18674.7	24727.7	18532.3	18616.7	19381	21740.3	18407.3	20654.3	22587	29354	24680.3	21742	21736.3	23040.3	17045.8	20859.8	18843.3	20267.3	25540.4	22172.9	0.119353	0.260532
Spectrin+alpha+chain+brain+OS+Mus+musculus+GN+Sptan1+PE+1+SV+4	284598	452.507	P16546	16	SPTA2_MOUSE	6832.67	7234.67	7600.33	8271	9981.33	8429.67	8185.33	7925.33	7578.67	9023.67	8802.67	9779.67	8619	8302	9615.33	8854.33	8336.67	9425.67	7222.56	8894	7896.44	9202	8845.44	8872.22	0.124065	0.164845
Rho+related+GTP+binding+protein+RhoB+OS+Mus+musculus+GN+Rhob+PE+1+SV+1	22123.5	3576.46	P62746	5	RHOB_MOUSE	3151.8	2945.74	2847.16	10186.4	11359.8	9859.59	4553.58	4103.02	3780	1807.64	1718.49	1721.67	1520.5	1627.76	1601.07	1122.17	1495.75	1008.09	2981.57	10468.6	4145.53	1749.27	1583.11	1208.67	0.135399	-1.95412
NADH+dehydrogenase+ubiquinone+flavoprotein+2+mitochondrial+OS+Mus+musculus+GN+Ndufv2+PE+1+SV+2	27285.4	590.207	Q9D6J6	3	NDUV2_MOUSE	4943	4691	3872	5356	5523.5	5673.5	4563.33	4677.67	5229.33	6887	5089	5614.67	5100	4907	5605.67	5409.33	6111	5852	4502	5517.67	4823.44	5863.56	5204.22	5790.78	0.139681	0.183687
Fructose+bisphosphate+aldolase+C+OS+Mus+musculus+GN+Aldoc+PE+1+SV+4	39395	601.854	P05063	3	ALDOC_MOUSE	2173	2047	2109.56	976.811	1201.96	243.046	1513.13	984.645	1138	1683.82	1859.09	1765.93	2029.59	2244.25	2890.42	2153.61	2497.02	2285.58	2109.85	807.273	1211.93	1769.61	2388.09	2312.07	0.144751	0.647904
Alpha+enolase+OS+Mus+musculus+GN+Eno1+PE+1+SV+3	47140.9	15804.4	P17182	22	ENOA_MOUSE	119398	136009	129367	127119	127548	129031	129519	138917	123111	118984	123306	135801	123222	118855	116265	126223	129511	126137	128258	127899	130516	126030	119447	127290	0.145157	-0.0528353
Cytochrome+b+c1+complex+subunit+2+mitochondrial+OS+Mus+musculus+GN+Uqcrc2+PE+1+SV+1	48235	3099.99	Q9DB77	11	QCR2_MOUSE	22904.7	31200.7	28579	53775.7	42636.3	45772.7	35407	34961.7	24237.3	27197.7	25918.3	25504.7	20599	21000	20774	26148	25331.7	25206.3	27561.4	47394.9	31535.3	26206.9	20791	25562	0.146771	-0.553496
Voltage+dependent+anion+selective+channel+protein+2+OS+Mus+musculus+GN+Vdac2+PE+1+SV+2	31732.9	2372.99	Q60930	7	VDAC2_MOUSE	8768.67	12153	9063	16936	15830.3	16163.3	13186.3	12417	12776.7	15605	16501.3	16408.7	17130	17017.7	17370.7	15339.7	15738.3	16182.7	9994.89	16309.9	12793.3	16171.7	17172.8	15753.6	0.150043	0.328565
Visinin+like+protein+1+OS+Mus+musculus+GN+Vsnl1+PE+1+SV+2	22142.4	2822.42	P62761	2	VISL1_MOUSE	11210	12225	8636	16117.5	15659	18086	33213	34799	29110.5	9311.5	11068.5	9233.5	7909.5	8391.5	4779	9526	10597	4375	10690.3	16620.8	32374.2	9871.17	7026.67	8166	0.151567	-1.25177
Tubulin+alpha+4A+chain+OS+Mus+musculus+GN+Tuba4a+PE+1+SV+1	49924.6	12006	P68368	16	TBA4A_MOUSE	23900.7	22593.2	20949.1	8598.68	10348.5	9318.97	25856.7	22852.5	24063.5	28094.9	27412.5	26870.1	27013.1	25052	25759.4	30091.8	26482.1	26613.3	22481	9422.05	24257.6	27459.2	25941.5	27729.1	0.15197	0.530672
Microtubule+associated+protein+6+OS+Mus+musculus+GN+Map6+PE+1+SV+2	96449.9	302.919	Q7TSJ2	3	MAP6_MOUSE	4196	5391.5	4405.67	5736	5552.5	6365	5369.67	5832	5506.33	4397.33	4681.33	4981	4218.33	5165	4590.33	4448.67	5093.67	4923	4664.39	5884.5	5569.33	4686.56	4657.89	4821.78	0.152751	-0.186238
Choline+transporter+like+protein+1+OS+Mus+musculus+GN+Slc44a1+PE+1+SV+2	73083.3	1194.95	Q6X893	6	CTL1_MOUSE	11321.3	8592.67	13250.3	16494.3	15832	16399.3	14226.3	15282.7	14484	13312.7	10497.3	10363.3	9989	10514.3	12273.3	10903.3	11476.7	12249.3	11054.8	16241.9	14664.3	11391.1	10925.6	11543.1	0.155698	-0.309477
Rho+GDP+dissociation+inhibitor+1+OS+Mus+musculus+GN+Arhgdia+PE+1+SV+3	23407.5	2100.42	Q99PT1	3	GDIR1_MOUSE	7365	5722	7988.33	3977	3282.5	4760	5825.67	3931	6390.67	4856.67	3812	3516.33	3560	3811.33	3247	4311.5	4437	3715.33	7025.11	4006.5	5382.44	4061.67	3539.44	4154.61	0.157155	-0.481569
Tubulin+polymerization+promoting+protein+OS+Mus+musculus+GN+Tppp+PE+1+SV+1	23574.6	21086.8	Q7TQD2	10	TPPP_MOUSE	34004.7	34030.3	33928.3	35899.3	37099	36044.7	30175	30832.7	31657.3	40689	38368	39837	36138.7	39735	36918.3	33132	36118.7	35417.7	33987.8	36347.7	30888.3	39631.3	37597.3	34889.4	0.157919	0.147471
Disintegrin+and+metalloproteinase+domain+containing+protein+23+OS+Mus+musculus+GN+Adam23+PE+1+SV+1	91548	563.742	Q9R1V7	3	ADA23_MOUSE	7879.5	7745	8118.5	10582	9778.5	10348.5	10689.5	11439.5	9683	7285.67	7237	7389.67	8683.67	7427.67	8196.67	8316	9074	8407	7914.33	10236.3	10604	7304.11	8102.67	8599	0.161354	-0.260414
Nucleoside+diphosphate+kinase+A+OS+Mus+musculus+GN+Nme1+PE+1+SV+1	17207.8	22061.9	P15532	8	NDKA_MOUSE	74401	73853.8	78783.5	117380	100399	115772	89799.1	35925.7	30470.5	87414.5	39002.4	34538.2	68192.1	69130.5	35151.2	30627	31123.4	27866.1	75679.4	111184	52065.1	53651.7	57491.3	29872.2	0.164889	-0.760728
Thy+1+membrane+glycoprotein+OS+Mus+musculus+GN+Thy1+PE+1+SV+1	18080	7683.96	P01831	4	THY1_MOUSE	43722	42195.7	43789.7	44861.7	37812.3	43154	45367.7	46452.7	47351.7	52062.3	54966	57785	36974.3	43737.7	49418.3	51225.3	50633	54825.3	43235.8	41942.7	46390.7	54937.8	43376.8	52227.9	0.165422	0.194349
Hemoglobin+subunit+alpha+OS+Mus+musculus+GN+Hba+PE+1+SV+2	15085.2	10491.5	P01942	3	HBA_MOUSE	236704	214646	234703	136117	137930	151202	93062.3	97273	99440	214514	186562	164080	219353	270866	255785	376957	400532	400763	228684	141750	96591.8	188385	248668	392751	0.168156	0.829269
Voltage+dependent+anion+selective+channel+protein+1+OS+Mus+musculus+GN+Vdac1+PE+1+SV+3	32351.5	5413.06	Q60932	12	VDAC1_MOUSE	33345.3	38510	35911.3	34703.7	33858.3	37311.3	33243.7	34949.7	36031	45386.3	47216.3	48735	41044	33109	33220.7	39950.3	37351.3	41720	35922.2	35291.1	34741.4	47112.6	35791.2	39673.9	0.172356	0.210248
NADH+ubiquinone+oxidoreductase+75+kDa+subunit+mitochondrial+OS+Mus+musculus+GN+Ndufs1+PE+1+SV+1	79749	885.266	Q91VD9	8	NDUS1_MOUSE	6771.33	6228.67	6430	8068.67	8426	7995	8298.67	7959.67	7623.33	7977.33	7658.33	8626.67	8732.67	8437.33	8531.33	8270	9040.33	9006.67	6476.67	8163.22	7960.56	8087.44	8567.11	8772.33	0.173135	0.170004
14+3+3+protein+zeta+delta+OS+Mus+musculus+GN+Ywhaz+PE+1+SV+1	27771.2	4486.42	P63101	9	1433Z_MOUSE	6855.67	7020.67	6472.33	9229.33	9232.67	9005	7781	8526.67	7017.67	6870	11059.7	10614	11371	11646	12439.3	6348.67	11036.7	7824.6	6782.89	9155.67	7775.11	9514.56	11818.8	8403.31	0.174801	0.326523
Tubulin+alpha+1A+chain+OS+Mus+musculus+GN+Tuba1a+PE+1+SV+1	50135.8	18765.8	P68369	19	TBA1A_MOUSE	108580	106027	101286	110474	145117	136907	114941	110661	108779	102996	103876	113113	111186	96749.7	102348	112460	90980.5	91096.1	105298	130833	111461	106662	103428	98178.7	0.180091	-0.173204
Trypsin+precursor	24409.6	6278.94	P00761	3	TRYP_PIG	315077	306894	320243	446867	428652	423653	367247	376437	329266	297203	323547	334998	312790	331570	275839	313062	292913	327795	314071	433057	357650	318583	306733	311257	0.183692	-0.238295
Calmodulin+OS+Mus+musculus+GN+Calm1+PE+1+SV+2	16837.7	5273.32	P62204	4	CALM_MOUSE	10830.3	16575	12599	18436	18292.7	20128	14416.3	13903.3	13066	14312	11889.3	12629	11581	12603.3	12652	11729.7	12537.7	12536.7	13334.8	18952.2	13795.2	12943.4	12278.8	12268	0.189607	-0.297696
V+type+proton+ATPase+subunit+C+1+OS+Mus+musculus+GN+Atp6v1c1+PE+1+SV+4	43887.6	848.085	Q9Z1G3	4	VATC1_MOUSE	6784.67	8495.67	8109.67	9084.67	8569.33	8050	10069.3	8618.33	9148	5724	8210.33	9087.67	7889.67	8419	5720	7950	8251.33	8560.33	7796.67	8568	9278.56	7674	7342.89	8253.89	0.191687	-0.140058
Myelin+associated+glycoprotein+OS+Mus+musculus+GN+Mag+PE+1+SV+2	69259.9	5744.37	P20917	13	MAG_MOUSE	77726.3	71433.7	76577.3	107008	102718	96419.7	89311.3	97523	91880	69188.3	80736	80954.3	71767	76197.3	77795	75385.3	81328.7	85216	75245.8	102049	92904.8	76959.6	75253.1	80643.3	0.195842	-0.214585
Opalin+OS+Mus+musculus+GN+Opalin+PE+1+SV+1	15832.9	3431.5	Q7M750	2	OPALI_MOUSE	23762.5	24362	23734	28359	27911	27969	26996	26951.5	27796	24654	24434	26701.5	22930.5	25472	22662.5	24165	23617.5	25019	23952.8	28079.7	27247.8	25263.2	23688.3	24267.2	0.206448	-0.114752
Heat+shock+protein+HSP+90+beta+OS+Mus+musculus+GN+Hsp90ab1+PE+1+SV+2	83325.5	765.736	P11499	3	HS90B_MOUSE	4591	3920.33	2927.5	2962	2830.5	3722	4005		2886.67	3214	3268.33	3146.33	3746.5	3329	2890.5	2939.33	2943.33	2730	3812.94	3171.5	3445.83	3209.56	3322	2870.89	0.210592	-0.14967
Ras+related+protein+Rab+14+OS+Mus+musculus+GN+Rab14+PE+1+SV+3	23897	1711.91	Q91V41	2	RAB14_MOUSE	2629.82	2238.72	1864.35	2603.1	2908.7	2600.15	2591.42	2813.29	2684.46	2580.07	2313.38	2247.01	2083.53	2425.78	2625.83	1949.47	2099.69	2172.17	2244.3	2703.98	2696.39	2380.15	2378.38	2073.78	0.212926	-0.16208
Calcium+calmodulin+dependent+protein+kinase+type+II+subunit+alpha+OS+Mus+musculus+GN+Camk2a+PE+1+SV	54114.9	4364.31	P11798	9	KCC2A_MOUSE	12860.5	13638.5	13616.5	17297.9	17045	17710.4	14465.2	14943.8	13020.2	16888.8	17529.8	18709.6	18505.4	18054.7	17606.7	15733.7	15771.8	14889.2	13371.8	17351.1	14143.1	17709.4	18055.6	15464.9	0.220985	0.191363
Aconitate+hydratase+mitochondrial+OS+Mus+musculus+GN+Aco2+PE+1+SV+1	85463.7	4019.3	Q99KI0	23	ACON_MOUSE	31309	34210.7	29891.3	39077.7	36323	36616.7	31908.7	31329.3	31368.3	35769.3	39358	39533	25177	39986.3	36294	39007.3	40102	40356	31803.7	37339.1	31535.4	38220.1	33819.1	39821.8	0.226026	0.151955
Succinyl+CoA+3+ketoacid+coenzyme+A+transferase+1+mitochondrial+OS+Mus+musculus+GN+Oxct1+PE+1+SV+1	55988.7	505.444	Q9D0K2	2	SCOT1_MOUSE	5255	6442	4640	9629			4263.5	4761.5	4302.5	3911	3830.5	4350	3588	4283	3837.5	3571	4266	6353	5445.67	9629	4442.5	4030.5	3902.83	4730	0.228643	-0.624086
Guanine+nucleotide+binding+protein+G+o+subunit+alpha+OS+Mus+musculus+GN+Gnao1+PE+1+SV+3	40084.7	9478.76	P18872	12	GNAO_MOUSE	41958.2	41860.4	41307.4	51424.3	53671.5	49544.4	49630.2	48078.2	48835.8	40845.3	43540.2	43307.4	43576	45420.1	44813.2	42092.4	42994.1	41411.3	41708.6	51546.7	48848.1	42564.3	44603.1	42166	0.23281	-0.135847
Guanine+nucleotide+binding+protein+subunit+alpha+11+OS+Mus+musculus+GN+Gna11+PE+1+SV+1	42024.3	396.12	P21278	2	GNA11_MOUSE	2964.76	2179.55	2611.65	5130	4222.74	4221.26	3796.4	4006.03	4110.46	2491.62	3138.07	2835.34	2657.9	3341.34	3013.2	2818.03	2818.45	2881.26	2585.32	4524.67	3970.97	2821.68	3004.15	2839.25	0.237107	-0.354797
14+3+3+protein+epsilon+OS+Mus+musculus+GN+Ywhae+PE+1+SV+1	29174	2242.24	P62259	7	1433E_MOUSE	6441.1	6700.99	7620.64	6100.67	6730	6786.67	6154.53	6617.67	6253.67	6492.67	6751.33	8539	7729	7709.67	8267.67	6106.67	6941.33	6261	6920.91	6539.11	6341.96	7261	7902.11	6436.33	0.260043	0.12535
Peroxiredoxin+5+mitochondrial+OS+Mus+musculus+GN+Prdx5+PE+1+SV+2	21897.5	5771.82	P99029	10	PRDX5_MOUSE	10872	10271	12761	11207	10550	10566	10921.3	12980.7	10474.7	8614	10590.3	8710.67	11720.3	11320.3	10882	9810	10583.7	11169.7	11301.3	10774.3	11458.9	9305	11307.6	10521.1	0.26514	-0.107173
ADP+ribosylation+factor+1+OS+Mus+musculus+GN+Arf1+PE+1+SV+2	20696.8	3593.02	P84078	5	ARF1_MOUSE	13952.7	10885.7	14577.7	8300.26	7776.27	8166.16	9113	8230.33	8965.67	11842.3	12155.3	12751.7	12391	9469.67	12031	13142.3	12719	12561.7	13138.7	8080.9	8769.67	12249.8	11297.2	12807.7	0.266353	0.277696
Pyruvate+dehydrogenase+E1+component+subunit+beta+mitochondrial+OS+Mus+musculus+GN+Pdhb+PE+1+SV+1	38937.2	1819.49	Q9D051	6	ODPB_MOUSE	7237.33	7150.33	6949.67	9317	8558.67	9622.33	7831.33	7467.67	8013.33	8706	8722.67	9174.33	8243.33	8022.67	8721	9441.67	9344.67	9960.67	7112.44	9166	7770.78	8867.67	8329	9582.33	0.266873	0.155112
Neurofascin+OS+Mus+musculus+GN+Nfasc+PE+1+SV+1	137976	1162.29	Q810U3	14	NFASC_MOUSE	14670	14516	14734	19307.3	20839.3	18614	15277.7	14108.7	14502	12918	14052.3	13481.3	13532.3	13141	13628.3	16589.3	14689.3	14352.3	14640	19586.9	14629.4	13483.9	13433.9	15210.3	0.269469	-0.213762
Synapsin+1+OS+Mus+musculus+GN+Syn1+PE+1+SV+2	74097.4	711.946	O88935	8	SYN1_MOUSE	7189.01	6660.25	7481.7	10016.3	12345.7	7351.37	8216.67	8225.67	8047.67	8708.98	9187.33	10657.3	9772.44	9632.21	9192.6	9471	9106.67	9192.74	7110.32	9904.44	8163.33	9517.88	9532.42	9256.8	0.272114	0.168995
Heat+shock+related+70+kDa+protein+2+OS+Mus+musculus+GN+Hspa2+PE+1+SV+1	69740.9	2214.43	P17156	8	HSP72_MOUSE	4497.44	3897.88	5120.13	13454.3	13098.8	13462.8	2446.13	2692.9	2230.84	2466.45	2565.5	2756	2653.82	2420.89	2833.76	2541.21	2373.47	2605.78	4505.15	13338.7	2456.62	2595.99	2636.16	2506.82	0.278114	-1.3913
NADH+dehydrogenase+ubiquinone+flavoprotein+1+mitochondrial+OS+Mus+musculus+GN+Ndufv1+PE+1+SV+1	50834.4	621.097	Q91YT0	2	NDUV1_MOUSE	2615	2845	3999	4981.5	4987.5	4233	5070	4062.5	3829.5	3967	2240	4129.5	2808.5	3732.5	3568.5	3786	3416.5	3603.5	3153	4734	4320.67	3445.5	3369.83	3602	0.2802	-0.228801
Citrate+synthase+mitochondrial+OS+Mus+musculus+GN+Cs+PE+1+SV+1	51736.8	855.828	Q9CZU6	2	CISY_MOUSE	10545	5934.5	11024	1502	1527	2357	9959	5592.5	8687	11021	1014		12963			13309	11241	10787	9167.83	1795.33	8079.5	6017.5	12963	11779	0.281933	0.691797
Rab+GDP+dissociation+inhibitor+beta+OS+Mus+musculus+GN+Gdi2+PE+1+SV+1	50537.3	1145.93	Q61598	5	GDIB_MOUSE	5584.66	5406.12	5463.94	3257.77	2657.36	2664.38	5302.59	5551.55	7304.69	3275.08	2593.62	2656.25	3384.71	3599.4	3293.67	3733.69	3684.16	5146.44	5484.91	2859.84	6052.94	2841.65	3425.93	4188.1	0.282054	-0.461551
Contactin+2+OS+Mus+musculus+GN+Cntn2+PE+2+SV+2	113217	258.089	Q61330	3	CNTN2_MOUSE	6041.67	5359	6447	6979.67	6850.33	6148.67	7025.33	5321.5	4925.5	5245	4724.5	4116	6564.5	5017	6066.33	4918.33	5724.33	7281.5	5949.22	6659.56	5757.44	4695.17	5882.61	5974.72	0.289033	-0.150006
Cytosolic+acyl+coenzyme+A+thioester+hydrolase+OS+Mus+musculus+GN+Acot7+PE+1+SV+2	42537.1	472.78	Q91V12	2	BACH_MOUSE	5740	4083	4115.5	6318	4992	5178	4391	4769.5	4249.5	4524	4590	5123	4112	4554	4754	3995.5	4128	3799	4646.17	5496	4470	4745.67	4473.33	3974.17	0.290911	-0.147379
Keratin+type+I+cytoskeletal+17+Cytokeratin+17+CK+17+Keratin+17+K17+39+1	48105.8	2360.14	Q04695	11	K1C17_HUMAN	118.547	655.119	854.363	1365.77	1434.73	1171.7	179.67	146.016	58.9382	6813.61	9034.82	9576.4	1036.26	1486.21	1347.01	466.846	1517.71	1413.85	542.676	1324.06	128.208	8474.94	1289.83	1132.8	0.291937	2.44958
Rab+GDP+dissociation+inhibitor+alpha+OS+Mus+musculus+GN+Gdi1+PE+1+SV+3	50521.7	1403.08	P50396	8	GDIA_MOUSE	5897	5946.33	5183.33	15580.3	31945.8	5616.53	5869.67	5865.67	6402.31	4373.67	5317.67	5150.33	4980.33	5035.33	6089	4437.33	5244.33	4759.33	5675.56	17714.2	6045.88	4947.22	5368.22	4813.67	0.294469	-0.960238
Peptidyl+prolyl+cis+trans+isomerase+A+OS+Mus+musculus+GN+Ppia+PE+1+SV+2	17971.4	21714.6	P17742	11	PPIA_MOUSE	47564	48485.3	47686.7	50766	52130.7	47426.7	50419	49258	49967.7	47475.3	51029.3	51932	55065	50467.3	52709.7	47935.3	49140	51173.7	47912	50107.8	49881.6	50145.6	52747.3	49416.3	0.297608	0.0423682
Protein+kinase+C+gamma+type+OS+Mus+musculus+GN+Prkcg+PE+1+SV+1	78357.9	624.782	P63318	5	KPCG_MOUSE	4699.33	4269.67	5025.67	7077.33	7194.67	7134	6736.67	9320	8522.67	7991	8733	8770.67	9038.67	6358.67	7209.67	8738	7241.33	7165.67	4664.89	7135.33	8193.11	8498.22	7535.67	7715	0.313357	0.248341
Guanine+nucleotide+binding+protein+G+k+subunit+alpha+OS+Mus+musculus+GN+Gnai3+PE+1+SV+3	40538.3	1707.93	Q9DC51	4	GNAI3_MOUSE	1901.9	2101.73	2124.43	2979.62	3191.16	3366.57	1774.4	1431.55	1584.83	5869.19	6262.22	7026.36	1880.44	2654.99	1832.37	2672.46	3187.03	3176.92	2042.69	3179.12	1596.93	6385.92	2122.6	3012.13	0.319897	0.756648
Profilin+1+OS+Mus+musculus+GN+Pfn1+PE+1+SV+2	14957.3	856.629	P62962	2	PROF1_MOUSE	6106	5809	4910	3903	4123.5	4884.5	5147	5419	5404	5895	5209	4943	5533	5207	5724	5629	5489	6378	5608.33	4303.67	5323.33	5349	5488	5832	0.319973	0.129746
14+3+3+protein+beta+alpha+OS+Mus+musculus+GN+Ywhab+PE+1+SV+3	28086.5	704.608	Q9CQV8	4	1433B_MOUSE	1998.17	1916.16	2007.74	1706.95	2117.37	1976.28	1943.24	1863.64	1673.34	1892.46	1833.39	2677.26	1952.92	2112.48	2011.98	1831.83	2052.54	1732.35	1974.02	1933.53	1826.74	2134.37	2025.8	1872.24	0.321067	0.0731171
Keratin+type+I+cytoskeletal+9+Cytokeratin+9+CK+9+Keratin+9+K9	62129.6	5369.65	P35527	16	K1C9_HUMAN	14859	14316	17627.3	29958.7	31099	23453.7	32955.3	36014.7	31106.3	24340.3	25453.3	24252.7	12673.9	13908.3	12885.9	17941.7	19107.7	17845.7	15600.8	28170.4	33358.8	24682.1	13156	18298.3	0.324697	-0.458353
Creatine+kinase+U+type+mitochondrial+OS+Mus+musculus+GN+Ckmt1+PE+1+SV+1	47003.8	3154.93	P30275	11	KCRU_MOUSE	13467.3	13706.7	14713	17481.3	19539.3	18790.7	15307	15491.7	14711.7	15718	16498.3	19307.7	16894.3	16910.3	18541	17229	17574	18687	13962.3	18603.8	15170.1	17174.7	17448.6	17830	0.325217	0.135947
Glutamine+synthetase+OS+Mus+musculus+GN+Glul+PE+1+SV+6	42119.8	7939.96	P15105	12	GLNA_MOUSE	54169	53187.3	47605.7	68171.7	73724.3	73535.7	68561.7	66211.7	64692	55996.3	59465.7	59054.7	52494.3	54832	51370.7	59116	58236.3	56216.7	51654	71810.6	66488.4	58172.2	52899	57856.3	0.326117	-0.169238
Enolase+1+2+phosphoglycerate+dehydratase+1+2+phospho+D+glycerate+hydro+lyase+1	46802.2	14034.5	P00924	15	ENO1_YEAST	79021	77877.7	77600	56001	51892	51810	64536	61699.7	64592	59851	56906.7	57018.7	57465.7	56699.7	55785.7	55866.7	57415.7	57059.7	78166.2	53234.3	63609.2	57925.4	56650.3	56780.7	0.337496	-0.186546
Tubulin+beta+4+chain+OS+Mus+musculus+GN+Tubb4+PE+1+SV+3	49585.9	17070.4	Q9D6F9	16	TBB4_MOUSE	82090.8	79473.3	81459.4	92207.7	82630.8	83427.4	89447.7	95466.7	94279.7	77385.6	80057.5	85720.7	73948.7	81942.4	90481.8	80328.5	83598.2	91389.3	81007.9	86088.7	93064.7	81054.6	82124.3	85105.3	0.344773	-0.0674134
Nucleoside+diphosphate+kinase+B+OS+Mus+musculus+GN+Nme2+PE+1+SV+1	17363.1	12677.7	Q01768	7	NDKB_MOUSE	44846.9	43381.5	47612.8	65074.4	58313	64376.2	47817.7	16881.7	21353.2	61490.1	22940.3	24363.8	48391.1	52884.5	23991.5	21525.9	21376.6	23621.6	45280.4	62587.9	28684.2	36264.7	41755.7	22174.7	0.347415	-0.446643
Retinal+dehydrogenase+1+OS+Mus+musculus+GN+Aldh1a1+PE+1+SV+5	54467.9	1821.84	P24549	7	AL1A1_MOUSE	5665	5768.67	5420	7570.33	7835.67	7522	5472.33	6102.67	5654	7042	7048.67	7620	7071.67	6796.33	6067.33	7296.67	6908.67	7668	5617.89	7642.67	5743	7236.89	6645.11	7291.11	0.351857	0.155964
Ras+related+protein+Rab+35+OS+Mus+musculus+GN+Rab35+PE+1+SV+1	23025.3	2066.99	Q6PHN9	2	RAB35_MOUSE	3734.16	3676.67	3644.19	4021.26	4199.22	4420	3812.7	3437.47	3578.91	3203.76	3333.71	3559.85	3731.73	3906.22	3669.35	3391.03	3878.84	3763.84	3685	4213.49	3609.69	3365.77	3769.1	3677.9	0.362685	-0.0899243
Keratin+type+II+cytoskeletal+6B+Cytokeratin+6B+CK+6B+K6b+keratin	59999	18902.9	P04259	24	K2C6B_HUMAN	3119.24	3807.17	2733.81	3445.1	3448.04	3527.26	2717.67	2675.3	2914.03	51251	47974.6	49190.7	3688.41	3731.58	4160	2451.79	2276.46	2458.18	3220.07	3473.46	2769	49472.1	3860	2395.47	0.374835	2.55809
Dihydropyrimidinase+related+protein+2+OS+Mus+musculus+GN+Dpysl2+PE+1+SV+2	62277.7	18831.3	O08553	29	DPYL2_MOUSE	116256	134027	119172	119215	147979	122807	125086	125680	118546	125312	132255	127814	109869	121383	111527	122812	123123	113005	123151	130000	123104	128460	114260	119647	0.383145	-0.0542639
Myelin+associated+oligodendrocyte+basic+protein+OS+Mus+musculus+GN+Mobp+PE+2+SV+1	19197.4	4570.61	Q9D2P8	10	MOBP_MOUSE	29897.3	31523	28619.3	22147.3	24456.3	24058.3	27746	28369.7	29875	25046	26063.3	27772.7	25539	26107.7	28231.3	23405.3	23181.3	20737.7	30013.2	23554	28663.6	26294	26626	22441.4	0.39081	-0.125852
Keratin+type+I+cytoskeletal+14+Cytokeratin+14+CK+14+Keratin+14+K14	51621.6	7305.03	P02533	21	K1C14_HUMAN	3554.63	3115.87	3813.5	8721.63	9680.43	9119.97	5301.67	5508.34	5432.5	55761	55246.4	55618.7	2861.78	3646.47	4102.56	7231.29	7378.58	7425.15	3494.67	9174.01	5414.17	55542	3536.94	7345.01	0.392294	1.87708
Cell+adhesion+molecule+4+OS+Mus+musculus+GN+Cadm4+PE+1+SV+1	42723.4	889.58	Q8R464	5	CADM4_MOUSE	9234	9040.33	8885.67	12577.7	12402.3	12841	11970.3	10924.3	10777.3	9711.67	9878	10039.7	10321	10780.3	7283.67	10070.7	10597.3	10745.3	9053.33	12607	11224	9876.44	9461.67	10471.1	0.394284	-0.141642
Keratin+type+I+cytoskeletal+16+Cytokeratin+16+CK+16+Keratin+16+K16	51267.9	15089.7	P08779	25	K1C16_HUMAN	4310.33	3975	4305.5	11934.7	11457	12287.3	4990.33	5977.33	5713.51	97737.4	93580	108442	2767.52	3720.81	4329.39	8320.71	8021.75	7899.5	4196.94	11893	5560.39	99919.6	3605.91	8080.66	0.394702	2.36596
Ras+related+protein+Rab+3B+OS+Mus+musculus+GN+Rab3b+PE+1+SV+1	24757	2966.95	Q9CZT8	3	RAB3B_MOUSE	1554.49	1565.21	1580.22	5453.77	5673.65	4952.41	6268.07	6391.6	6856.09	10532.9	10970.2	10482.3	2613.85	2481.49	2571.01	8112.61	7879.03	8395.3	1566.64	5359.94	6505.25	10661.8	2555.45	8128.98	0.402698	0.668325
Phosphoglycerate+kinase+1+OS+Mus+musculus+GN+Pgk1+PE+1+SV+4	44550.6	677.253	P09411	2	PGK1_MOUSE	4383	4900	5168	2579	2174	2348.5	5913	6101	5154	4526.5	5494.5	5105	5488	5320	5224	5575.5	5477	4905	4817	2367.17	5722.67	5042	5344	5319.17	0.406687	0.283104
Elongation+factor+Tu+mitochondrial+OS+Mus+musculus+GN+Tufm+PE+1+SV+1	49508.5	666.498	Q8BFR5	2	EFTU_MOUSE	4323	3701	3952.5	6788.5	6171	6394.5	6059	5295	5211.5	5777	6378	7159.5	5641	5364	5752.5	5681.5	5924	6436	3992.17	6451.33	5521.83	6438.17	5585.83	6013.83	0.413625	0.176083
Contactin+associated+protein+1+OS+Mus+musculus+GN+Cntnap1+PE+1+SV+1	156438	728.833	O54991	15	CNTP1_MOUSE	10590	10484.3	10956	13596	12383.7	13195	13376.3	12810	11628.3	11873	13630.3	10978.3	11151.7	12779.3	11621.7	16035	21473.3	19699.3	10676.8	13058.2	12604.9	12160.6	11850.9	19069.2	0.413877	0.245487
Solute+carrier+family+12+member+2+OS+Mus+musculus+GN+Slc12a2+PE+1+SV+1	130951	675.846	P55012	8	S12A2_MOUSE	10588.7	14296	11284.7	20182.3	19081.7	18313.7	14600.7	15869	15127	15941	17017	17002	18703.7	18257	17408.3	17583.7	17788.7	16783.7	12056.4	19192.6	15198.9	16653.3	18123	17385.3	0.417356	0.167377
ATP+synthase+subunit+b+mitochondrial+OS+Mus+musculus+GN+Atp5f1+PE+1+SV+1	28948.9	1571.96	Q9CQQ7	2	AT5F1_MOUSE	3894	3854	3445	4965.5	3910.5	4164.5	1870	1923	2147.5	2853.5	2747	3362.5	2580	2733	2608	2336	2988	2098	3731	4346.83	1980.17	2987.67	2640.33	2474	0.419257	-0.311993
14+3+3+protein+gamma+OS+Mus+musculus+GN+Ywhag+PE+1+SV+2	28302.7	1300.58	P61982	5	1433G_MOUSE	3881.46	3431.45	3888.6	4167.15	4220.22	4177.61	3825.86	4350.34	3972.33	2035.03	4231.33	4512.35	3597.72	4152.23	4105.01	4160.57	3855.91	3827.25	3733.84	4188.33	4049.51	3592.9	3951.65	3947.91	0.423908	-0.0589361
Ras+related+protein+Rab+10+OS+Mus+musculus+GN+Rab10+PE+1+SV+1	22541	3323.32	P61027	5	RAB10_MOUSE	10337.4	10645.5	9993.88	6284.91	7174.89	6973.33	9893.55	8248.59	7199.83	6630.53	7165.99	6588.76	8734.33	8293.12	9630.85	6123.94	7081.14	6814.59	10325.6	6811.04	8447.32	6795.09	8886.1	6673.22	0.435545	-0.194679
Cytochrome+c+somatic+OS+Mus+musculus+GN+Cycs+PE+1+SV+2	11605.5	3712.95	P62897	5	CYC_MOUSE	8499.67	9861.67	9112	14155.7	14486.7	15584.7	10201.3	9698	9910.33	8752	8747.67	10397.7	9236.67	9391.67	8415	9384	11356	11623.3	9157.78	14742.3	9936.56	9299.11	9014.44	10787.8	0.437214	-0.217502
Excitatory+amino+acid+transporter+2+OS+Mus+musculus+GN+Slc1a2+PE+1+SV+1	62030.5	378.577	P43006	2	EAA2_MOUSE	4216.5	4565	2444	13062	8188.5	13382	6001.5	7130.5	5823	9407	10025.5	9877.5	7689	9276.5	8850.5	8233	9981	9295	3741.83	11544.2	6318.33	9770	8605.33	9169.67	0.441406	0.35047
Keratin+type+II+cytoskeletal+6A+Cytokeratin+6A+CK+6A+K6a+keratin	60045.1	19770	P02538	24	K2C6A_HUMAN	6238.49	7614.33	5495.33	9612.23	8861.39	9218.73	6013.8	5920.04	6448.32	73750.2	69035.4	70785.4	1844.21	1865.79	2080	6016.72	5973.85	6123.76	6449.39	9230.78	6127.39	71190.3	1930	6038.11	0.442545	1.85991
Keratin+type+II+cytoskeletal+5+Cytokeratin+5+CK+5+Keratin+5+K5+58+kDa+cytokeratin	62378.5	5619.57	P13647	18	K2C5_HUMAN	3026.37	2661	2774.67	5254.8	5322.52	5594.47	4126.77	4312.91	4733.14	17478.9	18965.4	19465.3	3414.67	2781.87	3034.28	3878.41	3924.03	3859.14	2820.68	5390.6	4390.94	18636.5	3076.94	3887.19	0.444403	1.0225
Keratin+type+I+cytoskeletal+16+OS+Mus+musculus+GN+Krt16+PE+1+SV+3	51606.5	5852.76	Q9Z2K1	9	K1C16_MOUSE	940.716	1230.78	1291.69	2895.03	2641	2578.73	1423.48	1473.72	1530.49	17721.8	18751.5	19330.7	352.307	423.55	489.613	1521	1188.2	1350.15	1154.4	2704.92	1475.89	18601.3	421.823	1353.12	0.445424	1.93327
Sodium+potassium+transporting+ATPase+subunit+alpha+1+OS+Mus+musculus+GN+Atp1a1+PE+1+SV+1	112983	10466.2	Q8VDN2	33	AT1A1_MOUSE	39280.7	44204	41890.7	48223.1	48498.9	48402.5	42643.3	41816.7	41187.7	40582.3	44868	45993.3	43565.3	41774.6	40939	40968.7	39696	39153.3	41791.8	48374.8	41882.6	43814.6	42093	39939.3	0.446395	-0.0694062
Synaptosomal+associated+protein+25+OS+Mus+musculus+GN+Snap25+PE+1+SV+1	23315.2	6856.16	P60879	11	SNP25_MOUSE	18151	14242.7	13500.7	27675.7	25905	27825.3	18773.3	20217	16691.3	25246.3	24080	24419.3	25513	26955	27562.7	17875	23123.3	18474.3	15298.1	27135.3	18560.6	24581.9	26676.9	19824.2	0.45515	0.220837
CD82+antigen+OS+Mus+musculus+GN+Cd82+PE+1+SV+1	29628.6	2452.74	P40237	4	CD82_MOUSE	12540	11926	12281.3	23905.3	26254.7	16815	13906.3	14245.7	12270	18088.3	19639.7	19307.3	17838.7	17912.3	19032.3	16783	19388	19725.3	12249.1	22325	13474	19011.8	18261.1	18632.1	0.456665	0.218498
1+phosphatidylinositol+4+5+bisphosphate+phosphodiesterase+beta+1+OS+Mus+musculus+GN+Plcb1+PE+1+SV+1	138326	445.934	Q9Z1B3	4	PLCB1_MOUSE	2986.33	3781.67	2860	4114.33	3736	3301.5	6005.67	3520.33	4168	3480	3753	3560.67	3514.33	3532.33	3020.67	3919.33	3659.67	3064	3209.33	3717.28	4564.67	3597.89	3355.78	3547.67	0.457984	-0.129967
Contactin+1+OS+Mus+musculus+GN+Cntn1+PE+1+SV+1	113389	1422.36	P12960	24	CNTN1_MOUSE	12234.7	11941.7	12243.3	16450	15846	14213.7	14733.3	13510.7	14185.3	13421	12247.7	13312.7	12696.7	13041.7	13724.3	13703	13570.3	12738	12139.9	15503.2	14143.1	12993.8	13154.2	13337.1	0.478319	-0.0817186
Macrophage+migration+inhibitory+factor+OS+Mus+musculus+GN+Mif+PE+1+SV+2	12504.3	3325.35	P34884	3	MIF_MOUSE	33575.7	33833	33663.7		83773	41658.5	32926.3	13582.5	13585.5	33225.7	17272.5	34858.3	28258.3	29354	31235.7	17065	34164.3	35384.3	33690.8	62715.8	20031.4	28452.2	29616	28871.2	0.478431	-0.42148
Guanine+nucleotide+binding+protein+G+I+G+S+G+O+subunit+gamma+12+OS+Mus+musculus+GN+Gng12+PE+1+SV	7997.26	1797.68	Q9DAS9	2	GBG12_MOUSE	3689	4239.5	3558	6493	10677	7012	4561	4907	5014.5	4360	4256	4307.5	4324.5	4592.5	4823	5187.5	4676.5	4639.5	3828.83	8060.67	4827.5	4307.83	4580	4834.5	0.481006	-0.28479
Pyruvate+dehydrogenase+E1+component+subunit+alpha+somatic+form+mitochondrial+OS+Mus+musculus+GN+Pd	43231.8	392.078	P35486	2	ODPA_MOUSE	13344	11103.5	10576	10051.5	9368	10213	10226.5	8433	10498	11531.5	8029	11302.5	13680	12846	14531.5	12622	11207	6909	11674.5	9877.5	9719.17	10287.7	13685.8	10246	0.492	0.129986
Tubulin+beta+2A+chain+OS+Mus+musculus+GN+Tubb2a+PE+1+SV+1	49907.1	13412.2	Q7TMM9	12	TBB2A_MOUSE	18900.8	19249.5	15511.5	26565.4	25172.2	30765.9	22966.7	20739.2	19131.2	23993	23974.6	23477.9	23820.4	22129.1	26691	21655.1	25780.3	26807.9	17887.3	27501.2	20945.7	23815.2	24213.5	24747.8	0.49289	0.133721
Peroxiredoxin+2+OS+Mus+musculus+GN+Prdx2+PE+1+SV+3	21778.7	2090.62	Q61171	6	PRDX2_MOUSE	7213.67	8196	7598.67	8791.67	8412.33	9223	7571.67	8681	8334.33	8887.33	7159	8898	9872.33	7968.67	8689.33	8893.67	7257.67	8893	7669.44	8809	8195.67	8314.78	8843.44	8348.11	0.496194	0.0478574
Superoxide+dismutase+Mn+mitochondrial+OS+Mus+musculus+GN+Sod2+PE+1+SV+3	24603	3642.47	P09671	3	SODM_MOUSE	12312	12359.5	11693	16477.5	15958	15211	17016.5	16679.5	15485	12431.3	13004.7	13501.3	17951	12586.7	12957.7	14015.3	13685.7	13648.3	12121.5	15882.2	16393.7	12979.1	14498.4	13783.1	0.501431	-0.105706
Myelin+basic+protein+OS+Mus+musculus+GN+Mbp+PE+1+SV+2	27167.7	9733.59	P04370	10	MBP_MOUSE	1087559	1008067	1.09474e+06	1522738	1007660	1554301	2058608	1.31858e+06	1.49969e+06	1.42054e+06	1.28086e+06	1354318	1.11635e+06	1.25894e+06	1.17461e+06	1.42736e+06	832054	1152218	1.06346e+06	1.36157e+06	1.62563e+06	1.35191e+06	1183299	1.13721e+06	0.511118	-0.141424
Sodium+potassium+transporting+ATPase+subunit+alpha+2+OS+Mus+musculus+GN+Atp1a2+PE+1+SV+1	112218	9381.77	Q6PIE5	22	AT1A2_MOUSE	7011.89	6589.63	6979.27	10170.4	9837.87	10015.2	9121.53	8868.9	9058.69	11031.7	12159.2	12873.3	8203.96	8197.78	8560.01	8802.12	8352.25	8757.81	6860.26	10007.8	9016.37	12021.4	8320.59	8637.39	0.530786	0.16294
Keratin+type+I+cytoskeletal+10+Cytokeratin+10+CK+10+Keratin+10+K10	59510.8	9968.05	P13645	24	K1C10_HUMAN	10021.3	10778	13691	13008	13645.3	12047	15550.7	16485.3	15156	53137	51406.3	46647.7	11372.7	9050.14	11421.3	7468.67	7083.33	7309	11496.8	12900.1	15730.7	50397	10614.7	7287	0.536485	0.767265
Keratin+type+II+cytoskeletal+2+epidermal+Cytokeratin+2e+K2e+CK+2e+keratin+2	65865.4	4850.42	P35908	12	K22E_HUMAN	3157	2798.49	2924.67	5194.62	4984.12	5093.07	7460	6979.42	7289.84	10197.2	10511.7	10849.2	4864.4	4428.36	5592.7	4560.22	4205.56	4361.95	2960.05	5090.6	7243.09	10519.4	4961.82	4375.91	0.547063	0.376715
Dihydropyrimidinase+related+protein+4+OS+Mus+musculus+GN+Dpysl4+PE+1+SV+1	61961.7	426.488	O35098	3	DPYL4_MOUSE	1706.62	1796.77	2152.82	2597.13	2094.56	2874.67	2064.01	2486.42	1464.67	1911.13	1540.71	1748.74	2112.47	2169.07	1955.58	2373.44	1932.29	2120.2	1885.4	2522.12	2005.03	1733.53	2079.04	2141.98	0.548097	-0.106908
Hemoglobin+subunit+beta+2+OS+Mus+musculus+GN+Hbb+b2+PE+1+SV+2	15878.3	11315.3	P02089	6	HBB2_MOUSE	19615.3	19272.9	18134.4	84729.3	95363.3	88657.2	6354.16	6496.75	7810.29	22682.6	18884.5	7801.37	25174	29333.4	30463.6	28055.6	13771.7	19963.1	19007.5	89583.3	6887.07	16456.1	28323.7	20596.8	0.555877	-0.82077
Ras+related+protein+Rab+2A+OS+Mus+musculus+GN+Rab2a+PE+1+SV+1	23547.6	1517.45	P53994	3	RAB2A_MOUSE	5232.5	5975.67	6014.33	7720.67	7045.5	7226.33	7319.67	6795	7501	6104	6643	6145	6799.33	6607.33	6916.67	6566.33	5945.33	5999.67	5740.83	7330.83	7205.22	6297.33	6774.44	6170.44	0.559476	-0.0755609
Ras+related+protein+Rab+3C+OS+Mus+musculus+GN+Rab3c+PE+1+SV+1	25872.2	2435.12	P62823	4	RAB3C_MOUSE	1554.49	1565.21	1580.22	2292.74	2243.65	2152.84	1400	1304.69	690.164	2041.55	1687.37	1761	1227.39	2266.46	1599.41	1899.31	2207.04	1979.06	1566.64	2229.75	1131.62	1829.97	1697.76	2028.47	0.564061	0.173095
Sodium+potassium+transporting+ATPase+subunit+alpha+3+OS+Mus+musculus+GN+Atp1a3+PE+1+SV+1	111692	16448.9	Q6PIC6	44	AT1A3_MOUSE	122062	120235	128589	176296	168269	172075	145205	143667	142701	128612	142344	149405	121091	127943	142796	143519	138498	143301	123629	172213	143858	140120	130610	141772	0.566069	-0.0921148
Guanine+nucleotide+binding+protein+subunit+beta+4+OS+Mus+musculus+GN+Gnb4+PE+2+SV+4	37379.2	3153.25	P29387	5	GBB4_MOUSE	2690.36	2807.85	3114.99	1078.51	1167.28	1159.62	2665.91	2815.25	2451.87	1981.53	1918.72	2181.5	1886.25	2077.67	2033.19	1626.29	1744.31	1385.86	2871.06	1135.14	2644.34	2027.25	1999.04	1585.49	0.571937	-0.245016
Voltage+gated+potassium+channel+subunit+beta+2+OS+Mus+musculus+GN+Kcnab2+PE+1+SV+1	41021.4	1707.47	P62482	4	KCAB2_MOUSE	5120.67	5360.33	5111.33	3917.67	3534	3952	6907.67	7051	7239.67	6719.67	6397.67	6148.67	5204.67	5625	5344.67	6024.67	6217	6001.33	5197.44	3801.22	7066.11	6422	5391.44	6081	0.572364	0.155611
Dynamin+1+OS+Mus+musculus+GN+Dnm1+PE+1+SV+2	97803	2478.24	P39053	26	DYN1_MOUSE	33701.3	15799.8	43212	33000.2	48966.9	46715.5	46925.9	16457.1	62061.1	63443	40346.3	32683.9	35774.4	47759	47748.7	40892.1	41267.6	24158.7	30904.4	42894.2	41814.7	45491.1	43760.7	35439.5	0.572434	0.109053
Sodium+potassium+transporting+ATPase+subunit+beta+3+OS+Mus+musculus+GN+Atp1b3+PE+1+SV+1	31775.8	3437.26	P97370	4	AT1B3_MOUSE	12898	12633.3	12409.7	10665.3	11285.3	11150.3	14556	14161	13551.3	14292.7	13200	14110.7	12805.7	13211.3	13594.3	12236.3	12177.3	13003.3	12647	11033.7	14089.4	13867.8	13203.8	12472.3	0.575178	0.0662097
Dynein+light+chain+2+cytoplasmic+OS+Mus+musculus+GN+Dynll2+PE+1+SV+1	10349.9	11051	Q9D0M5	5	DYL2_MOUSE	15685.2	13488.6	13963.6	14352.9	14250.2	20848.5	18418.6	18822	14396.4	14470.4	20402.5	15774.2	13652.1	13336.2	14582	14887.3	15099.6	15471	14379.1	16483.9	17212.3	16882.4	13856.8	15152.6	0.583044	-0.0670614
Ras+related+C3+botulinum+toxin+substrate+1+OS+Mus+musculus+GN+Rac1+PE+1+SV+1	21450.2	3556.94	P63001	4	RAC1_MOUSE	18981.7	20072.3	18134.7	20597.3	19055	17746.7	21562	21655	23535.3	21642.3	19032	20320.3	19708.3	18854.3	19205.7	19549.7	18512.7	18410	19062.9	19133	22250.8	20331.6	19256.1	18824.1	0.584724	-0.0494035
Cathepsin+D+OS+Mus+musculus+GN+Ctsd+PE+1+SV+1	44954	381.135	P18242	2	CATD_MOUSE	3916	3770.5	3200.5	1916	2012	2269.5	3883	4644	2903	3158.5	3246.5	3530	2803	3583.5	3597.5	4016.5	3332.5	4352	3629	2065.83	3810	3311.67	3328	3900.33	0.587956	0.149142
Heat+shock+cognate+71+kDa+protein+OS+Mus+musculus+GN+Hspa8+PE+1+SV+1	70871.2	4405.21	P63017	19	HSP7C_MOUSE	22580.9	21774	23600.5	29540.7	29293.3	29554.7	24489.5	26066.8	24845.8	26217.5	27785.5	28735.7	25111.8	24796.4	25222.6	28911.1	28427.5	28427.9	22651.8	29462.9	25134	27579.6	25043.6	28588.8	0.589004	0.0721821
Keratin+type+II+cytoskeletal+1+Cytokeratin+1+CK+1+Keratin+1+K1+67+kDa+cytokeratin+Hair+a	66017.8	9903.1	P04264	22	K2C1_HUMAN	25482.6	22544.3	24833.7	47725.3	45438.3	47742	44915.7	48721.3	46087.7	114927	122778	129624	24129.7	22584.3	25678.6	29870.4	26263.4	29880.4	24286.9	46968.6	46574.9	122443	24130.9	28671.4	0.592031	0.572666
Ras+related+protein+Rab+1B+OS+Mus+musculus+GN+Rab1b+PE+1+SV+1	22187.2	2222.1	Q9D1G1	3	RAB1B_MOUSE	5210.52	5065.22	5088.93	5339.55	6561.93	5590.98	5670.76	5740.25	6187.31	4987.69	5263.32	5233.99	5551.58	5646.46	5780.13	5505.33	5471.11	5576.84	5121.56	5830.82	5866.11	5161.67	5659.39	5517.76	0.603673	-0.0417441
Cofilin+1+OS+Mus+musculus+GN+Cfl1+PE+1+SV+3	18559.6	6646.84	P18760	6	COF1_MOUSE	27863.3	26864	28328	28615.7	32953	29282	26530.7	24216.3	24193.7	25277.7	27110	30639.3	27454	24476.7	26032.9	25466.7	27066	27416.7	27685.1	30283.6	24980.2	27675.7	25987.9	26649.8	0.61384	-0.0465835
Brain+acid+soluble+protein+1+OS+Mus+musculus+GN+Basp1+PE+1+SV+3	22086.6	9110.92	Q91XV3	8	BASP1_MOUSE	16150.3	17389	11579.3	28803.7	30812	30251.3	22985.3	24899.3	23200.7	22227.3	24424.7	24595.3	16955.7	18298.3	18322.3	18930	21312.7	18060	15039.6	29955.7	23695.1	23749.1	17858.8	19434.2	0.614075	-0.170302
Immunoglobulin+superfamily+member+8+OS+Mus+musculus+GN+Igsf8+PE+1+SV+2	65011	1104.24	Q8R366	7	IGSF8_MOUSE	17144.3	18753	14311.3	20646.7	20592.7	19444	20052	21299.3	17381.3	16011	19630	18030.3	20627	20169	16434.7	19242	17247	16948	16736.2	20227.8	19577.6	17890.4	19076.9	17812.3	0.635735	-0.0456711
Alpha+crystallin+B+chain+OS+Mus+musculus+GN+Cryab+PE+1+SV+2	20068.8	3389.32	P23927	7	CRYAB_MOUSE	8831	8153.33	8177.67	13020.3	13696	13863.7	10243	9974	9828.33	10651.3	9851.67	12637.7	9992	9568	9046	9079	8889	8506.33	8387.33	13526.7	10015.1	11046.9	9535.33	8824.78	0.637599	-0.118713
Ras+related+protein+Rab+3A+OS+Mus+musculus+GN+Rab3a+PE+1+SV+1	24970	2881.52	P63011	6	RAB3A_MOUSE	5752.25	5807.41	5156.27	9915.38	8730.08	7816.8	7580.69	7872.49	6375.8	6938.38	7656.35	7780.68	7568.92	8023.54	8256.1	7832.45	7494.77	7798.62	5571.98	8820.76	7276.33	7458.47	7949.52	7708.62	0.637855	0.093293
Keratin+type+II+cytoskeletal+2+oral+OS+Mus+musculus+GN+Krt76+PE+2+SV+1	62844.8	1670.35	Q3UV17	7	K22O_MOUSE	3532.59	3338.29	3935.65	6519.74	7098.91	6186.21	8102.45	8377.97	8429.51	15692.1	17381.6	19143.5	4162.4	4160.23	4529.22	3534	3858.89	3801.65	3602.18	6601.62	8303.31	17405.7	4283.95	3731.51	0.647888	0.457951
Cytosol+aminopeptidase+OS+Mus+musculus+GN+Lap3+PE+1+SV+3	56141.5	431.914	Q9CPY7	3	AMPL_MOUSE	4037.33	4629	3371.33	4647.5	4105.5	4339	4348	2884.5	4124.67	3456	3932.67	3597.67	4264.67	4091.67	5083	3606	3688.33	3243.33	4012.56	4364	3785.72	3662.11	4479.78	3512.56	0.648874	-0.0615332
Succinyl+CoA+ligase+GDP+forming+subunit+alpha+mitochondrial+OS+Mus+musculus+GN+Suclg1+PE+1+SV+4	36154.9	567.967	Q9WUM5	2	SUCA_MOUSE	4456	7124	5157	6336	6636	6008	9361	9200	7680	6301	7011	6901	7020	6315	6222.5	6390	6074.5	5597.5	5579	6326.67	8747	6737.67	6519.17	6020.67	0.664105	-0.0994101
Cytochrome+c+oxidase+subunit+2+OS+Mus+musculus+GN+Mtco2+PE+1+SV+1	25976.5	6649.45	P00405	3	COX2_MOUSE	5926.5	10123	6342.5	17416	23547	17331.3	11089.3	11526.7	6355	13484.3	13216	14866	13168.7	12127.3	13162.7	14027	13521.7	17754	7464	19431.4	9657	13855.4	12819.6	15100.9	0.665526	0.192703
Potassium+transporting+ATPase+alpha+chain+2+OS+Mus+musculus+GN+Atp12a+PE+1+SV+2	114726	996.024	Q9Z1W8	4	AT12A_MOUSE	17539.6	14848	17422	24427.2	20540.6	23221.3	18137	18843.9	19247.8	18144.9	18949.3	20674.1	15473	16414.6	19725.9	20130.3	17667.9	19819.6	16603.2	22729.7	18742.9	19256.1	17204.5	19206	0.69695	-0.0611262
Breast+carcinoma+amplified+sequence+1+homolog+OS+Mus+musculus+GN+Bcas1+PE+1+SV+2	67458.7	3264.24	Q80YN3	10	BCAS1_MOUSE	17451	17768.3	17158.7	28258.3	27937	27553.7	25376.7	22435.3	18983	19729.7	18499	24263.3	20742	21334.7	28100.3	19915.7	19686	19584	17459.3	27916.3	22265	20830.7	23392.3	19728.6	0.721221	-0.0809114
Carbonic+anhydrase+2+OS+Mus+musculus+GN+Ca2+PE+1+SV+4	29032.6	10519.3	P00920	11	CAH2_MOUSE	30116.7	24368.7	21800.3	46260.7	49497.3	39550.3	28472.3	28636.3	26582	40871	27933.7	29286	30169.7	32099.3	29049.7	29374.3	29403.7	27232	25428.6	45102.8	27896.9	32696.9	30439.6	28670	0.74361	-0.100477
Dihydropyrimidinase+related+protein+1+OS+Mus+musculus+GN+Crmp1+PE+1+SV+1	62167.9	4349.76	P97427	16	DPYL1_MOUSE	13451.3	17048.7	12537	23483	20627.3	17262	15020	12761.8	14563.9	16401.7	16511.8	16679.4	15605.7	15385	16888.9	14545	14085.7	13985.5	14345.7	20457.4	14115.2	16531	15959.9	14205.4	0.752359	-0.0670692
Myelin+proteolipid+protein+OS+Mus+musculus+GN+Plp1+PE+1+SV+2	30077.3	8776.46	P60202	11	MYPR_MOUSE	1493429	954491	758052	500635	509596	425874	622044	383503	440547	829380	857893	723412	729505	704359	569550	1206134	701728	367842	1.06866e+06	478702	482032	803562	667805	758568	0.755131	0.135955
Aspartate+aminotransferase+mitochondrial+OS+Mus+musculus+GN+Got2+PE+1+SV+1	47411.5	4661.7	P05202	20	AATM_MOUSE	40128	39909.7	42006.7	74765	79779.3	86560.7	53958	55797	55080.7	65546	55136.3	53196.7	53188.3	53840	48595	57646.3	50868.3	57511	40681.4	80368.3	54945.2	57959.7	51874.4	55341.9	0.774025	-0.0915304
Neurofilament+medium+polypeptide+OS+Mus+musculus+GN+Nefm+PE+1+SV+4	95916.2	2603.99	P08553	27	NFM_MOUSE	57625.7	77237	74619.3	32257.7	35378.3	37973.7	27213	28755	24345.7	48439.7	53037	49097.3	38096.7	41908.3	36005.3	57976.3	56401.3	53343.3	69827.3	35203.2	26771.2	50191.3	38670.1	55907	0.77472	0.135377
Plasmolipin+OS+Mus+musculus+GN+Pllp+PE+2+SV+1	19801.5	4808.94	Q9DCU2	2	PLLP_MOUSE	22079.5	23134.5	22908.5	46028.5	35895	37285.5	26002	27430	21809.5	30002	31336.5	33038	32023.5	34384.5	36326.5	24875.5	25965	30117	22707.5	39736.3	25080.5	31458.8	34244.8	26985.8	0.778762	0.0827217
Sodium+potassium+transporting+ATPase+subunit+beta+1+OS+Mus+musculus+GN+Atp1b1+PE+1+SV+1	35194.7	7568.18	P14094	14	AT1B1_MOUSE	96551	94429	92698	161219	159751	154444	131427	127370	125576	118604	120262	123304	112020	112514	121375	121998	121323	144821	94559.3	158471	128124	120723	115303	129381	0.795051	-0.0608739
Prohibitin+OS+Mus+musculus+GN+Phb+PE+1+SV+1	29820.1	697.542	P67778	3	PHB_MOUSE	3933	3578	3807	2681.5	3307.33	3253	2639	2581.67	3404.5	2504.33	3799.5	3658.67	2792.33	2857.33	3187	2961.33	3173.33	3563	3772.67	3080.61	2875.06	3320.83	2945.56	3232.56	0.807765	-0.0344255
Lymphocyte+antigen+6H+OS+Mus+musculus+GN+Ly6h+PE+2+SV+2	14669.2	886.917	Q9WUC3	2	LY6H_MOUSE	3149	3175.5	2442	6005	5886	3360	3872	3940	3608.5	4566.5	4220.5	4165.5	4751	4335.5	4154	3658	3802	3362.5	2922.17	5083.67	3806.83	4317.5	4413.5	3607.5	0.808465	0.0628323
ATP+synthase+subunit+beta+mitochondrial+OS+Mus+musculus+GN+Atp5b+PE+1+SV+2	56300.6	9830.1	P56480	21	ATPB_MOUSE	94638	93232.3	97654.7	114584	125793	114256	106967	102385	67675	107153	99307.7	107486	94445	94005	92660.3	111805	99900.3	91424.7	95175	118211	92342.1	104649	93703.4	101043	0.822268	-0.0301953
Acetyl+CoA+acetyltransferase+mitochondrial+OS+Mus+musculus+GN+Acat1+PE+1+SV+1	44816.3	829.395	Q8QZT1	2	THIL_MOUSE	5557	5664	5278	4732	13049	6173	4076.5	5087.5	3385	4436	4677	6651	5184.5	3944.5	8647	5424.5	4772	7140.5	5499.67	7984.67	4183	5254.67	5925.33	5779	0.845106	-0.0590332
Glutathione+S+transferase+Mu+7+OS+Mus+musculus+GN+Gstm7+PE+1+SV+1	25709.7	6722.84	Q80W21	4	GSTM7_MOUSE	2962.27	4420.09	3693.33	1339.14	1383.07	1272.66	2753.5	2644.47	2574.66	2633.74	1664.2	2927.16	2357.82	2174.06	2072.88	2683.69	2580.16	2685.07	3691.89	1331.62	2657.54	2408.37	2201.59	2649.64	0.849723	-0.0814161
Ras+related+protein+Rab+7a+OS+Mus+musculus+GN+Rab7a+PE+1+SV+2	23489.8	832.959	P51150	3	RAB7A_MOUSE	3785.67	2899.5	3289	4843.5	4963	4537	5108.33	5338	4821.67	4476	4383.67	4474	4501	3976.67	3933.33	5335.67	4575	4994.33	3324.72	4781.17	5089.33	4444.56	4137	4968.33	0.852394	0.0382654
Destrin+OS+Mus+musculus+GN+Dstn+PE+1+SV+3	18521.7	377.636	Q9R0P5	2	DEST_MOUSE	4827.07	5800.21	5181.8	5199.27	5129.88	5300.39	4685.23	5256.83	5303.36	4380.01	4763.91	5050.19	5844.56	5377.41	5695.58	4909.07	5051	5139.01	5269.69	5209.85	5081.81	4731.37	5639.19	5033.03	0.85644	-0.0147009
Endonuclease+domain+containing+1+protein+OS+Mus+musculus+GN+Endod1+PE+1+SV+2	55262.3	2051.68	Q8C522	4	ENDD1_MOUSE	5286.67	4164.33	5413	8144.67	5913.33	6517	5861.33	5443.67	5434.67	6111.67	5654.33	5922	6276.5	5948.67	5422.67	5979	6372	5367.33	4954.67	6858.33	5579.89	5896	5882.61	5906.11	0.87059	0.024006
Syntaxin+binding+protein+1+OS+Mus+musculus+GN+Stxbp1+PE+1+SV+2	67568.9	4199.33	O08599	21	STXB1_MOUSE	28022.7	35530.7	30957.7	37163.3	37438	39237.7	34991	35375	35844	33909.3	33450.7	39677	32393.7	35721.3	38419	35132.7	34875.7	33931.7	31503.7	37946.3	35403.3	35679	35511.3	34646.7	0.87141	0.0134713
Ectonucleotide+pyrophosphatase+phosphodiesterase+family+member+6+OS+Mus+musculus+GN+Enpp6+PE+2+SV+1	50618.5	2500	Q8BGN3	5	ENPP6_MOUSE	8200	4577.5	6545	7731.33	7523	6820	6979	5911.67	5755.67	5945.67	5107.67	5768.33	7017	8300.67	6729	6885	6716	6624.67	6440.83	7358.11	6215.44	5607.22	7348.89	6741.89	0.872896	-0.0229884
Myelin+oligodendrocyte+glycoprotein+OS+Mus+musculus+GN+Mog+PE+1+SV+1	28271.1	18216.9	Q61885	12	MOG_MOUSE	338084	338799	340736	337759	331657	317983	351152	339843	316115	311318	338521	354266	341965	325104	348382	346017	324521	316253	339206	329133	335703	334702	338484	328930	0.881797	-0.00277106
Band+4+1+like+protein+3+OS+Mus+musculus+GN+Epb41l3+PE+1+SV+1	103338	430.627	Q9WV92	2	E41L3_MOUSE	3618	4540.5	3520.5	5756.5	6052	4878	4733.5	5297	4415	5141.5	5911	5357.5	3603	5786	4769.5	5234.5	5172.5	2485	3893	5562.17	4815.17	5470	4719.5	4297.33	0.908875	0.0217232
Glutathione+S+transferase+P+1+OS+Mus+musculus+GN+Gstp1+PE+1+SV+2	23609.2	3796.54	P19157	6	GSTP1_MOUSE	12937	10547.7	15290.5	16863.7	17177	16960.3	13438.7	11965.7	11933	16548.7	16323	15452.3	13877.3	13390.3	14009	12794.7	13371.7	13200.7	12925.1	17000.3	12445.8	16108	13758.9	13122.3	0.90973	0.0208922
Transketolase+OS+Mus+musculus+GN+Tkt+PE+1+SV+1	67630.7	3375.12	P40142	13	TKT_MOUSE	23115.7	26656.3	26452	27304.7	35545	33201.7	33110.7	35012.3	33685.7	26542.3	23761.3	34641	28613.7	32639	28259.7	31867	31596.3	34433	25408	32017.1	33936.2	28314.9	29837.4	32632.1	0.949896	-0.00913859
L+lactate+dehydrogenase+B+chain+OS+Mus+musculus+GN+Ldhb+PE+1+SV+2	36572.4	1279.13	P16125	3	LDHB_MOUSE	8041.67	8917.67	7370	6163.67	6969	7675.5	6041.33	6618.67	6964.67	4518.5	4761.5	4889.5	8705.5	9283.5	9182.33	8488	7512.33	7877.33	8109.78	6936.06	6541.56	4723.17	9057.11	7959.22	0.972521	0.01013
Ras+related+protein+Rab+5A+OS+Mus+musculus+GN+Rab5a+PE+1+SV+1	23598.7	766.639	Q9CQD1	2	RAB5A_MOUSE	5833	4938	5538	14092	12574	13004	4273	5379		7928.5	7759.5	7219.5	7957	8347.5	8686.5	7079	8317	8025	5436.33	13223.3	4826	7635.83	8330.33	7807	0.973496	0.0175535
Calcium+calmodulin+dependent+protein+kinase+type+II+subunit+beta+OS+Mus+musculus+GN+Camk2b+PE+1+SV+2	60461	3033.5	P28652	10	KCC2B_MOUSE	5863.57	5721.78	6143.43	4809.15	4256.6	4773.12	5452.65	6043.82	5819	5670.85	5783.52	6019.14	5511.64	5860.83	5569.46	5255.97	4883.47	4484.25	5909.6	4612.96	5771.82	5824.51	5647.31	4874.56	0.974216	0.00459706
Tetraspanin+2+OS+Mus+musculus+GN+Tspan2+PE+1+SV+1	24181.6	3707.77	Q922J6	4	TSN2_MOUSE	28492.3	28613.3	28145	46457	43044.7	43774.3	35168	35763.3	32660.3	36474.3	41149	40886.3	33499	30901.3	35586.3	29068.7	38562	37455.7	28416.9	44425.3	34530.6	39503.2	33328.9	35028.8	0.97567	0.00654356
Tubulin+beta+5+chain+OS+Mus+musculus+GN+Tubb5+PE+1+SV+1	49671	14751.6	P99024	13	TBB5_MOUSE	14922.4	16832	14732.5	17063	14693.2	15241.9	22054.8	22557.9	22790.3	16563	16714.9	17552.2	20116.9	17708	19711.2	15819.7	18348	17994.7	15495.6	15666	22467.7	16943.3	19178.7	17387.4	0.9875	-0.00322618
Malate+dehydrogenase+cytoplasmic+OS+Mus+musculus+GN+Mdh1+PE+1+SV+3	36511.3	963.715	P14152	3	MDHC_MOUSE	9901.5	10280.5	10085	7153.33	6480	7523.33	7815.33	7343.67	6451	7446.33	8193.33	7971.67	8788.33	8736.67	8577.33	8376	7732.33	7339.33	10089	7052.22	7203.33	7870.44	8700.78	7815.89	0.989658	0.0025197
Cytochrome+c1+heme+protein+mitochondrial+OS+Mus+musculus+GN+Cyc1+PE+1+SV+1	35327.8	1108.56	Q9D0M3	2	CY1_MOUSE	7132	9733	7965.5	11746.5	11633.5	12698.5	7837	7411	8372	8645.5	10004.5	10001.5	7864	8546	8588	9545	10485	10725	8276.83	12026.2	7873.33	9550.5	8332.67	10251.7	0.992776	-0.00212646
Creatine+kinase+B+type+OS+Mus+musculus+GN+Ckb+PE+1+SV+1	42713.4	9751.52	Q04447	12	KCRB_MOUSE	33775.3	33832	31169.3	37879.7	43990.7	37817.7	34491.7	36891	35531	39782.7	39767.3	43337	34968.7	32314	32742.7	37378.7	34403	30552	32925.6	39896	35637.9	40962.3	33341.8	34111.2	0.99651	-0.000586872
Tubulin+beta+3+chain+OS+Mus+musculus+GN+Tubb3+PE+1+SV+1	50418.8	5164.06	Q9ERD7	13	TBB3_MOUSE	6368.87	6104.98	5818.17	11415.7	11409.6	11828.3	7200.89	7823.77	7221.37	7018.68	8004.39	6814.91	8535.07	8645.42	9210.62	8108.35	8342.98	10546.8	6097.34	11551.2	7415.34	7279.33	8797.04	8999.38	0.998289	0.00068132
14+3+3+protein+theta+OS+Mus+musculus+GN+Ywhaq+PE+1+SV+1	27778.4	2201.91	P68254	6	1433T_MOUSE	8248.35	9099.84	8155.75	7855.23	7612.84	7727.33	8556	8836	8912	8271	7932.33	8428	8153	9042.33	9078	7814	8090.33	8199.67	8501.31	7731.8	8768	8210.44	8757.78	8034.67	0.998831	0.000102373
Label-free quantitative proteome analysis. The relative abundance of proteins in myelin purified from three Cnpnull brains (KO1, KO2, KO3) was compared to three wildtype littermates (WT1, WT2, WT3). All samples were measured in technical replicates. Absolute quantification values (in ppm) were obtained using the TOP3 approach. Relative differences between samples were calculated as logarithmized …

## Sheet: TOP3_quant WT_vs_Plp1-null
						Myelin WT1	Myelin WT1	Myelin WT2	Myelin WT2	Myelin WT2	Myelin WT3	Myelin WT3	Myelin WT3	Myelin KO1 (Plp1-null/Y)	Myelin KO1 (Plp1-null/Y)	Myelin KO1 (Plp1-null/Y)	Myelin KO2 (Plp1-null/Y)	Myelin KO2 (Plp1-null/Y)	Myelin KO3 (Plp1-null/Y)	Myelin KO3 (Plp1-null/Y)	Myelin WT1	Myelin WT2	Myelin WT3	Myelin KO1 (Plp1-null/Y)	Myelin KO2 (Plp1-null/Y)	Myelin KO3 (Plp1-null/Y)
description	mw	max score	accession	reported peptides	entry	WT 1 1	WT 1 2	WT 2 1	WT 2 2	WT 2 3	WT 3 1	WT 3 2	WT 3 3	KO 1 1	KO 1 2	KO 1 3	KO 2 1	KO 2 2	KO 3 1	KO 3 2	AVERAGE	AVERAGE	AVERAGE	AVERAGE	AVERAGE	AVERAGE	ttest	L2R
Dynamin+1+like+protein+OS+Mus+musculus+GN+Dnm1l+PE+1+SV+2	82658.2	328.279	Q8K1M6	2	DNM1L_MOUSE						1812	1559	0	3151.5	2324	2580.5	2948.5	2489	2491.5	2499	0	0	1685.5	2685.33	2718.75	2495.25	0.0216056	0.643592
Ras+related+protein+Rap+1b+OS+Mus+musculus+GN+Rap1b+PE+2+SV+2	20824.9	6666.94	Q99JI6	8	RAP1B_MOUSE	6551.5	6887.83	7017.67	6308.17	6802	6880.17	5898.67	6902.17	1887.78	1851.94	1965.03	1950.65	2008.89	2249.76	2390.31	6719.67	6709.28	6560.33	1901.58	1979.77	2320.03	4.90117e-06	-1.68856
NAD+dependent+deacetylase+sirtuin+2+OS+Mus+musculus+GN+Sirt2+PE+1+SV+2	43256.4	15032.3	Q8VDQ8	15	SIRT2_MOUSE	114433	120048	126862	122329	130840	119297	106079	122372	7282.67	9172.33	8330.67	5231.67	6425	6028.67	6456.33	117241	126677	115916	8261.89	5828.33	6242.5	5.27212e-06	-4.14546
14+3+3+protein+gamma+OS+Mus+musculus+GN+Ywhag+PE+1+SV+2	28302.7	1610.77	P61982	7	1433G_MOUSE	4318.97	4034.27	4747.66	3463.42	4171.21	4664.97	3600.33	4081.33	5594	5724.67	5554.67	5501.33	6139	5808.67	5794.33	4176.62	4127.43	4115.55	5624.44	5820.17	5801.5	1.59159e-05	0.473653
Alpha+crystallin+B+chain+OS+Mus+musculus+GN+Cryab+PE+1+SV+2	20068.8	5631.23	P23927	8	CRYAB_MOUSE	9663.33	11577.3	13681	9834.33	9707.33	10625.3	11883	12373.7	36831.3	25997.7	32172	32130	29205.3	28423.3	28725.3	10620.3	11074.2	11627.3	31667	30667.7	28574.3	3.6399e-05	1.44795
Trypsin+precursor	24409.6	5424.78	P00761	3	TRYP_PIG	341187	411485	403892	396923	416030	386854	374421	375410	239587	223744	218813	197912	243325	205101	237779	376336	405615	378895	227381	220618	221440	6.92474e-05	-0.794152
Heat+shock+70+kDa+protein+1+like+OS+Mus+musculus+GN+Hspa1l+PE+2+SV+4	70637.4	1226.8	P16627	4	HS71L_MOUSE	6043.67	6863.5	7424.5	7387.83	8115.5	7279	7386.33	7575.33	1032.47	928.753	801.729	1089.86	1169.85	1286.97	1305.38	6453.58	7642.61	7413.56	920.986	1129.86	1296.17	9.07698e-05	-2.68404
CD81+antigen+OS+Mus+musculus+GN+Cd81+PE+1+SV+1	25828.7	14577.3	P35762	2	CD81_MOUSE	55404.3	56721	65275.3	65916	69227.3	67553	66664	71125	135368	127441	128957	135278	143247	138693	131737	56062.7	66806.2	68447.3	130589	139263	135215	0.00010333	1.0822
Opalin+OS+Mus+musculus+GN+Opalin+PE+1+SV+1	15832.9	7853.86	Q7M750	2	OPALI_MOUSE	28590	27944	30940.5	32359.5	35628.5	31858.5	31212.5	30406.5	66574	61234.5	60670.5	57255	60414	63221	65244	28267	32976.2	31159.2	62826.3	58834.5	64232.5	0.00012461	1.00847
Guanine+nucleotide+binding+protein+G+s+subunit+alpha+isoforms+short+OS+Mus+musculus+GN+Gnas+PE+1+SV	45663.7	1009.5	P63094	4	GNAS2_MOUSE	4767.64	4535.11	4981.37	4866.35	4608.11	5060.31	4594.61	4802.16	7687.62	6784.61	7068.33	7004.8	7428.04	6760.59	6753.98	4651.38	4818.61	4819.03	7180.18	7216.42	6757.29	0.000130806	0.566016
Sodium+potassium+transporting+ATPase+subunit+alpha+1+OS+Mus+musculus+GN+Atp1a1+PE+1+SV+1	112983	10928	Q8VDN2	32	AT1A1_MOUSE	40722	51004.7	51074.7	51920.3	45545	49842.7	51201.7	50993.7	74830.3	72347.3	74803	73706	82867.3	73596	76249	45863.3	49513.3	50679.3	73993.6	78286.7	74922.5	0.00015679	0.637458
Ras+related+protein+Rab+5C+OS+Mus+musculus+GN+Rab5c+PE+1+SV+2	23412.6	764.917	P35278	4	RAB5C_MOUSE	4111.67	4327.33	4316.33	4082.67	4665	4728	4694.33	5092.67	6412.67	7480	8031.67	7505	7510.33	7635.33	7794	4219.5	4354.67	4838.33	7308.11	7507.67	7714.67	0.000163424	0.748298
Junctional+adhesion+molecule+C+OS+Mus+musculus+GN+Jam3+PE+1+SV+2	34837.7	2254.37	Q9D8B7	8	JAM3_MOUSE	3345.67	4563	4965.33	4800.33	5541	4231	4172	5847	10498	9548.33	9746.33	10729.7	10729.3	9420	10813.3	3954.33	5102.22	4750	9930.89	10729.5	10116.7	0.000170147	1.1565
Clathrin+heavy+chain+1+OS+Mus+musculus+GN+Cltc+PE+1+SV+3	191557	245.241	Q68FD5	5	CLH_MOUSE	3075.67	3581.67	4016.67	3528.67	3800	4382.67	3099.67	3297.67	5774.67	5195.33	5485.67	5611.67	5444	5457.67	5272.67	3328.67	3781.78	3593.33	5485.22	5527.83	5365.17	0.000174418	0.613659
Ras+related+protein+Rab+8A+OS+Mus+musculus+GN+Rab8a+PE+1+SV+2	23668.3	4661.82	P55258	3	RAB8A_MOUSE	5317.69	5390.64	5303.34	5401.84	5396.8	6111.09	6169.82	6140.51	1364.46	1221.97	1367.56	1740.63	1898.89	1721.87	1576.83	5354.16	5367.33	6140.47	1317.99	1819.76	1649.35	0.000175672	-1.81655
Ubiquitin+OS+Mus+musculus+GN+Rps27a+PE+1+SV+1	8564.86	26287.2	P62991	5	UBIQ_MOUSE	28217.3	30878	26262.7	35406	28923.7	30091.7	32749	36536.3	45388.7	45249.7	55102	47451	52284	54641.3	49185	29547.7	30197.4	33125.7	48580.1	49867.5	51913.2	0.000198374	0.695132
Myelin+associated+glycoprotein+OS+Mus+musculus+GN+Mag+PE+1+SV+2	69259.9	4199.23	P20917	12	MAG_MOUSE	83739.3	82165.7	90662	87863	91986.3	96302.7	85698	96541.3	53744	50554	53871	54031	56177	53028.7	53207	82952.5	90170.4	92847.3	52723	55104	53117.8	0.000326924	-0.724699
Potassium+voltage+gated+channel+subfamily+A+member+2+OS+Mus+musculus+GN+Kcna2+PE+1+SV+1	56700.9	323.983	P63141	2	KCNA2_MOUSE	17526	16500	16782	16056	16530	17279	16434	18885	13597	7878.5	7933.5	8805.5	9444	7711.5	7302	17013	16456	17532.7	9803	9124.75	7506.75	0.000396872	-0.948122
Protein+NDRG1+OS+Mus+musculus+GN+Ndrg1+PE+1+SV+1	43008.8	3486.03	Q62433	6	NDRG1_MOUSE	13565.3	14553.3	14308.7	15253.7	15588.3	14858.7	14549.7	14326.3	20119	18366	18853	19453	19170.7	19546.3	21012	14059.3	15050.2	14578.2	19112.7	19311.8	20279.2	0.000405197	0.426221
Septin+4+OS+Mus+musculus+GN+Sept4+PE+1+SV+1	54936.1	1640.06	P28661	3	SEPT4_MOUSE	7349	8459	8744.33	9415.5	9162.33	8317.33	8634	8521	5117	4467	4494.5	4385.5	4291	4860	4478.33	7904	9107.39	8490.78	4692.83	4338.25	4669.17	0.000423772	-0.896418
Cell+adhesion+molecule+4+OS+Mus+musculus+GN+Cadm4+PE+1+SV+1	42723.4	791.911	Q8R464	6	CADM4_MOUSE	12995.7	11882.3	12762	13019	13154.7	12429	10598.3	12308	6619.33	6145.67	6979.33	5476	6748	5061	4445	12439	12978.6	11778.4	6581.44	6112	4753	0.000531346	-1.09221
Ras+related+protein+Rab+31+OS+Mus+musculus+GN+Rab31+PE+1+SV+1	21331.5	627.015	Q921E2	2	RAB31_MOUSE	2945.5	2659	2779	3221.5	1923	3331.5	3445	1753	4401.5	4424	3437.5	4434	4694	4693.5	4347	2802.25	2641.17	2843.17	4087.67	4564	4520.25	0.000578138	0.668616
Myelin+proteolipid+protein+OS+Mus+musculus+GN+Plp1+PE+1+SV+2	30077.3	10873.5	P60202	11	MYPR_MOUSE	755588	566194	1.07065e+06	611538	1125768	694883	1326449	607532	6169	5199.33	5605	2422.67	3117.33	5116	2976	660891	935987	876288	5657.78	2770	4046	0.000603569	-7.63132
Vesicle+fusing+ATPase+OS+Mus+musculus+GN+Nsf+PE+1+SV+2	82613.7	1431.06	P46460	20	NSF_MOUSE	14077.7	15434.7	15434.7	14817	15300.7	14388.7	14954.7	16740.3	19616	20476	21259	20515.7	19343	20199.3	17612	14756.2	15184.1	15361.2	20450.3	19929.3	18905.7	0.000670803	0.388116
Sodium+potassium+transporting+ATPase+subunit+beta+3+OS+Mus+musculus+GN+Atp1b3+PE+1+SV+1	31775.8	3167.41	P97370	4	AT1B3_MOUSE	21906	23821.5	13451.7	18160	21195.5	21895.5	15085.7	21711.5	32348.7	37150.3	32994	31979.3	38069.3	33359.7	38612.3	22863.8	17602.4	19564.2	34164.3	35024.3	35986	0.000752148	0.809023
Glutathione+S+transferase+Mu+1+OS+Mus+musculus+GN+Gstm1+PE+1+SV+2	25970.1	9561.98	P10649	8	GSTM1_MOUSE	13643	12462	12175	10510	11579	14058.3	12600.3	13446	23716.3	21754.7	22603	26560.3	25685.3	26746.3	26607.7	13052.5	11421.3	13368.2	22691.3	26122.8	26677	0.000821717	0.996317
Ras+related+protein+Rap+2a+OS+Mus+musculus+GN+Rap2a+PE+1+SV+2	20642.5	3949.86	Q80ZJ1	6	RAP2A_MOUSE	3369.33	3317.33	3358	3795.33	3803.33	2480.67	3869	4245	5293	5723.67	5222	4711	5387.33	5224.67	6176	3343.33	3652.22	3531.56	5412.89	5049.17	5700.33	0.000844306	0.618531
Myelin+oligodendrocyte+glycoprotein+OS+Mus+musculus+GN+Mog+PE+1+SV+1	28271.1	15759.1	Q61885	11	MOG_MOUSE	347316	390587	377845	316702	359612	338505	302655	314988	207779	202619	214085	205328	219816	214898	219005	368951	351386	318716	208161	212572	216952	0.000859268	-0.704355
Sodium+potassium+transporting+ATPase+subunit+alpha+2+OS+Mus+musculus+GN+Atp1a2+PE+1+SV+1	112218	8072.17	Q6PIE5	20	AT1A2_MOUSE	8368.06	7555.92	11251.5	10891.6	11005.3	8945.99	8400.89	9231.48	19126.1	16221.9	17646.8	19055.5	18805	19431.2	19790.6	7961.99	11049.5	8859.45	17664.9	18930.3	19610.9	0.000941268	1.01196
Neural+cell+adhesion+molecule+1+OS+Mus+musculus+GN+Ncam1+PE+1+SV+3	119428	665.871	P13595	9	NCAM1_MOUSE	33051	33547.7	33422	34838	33197.7	31162	32499.3	30408	24534.3	25148	24576.7	24358.3	25264	22733.7	22845	33299.3	33819.2	31356.4	24753	24811.2	22789.3	0.000963929	-0.444695
NADH+dehydrogenase+ubiquinone+1+alpha+subcomplex+subunit+10+mitochondrial+OS+Mus+musculus+GN+Nduf	40603.5	1533.38	Q99LC3	5	NDUAA_MOUSE	4438	3183	2948	2827.67	3768	3313.33	3414.33	4088.67	6284.67	6081.67	6717.33	6206	5967.67	5708	5485	3810.5	3181.22	3605.44	6361.22	6086.83	5596.5	0.00102869	0.767885
Cell+cycle+exit+and+neuronal+differentiation+protein+1+OS+Mus+musculus+GN+Cend1+PE+1+SV+1	14987	1881.69	Q9JKC6	5	CEND_MOUSE	7629.33	8008.67	5868	7155.5	8180	8545.33	6851.67	6944.67	12347.3	12197.7	12779.3	11155.7	12090	10899.3	10867.3	7819	7067.83	7447.22	12441.4	11622.8	10883.3	0.00109056	0.645949
Hepatocyte+cell+adhesion+molecule+OS+Mus+musculus+GN+Hepacam+PE+1+SV+2	46366.9	1250.31	Q640R3	2	HECAM_MOUSE	8733.5	8335.5	9045.5	8838	8838	9094.5	9975	9793.5	12065	12426.5	12414.5	11318	12095.5	11212	12776	8534.5	8907.17	9621	12302	11706.8	11994	0.00118901	0.411803
Cytoplasmic+dynein+1+heavy+chain+1+OS+Mus+musculus+GN+Dync1h1+PE+1+SV+1	532027	253.593	Q9JHU4	9	DYHC1_MOUSE	4179	2776.33	4241	3137	4508	4030.67	4003	4104.67	6533.33	6134.67	7305	5919	5728.67	6349.33	6658.67	3477.67	3962	4046.11	6657.67	5823.83	6504	0.00130764	0.725049
Elongation+factor+1+alpha+2+OS+Mus+musculus+GN+Eef1a2+PE+1+SV+1	50454.3	2778.97	P62631	9	EF1A2_MOUSE	12439	10754.8	11644.6	10648.3	9512.27	16476.3	12394.9	14048.8	21925.9	22820.2	23504	23931.2	22836.1	24166.4	27780.1	11596.9	10601.7	14306.7	22750	23383.7	25973.3	0.00132059	0.982034
Immunoglobulin+superfamily+member+8+OS+Mus+musculus+GN+Igsf8+PE+1+SV+2	65011	1236.67	Q8R366	5	IGSF8_MOUSE	19980.3	22094.3	21653.3	24523.7	23080.7	21646.7	21767.3	24735.3	15652.3	17348.7	16261	14650	14240.7	14725.7	14412.3	21037.3	23085.9	22716.4	16420.7	14445.3	14569	0.00135588	-0.5569
Ras+related+protein+Rap+1A+OS+Mus+musculus+GN+Rap1a+PE+2+SV+1	20987.3	8486.61	P62835	11	RAP1A_MOUSE	18093.3	17832	20466.7	16584	17196	21206.3	16315	19266.7	22224.6	22285.7	23200.3	21671.5	21515.7	23079.4	22997.7	17962.7	18082.2	18929.3	22570.2	21593.6	23038.5	0.00146422	0.289756
Peptidyl+prolyl+cis+trans+isomerase+A+OS+Mus+musculus+GN+Ppia+PE+1+SV+2	17971.4	10711.5	P17742	11	PPIA_MOUSE	39361.3	50720.3	53557	52183.7	59221	51210	56336.3	29451.3	79547	75292.3	74609.3	82424.3	90780.7	80224.7	89894	45040.8	54987.2	45665.9	76482.9	86602.5	85059.3	0.0016176	0.768241
Synaptic+vesicle+membrane+protein+VAT+1+homolog+OS+Mus+musculus+GN+Vat1+PE+2+SV+3	43096.8	521.197	Q62465	3	VAT1_MOUSE	6205.67	6352.67	7183.67	7343.67	7722.33	7344	6628.67	6874.33	4384.33	4548	4174	3521.33	3976	3681.67	3978	6279.17	7416.56	6949	4368.78	3748.67	3829.83	0.00163535	-0.789091
Elongation+factor+1+alpha+1+OS+Mus+musculus+GN+Eef1a1+PE+1+SV+3	50114	5916.3	P10126	13	EF1A1_MOUSE	28412.9	28653.9	27538.5	27512.6	26751.4	31766.7	30311.8	30496.5	51479.1	47411.2	48738.4	46397.1	46611.2	54715.2	56325.9	28533.4	27267.5	30858.3	49209.5	46504.1	55520.6	0.00169263	0.80336
Heat+shock+protein+HSP+90+beta+OS+Mus+musculus+GN+Hsp90ab1+PE+1+SV+2	83325.5	1722.67	P11499	5	HS90B_MOUSE	1103.52	4239	2073.76	3582.42	2838.3	2388.79	3178.74	2600.98	4123.33	5383.33	5148	4977.16	3570.67	6027.59	4359.85	2671.26	2831.49	2722.83	4884.89	4273.91	5193.72	0.00173932	0.803113
Cytochrome+c+oxidase+subunit+2+OS+Mus+musculus+GN+Mtco2+PE+1+SV+1	25976.5	9432.99	P00405	4	COX2_MOUSE	8739.67	13473	14726.7	6519	13318.3	16621.3	15361.3	8473.33	22524.3	19930.7	21518.7	23033.3	22690	19731.7	19100.3	11106.3	11521.3	13485.3	21324.6	22861.7	19416	0.0017749	0.816559
Malate+dehydrogenase+cytoplasmic+OS+Mus+musculus+GN+Mdh1+PE+1+SV+3	36511.3	1046.49	P14152	7	MDHC_MOUSE	8061.33	8826.67	8023.67	8905	9504.33	7605.67	7907.33	8277.33	11458.7	11486.3	11358.7	11056.3	10243.3	10942.3	10449	8444	8811	7930.11	11434.6	10649.8	10695.7	0.00216458	0.380247
Glutathione+S+transferase+Mu+5+OS+Mus+musculus+GN+Gstm5+PE+1+SV+1	26635	332.097	P48774	2	GSTM5_MOUSE	1889.92	2053.57	1913.51	1550.06	2240.22	2539.02	1673.75	2210.56	2808.92	2829.39	2917.35	3187.81	3426.2	2967.74	3056.58	1971.75	1901.26	2141.11	2851.88	3307.01	3012.16	0.00223425	0.608733
GTP+binding+nuclear+protein+Ran+OS+Mus+musculus+GN+Ran+PE+1+SV+3	24423.2	803.529	P62827	3	RAN_MOUSE	5123	5883	5587.5	5169	5957	4701	5235	4387	9234	8885	8837.5	7707.33	7957	8059	10409.5	5503	5571.17	4774.33	8985.5	7832.17	9234.25	0.002469	0.717043
14+3+3+protein+zeta+delta+OS+Mus+musculus+GN+Ywhaz+PE+1+SV+1	27771.2	3552.59	P63101	12	1433Z_MOUSE	7712.67	8343.67	7948	7977	9007	11305.3	11345	9262	14396.3	14946.3	13711.3	14627.3	14892	15178	15410.7	8028.17	8310.67	10637.4	14351.3	14759.7	15294.3	0.00262117	0.719042
ADP+ATP+translocase+1+OS+Mus+musculus+GN+Slc25a4+PE+1+SV+4	32904.4	6783.06	P48962	14	ADT1_MOUSE	21033.1	24695.9	16033.9	15141.8	16590.8	23885.3	23277.5	23847.8	39012.8	36530.6	39911.1	44964.8	45835.9	40454.4	41127.6	22864.5	15922.2	23670.2	38484.8	45400.4	40791	0.00289035	0.997255
Rab+GDP+dissociation+inhibitor+beta+OS+Mus+musculus+GN+Gdi2+PE+1+SV+1	50537.3	1337.3	Q61598	6	GDIB_MOUSE	5876.3	6771.65	6005.16	5836.6	6223.24	4946.53	4810.28	5058.64	3367.76	2891.53	2705.89	2479.33	2196.62	2914.67	2840.33	6323.97	6021.67	4938.49	2988.39	2337.98	2877.5	0.00290055	-1.07507
ADP+ribosylation+factor+6+OS+Mus+musculus+GN+Arf6+PE+1+SV+2	20082.2	3807.42	P62331	4	ARF6_MOUSE	10458.3	6135.02	8703.67	9441.33	5108.35	11028.3	9479.67	5862.56	13842.7	13144.3	13430.3	12254.7	12353.7	15271.3	14638.7	8296.68	7751.12	8790.19	13472.4	12304.2	14955	0.00300433	0.713601
Alpha+centractin+OS+Mus+musculus+GN+Actr1a+PE+2+SV+1	42613.8	1005.01	P61164	2	ACTZ_MOUSE	4576	4703	6142.5	5513	6236	5489	5537.5	5253.5	8790	8971	8579.5	8348	9269.5	8822.5	11714	4639.5	5963.83	5426.67	8780.17	8808.75	10268.2	0.00320944	0.797274
Dynamin+1+OS+Mus+musculus+GN+Dnm1+PE+1+SV+2	97803	3479.82	P39053	26	DYN1_MOUSE	11098.2	12759	14601.2	13298	14709.1	14037.3	12239.7	13728.7	20798.3	17895.3	19173.7	22546.4	23840	22179.5	24548.4	11928.6	14202.8	13335.2	19289.1	23193.2	23363.9	0.00409045	0.738468
Phosphoglycerate+mutase+1+OS+Mus+musculus+GN+Pgam1+PE+1+SV+3	28832	1308.92	Q9DBJ1	2	PGAM1_MOUSE	4944.5	5366.5	4123.5	4503	4256.5	4265	4447	5310	6419	6315	6656.5	6380	5823.5	5376	7704	5155.5	4294.33	4674	6463.5	6101.75	6540	0.00423882	0.435837
Destrin+OS+Mus+musculus+GN+Dstn+PE+1+SV+3	18521.7	617.263	Q9R0P5	2	DEST_MOUSE	4457.44	5233.27	5533.85	6630.07	6827.13	5655.89	5800.89	5906.16	7889.95	8456.15	7825.14	8109.94	9122.8	7582.36	8723.73	4845.35	6330.35	5787.65	8057.08	8616.37	8153.04	0.00494904	0.549459
ATP+synthase+subunit+b+mitochondrial+OS+Mus+musculus+GN+Atp5f1+PE+1+SV+1	28948.9	1444.79	Q9CQQ7	4	AT5F1_MOUSE	8517.33	4319.33	6054.67	3231.67	4251.5	7823.33	4056	7468.33	13105.3	10817.7	11418	10709.7	11001.7	9768.33	9496.33	6418.33	4512.61	6449.22	11780.3	10855.7	9632.33	0.00512863	0.892677
Ermin+OS+Mus+musculus+GN+Ermn+PE+1+SV+1	32148	3431.87	Q5EBJ4	6	ERMIN_MOUSE	17745.3	17115	18681	18573.7	18732	18946.3	19587	21774.3	14592.3	14206	13891.7	11968.7	13971.3	16172.7	12564.3	17430.2	18662.2	20102.6	14230	12970	14368.5	0.00543214	-0.43495
NADH+dehydrogenase+ubiquinone+1+alpha+subcomplex+subunit+9+mitochondrial+OS+Mus+musculus+GN+Ndufa	42509.2	1133.56	Q9DC69	4	NDUA9_MOUSE	2674.67	3095.33	3128	4079.5	3737	2973	3529	3021.67	4366.33	4416.33	4727.67	4467.67	4554.67	3965.67	4822.33	2885	3648.17	3174.56	4503.44	4511.17	4394	0.00544305	0.465955
Elongation+factor+Tu+mitochondrial+OS+Mus+musculus+GN+Tufm+PE+1+SV+1	49508.5	1143.42	Q8BFR5	4	EFTU_MOUSE	5772.5	6195	5833	5197	5753	6143.5	4032	4349	8474	8132.33	8368	7934	8242.33	7350.67	7326.33	5983.75	5594.33	4841.5	8324.78	8088.17	7338.5	0.00549068	0.532598
Brain+acid+soluble+protein+1+OS+Mus+musculus+GN+Basp1+PE+1+SV+3	22086.6	10467.4	Q91XV3	7	BASP1_MOUSE	19874.7	22429.3	28970.7	28631.7	27552.7	26595.7	29631.7	32949	9759.67	12075.3	11077	11769.3	12872	11728.3	12173.7	21152	28385	29725.4	10970.7	12320.7	11951	0.00551095	-1.16933
EH+domain+containing+protein+3+OS+Mus+musculus+GN+Ehd3+PE+1+SV+2	60821.2	597.097	Q9QXY6	3	EHD3_MOUSE		4690	3557.5	4661.5	4544.5	3946	4651	4206.33	2694	2728.67	2795.33	3243.33	3650	2996	3071.67	4690	4254.5	4267.78	2739.33	3446.67	3033.83	0.00599803	-0.519067
Peroxiredoxin+2+OS+Mus+musculus+GN+Prdx2+PE+1+SV+3	21778.7	1450.91	Q61171	5	PRDX2_MOUSE	9181.33	8721.67	9612.33	9160.67	9123	9951.33	9045.33	10345.7	4991.33	9539.67	8766.33	7058	8859.67	7745.67	6799	8951.5	9298.67	9780.78	7765.78	7958.83	7272.33	0.00601732	-0.285578
Heat+shock+protein+HSP+90+alpha+OS+Mus+musculus+GN+Hsp90aa1+PE+1+SV+4	84788.1	1733.21	P07901	6	HS90A_MOUSE	2456.24	3540	2099.8	1864.87	2422.7	2212.97	2375.17	1558.58	5207.33	4691.67	5128.31	4057.23	4727.83	5979.75	5602.49	2998.12	2129.12	2048.91	5009.1	4392.53	5791.12	0.00616988	1.0821
Ras+related+protein+Rab+7a+OS+Mus+musculus+GN+Rab7a+PE+1+SV+2	23489.8	1577.68	P51150	5	RAB7A_MOUSE	3620.67	3994.5	3435.33	3269.33	6439.5	3443.67	3654	4009.33	6871.33	6553	7295.67	4701.33	6566.33	5607	6514	3807.58	4381.39	3702.33	6906.67	5633.83	6060.5	0.00648027	0.645473
Endonuclease+domain+containing+1+protein+OS+Mus+musculus+GN+Endod1+PE+1+SV+2	55262.3	3569.78	Q8C522	6	ENDD1_MOUSE	5750	6316.33	6393.67	7344.67	7151.33	6219.33	6288	7769.33	7650	10999.7	10860.7	8044.67	10055.3	7769	9145.67	6033.17	6963.22	6758.89	9836.78	9050	8457.33	0.00664468	0.468992
Ras+related+protein+Rab+6A+OS+Mus+musculus+GN+Rab6a+PE+1+SV+4	23589.8	592.252	P35279	2	RAB6A_MOUSE	4655.5	4717.5	3887	5698	3878.5	3994	4197.5	4290	5782	6268.5	5495	5557	5142	5641.5	5286	4686.5	4487.83	4160.5	5848.5	5349.5	5463.75	0.00672631	0.32134
Transgelin+3+OS+Mus+musculus+GN+Tagln3+PE+1+SV+1	22470.8	711.387	Q9R1Q8	2	TAGL3_MOUSE	2242.5	2428	2825		4546	2998	3026	3066	4827.5	4328.5	5128.5	5552.5	4930.5	5185	5485.5	2335.25	3685.5	3030	4761.5	5241.5	5335.25	0.00809089	0.761025
ATP+synthase+subunit+O+mitochondrial+OS+Mus+musculus+GN+Atp5o+PE+1+SV+1	23363.6	3095.83	Q9DB20	5	ATPO_MOUSE	10432	10067.7	7262.33	7689.33	7942.67	9926.33	9637.67	10362.3	20097.3	21340.7	20896.7	18457.3	18377.3	14896.7	15558	10249.8	7631.44	9975.44	20778.2	18417.3	15227.3	0.00809196	0.966188
Aconitate+hydratase+mitochondrial+OS+Mus+musculus+GN+Aco2+PE+1+SV+1	85463.7	3759.64	Q99KI0	24	ACON_MOUSE	21020.3	23271	23791	24303.7	24715.7	22681.7	22405	24943.3	31570.3	34056.3	32233	27514	33323.7	27168.3	28884.7	22145.7	24270.1	23343.3	32619.9	30418.8	28026.5	0.00829264	0.384519
Isocitrate+dehydrogenase+NAD+subunit+gamma+mitochondrial+OS+Mus+musculus+GN+Idh3g+PE+1+SV+1	42785.6	509.284	P70404	3	IDH3G_MOUSE	6116.5	5709.5	5818	6116	6530.5	5885.33	5738	5776.67	7739	8090.33	7371	6452.33	7335.33	7169.67	7100.67	5913	6154.83	5800	7733.44	6893.83	7135.17	0.00866678	0.284476
Phosphoserine+aminotransferase+OS+Mus+musculus+GN+Psat1+PE+1+SV+1	40472.7	474.223	Q99K85	2	SERC_MOUSE	6171	6494	7835.5	6360	8031	6402	6866	5301.5	5829	4482	4179	3804.5	3531	3952	3744	6332.5	7408.83	6189.83	4830	3667.75	3848	0.00870215	-0.691012
Septin+7+OS+Mus+musculus+GN+Sept7+PE+1+SV+1	50550	1954	O55131	6	SEPT7_MOUSE	12374.7	11858	12926.3	10423.3	11540	13579.3	11809	12315.3	7951.33	7278.67	8337.67	9292	9615.33	9052.67	10437.3	12116.3	11629.9	12567.9	7855.89	9453.67	9745	0.00882022	-0.424659
2+3+cyclic+nucleotide+3+phosphodiesterase+OS+Mus+musculus+GN+Cnp+PE+1+SV+3	47123.4	42954.5	P16330	29	CN37_MOUSE	527080	528241	544494	559307	551267	528883	570236	595944	774280	690041	679518	729835	721502	776431	927802	527661	551689	565021	714613	725669	852116	0.00894763	0.479322
Heat+shock+cognate+71+kDa+protein+OS+Mus+musculus+GN+Hspa8+PE+1+SV+1	70871.2	4820.98	P63017	18	HSP7C_MOUSE	20981.7	24864.3	27021.7	28530.7	30407.3	25148.7	25856.3	27679	33546.7	34153.9	33696.5	32698.1	38176.2	37224.2	38964.3	22923	28653.2	26228	33799	35437.2	38094.2	0.00908359	0.464138
Enolase+1+2+phosphoglycerate+dehydratase+1+2+phospho+D+glycerate+hydro+lyase+1	46802.2	11978.2	P00924	16	ENO1_YEAST	86860	90271.3	69853.7	74539	71031.7	74092.3	73073	71784.3	55390	52160.7	54329	46071.3	50953.7	44108.7	43650.7	88565.7	71808.1	72983.2	53959.9	48512.5	43879.7	0.00912895	-0.673096
Microtubule+associated+protein+6+OS+Mus+musculus+GN+Map6+PE+1+SV+2	96449.9	553.192	Q7TSJ2	6	MAP6_MOUSE	3710.33	4317	3592.67	3581.67	5472.5	4304	3806.67	5412	5054.67	5000	5216.67	4729	5137	5301.67	5387.67	4013.67	4215.61	4507.56	5090.44	4933	5344.67	0.00935945	0.270933
ADP+ribosylation+factor+1+OS+Mus+musculus+GN+Arf1+PE+1+SV+2	20696.8	5218.02	P84078	5	ARF1_MOUSE	9467	9793.67	10997.7	10622.7	10067.3	11040.7	10449.3	10246	16058	16773	17620.3	15617.3	15911	21441.7	20564	9630.33	10562.6	10578.7	16817.1	15764.2	21002.8	0.00955875	0.800208
Creatine+kinase+B+type+OS+Mus+musculus+GN+Ckb+PE+1+SV+1	42713.4	10269	Q04447	14	KCRB_MOUSE	29376	33981	40908.3	31451.3	37786.3	30808.7	29127.7	32142.3	45824.7	46373.7	49020	44523	39674.7	44260.3	42247.7	31678.5	36715.3	30692.9	47072.8	42098.8	43254	0.0097368	0.418419
Triosephosphate+isomerase+OS+Mus+musculus+GN+Tpi1+PE+1+SV+3	26712.7	1601.56	P17751	3	TPIS_MOUSE	3782	4482.67	5611.67	4673	5876	4253.67	4191	3942	6580.67	6531.33	6555.67	6520.33	6187.67	6118.67	7278	4132.33	5386.89	4128.89	6555.89	6354	6698.33	0.00992003	0.522757
Guanine+nucleotide+binding+protein+subunit+beta+4+OS+Mus+musculus+GN+Gnb4+PE+2+SV+4	37379.2	2612.18	P29387	4	GBB4_MOUSE	2860.43	3325.35	3157.87	3370.75	3413.46	3600.35	3599.6	4167.8	2156.08	2260.41	2076.77	2091.98	2507.59	1828.71	1344.83	3092.89	3314.03	3789.25	2164.42	2299.79	1586.77	0.00998804	-0.752787
14+3+3+protein+epsilon+OS+Mus+musculus+GN+Ywhae+PE+1+SV+1	29174	4147.08	P62259	12	1433E_MOUSE	6671	6236.67	5753	6086.33	6833.33	6701.67	6775.67	7154	8613	8516.67	8596	7919.33	7558.33	9193.67	8865	6453.83	6224.22	6877.11	8575.22	7738.83	9029.33	0.0103767	0.37406
Cytochrome+c+oxidase+subunit+4+isoform+1+mitochondrial+OS+Mus+musculus+GN+Cox4i1+PE+1+SV+2	19530.5	4783.33	P19783	6	COX41_MOUSE	17800.7	17686	14485.7	13203	14864.7	17748.3	16854.7	18559	27768	28930.7	27115	26090.7	28974.3	22669	22487.3	17743.3	14184.4	17720.7	27937.9	27532.5	22578.2	0.0105769	0.652623
Voltage+dependent+anion+selective+channel+protein+3+OS+Mus+musculus+GN+Vdac3+PE+1+SV+1	30752.8	2663.2	Q60931	7	VDAC3_MOUSE	13547	13893	10612	10171	11063.3	14253.7	14241.7	12782.7	20984	20615.3	19490.7	18714.7	20189.7	16540.7	17931.3	13720	10615.4	13759.3	20363.3	19452.2	17236	0.0105889	0.582672
Septin+8+OS+Mus+musculus+GN+Sept8+PE+1+SV+4	49812.5	1966.23	Q8CHH9	10	SEPT8_MOUSE	13335.7	12963.3	19242.3	17382.3	17716.7	16240.3	14460	15486.7	6868	8225	6453.67	8514.67	8470	9606.67	9397.33	13149.5	18113.8	15395.7	7182.22	8492.33	9502	0.0106655	-0.890073
Tubulin+beta+3+chain+OS+Mus+musculus+GN+Tubb3+PE+1+SV+1	50418.8	6311.11	Q9ERD7	11	TBB3_MOUSE	4584.42	4948.77	4528.94	5436.1	5411.02	4891.83	4977.13	4979.14	6279.83	6667.67	7063.67	8338.69	8858.31	8103.24	9404.9	4766.59	5125.35	4949.37	6670.39	8598.5	8754.07	0.0107118	0.694795
Microtubule+associated+protein+1B+OS+Mus+musculus+GN+Map1b+PE+1+SV+1	270411	248.056	P14873	3	MAP1B_MOUSE	3527	3245.67	3339.33	2673	3458.67	3295	2950.33	2665.67	3892.67	4207.5	3662	4161	5186.5	4095	4449.33	3386.33	3157	2970.33	3920.72	4673.75	4272.17	0.0108556	0.435562
Transitional+endoplasmic+reticulum+ATPase+OS+Mus+musculus+GN+Vcp+PE+1+SV+4	89322	279.268	Q01853	2	TERA_MOUSE	3965.5	3925	3670.5	4025.5	4063.5	4234	3899.5	5066	4868.5	5071.5	4704.5	4524	4932	4729.5	5232	3945.25	3919.83	4399.83	4881.5	4728	4980.75	0.0108556	0.250467
Heat+shock+70+kDa+protein+12A+OS+Mus+musculus+GN+Hspa12a+PE+1+SV+1	74871.5	812.187	Q8K0U4	7	HS12A_MOUSE	7033.33	6898.33	8281	7377.33	7201.67	8954.67	8889.67	8842.33	10726	9277	10618.3	10070.3	10497	10995.7	10710.3	6965.83	7620	8895.56	10207.1	10283.7	10853	0.0121325	0.416661
NADH+dehydrogenase+ubiquinone+1+alpha+subcomplex+subunit+4+OS+Mus+musculus+GN+Ndufa4+PE+1+SV+2	9326.81	9743.48	Q62425	3	NDUA4_MOUSE			6638	4576	3933	5758	7157	5598	19171	18808.7	24479	19439.5	21421.5	14587	15411		5049	6171	20819.6	20430.5	14999	0.0128481	1.74079
Septin+2+OS+Mus+musculus+GN+Sept2+PE+1+SV+2	41525.6	835.793	P42208	2	SEPT2_MOUSE	4658	5344	5759	5642	6538	6666.5	6842.5	6797.5	2992	2825.5	2757.5	2539.5	3205.5	3707.5	4209	5001	5979.67	6768.83	2858.33	2872.5	3958.25	0.0128514	-0.873346
Plasmolipin+OS+Mus+musculus+GN+Pllp+PE+2+SV+1	19801.5	9206.59	Q9DCU2	3	PLLP_MOUSE	34021.7	33492.7	35665.3	31015.7	31858	37811	32436.7	34002.7	48328.3	46295.7	46072.7	39582	41666.3	40926.3	40958.7	33757.2	32846.3	34750.1	46898.9	40624.2	40942.5	0.0128853	0.341984
Actin+cytoplasmic+1+OS+Mus+musculus+GN+Actb+PE+1+SV+1	41736.9	9904.03	P60710	16	ACTB_MOUSE	78960.9	92740.3	97611.8	110234	113067	103640	101288	108449	131915	119976	133169	116772	140003	119452	131022	85850.6	106971	104459	128354	128387	125237	0.013837	0.361664
Nucleoside+diphosphate+kinase+B+OS+Mus+musculus+GN+Nme2+PE+1+SV+1	17363.1	7634.14	Q01768	5	NDKB_MOUSE	40546	37483.1	42192.7	34720.1	37520.7	41788.6	33751.8	38429.3	37153	28984.8	34909.9	31012	32510.8	37444.5	33631	39014.5	38144.5	37989.9	33682.5	31761.4	35537.7	0.0141738	-0.189408
Peroxiredoxin+5+mitochondrial+OS+Mus+musculus+GN+Prdx5+PE+1+SV+2	21897.5	10024.6	P99029	10	PRDX5_MOUSE	10159.3	8822.67	10513	11044	12170.7	9351.33	10483.3	10553.3	11336.7	12394.3	13158.3	11567	13817.7	11300	13490.3	9491	11242.6	10129.3	12296.4	12692.3	12395.2	0.0144124	0.276546
Actin+gamma+enteric+smooth+muscle+OS+Mus+musculus+GN+Actg2+PE+2+SV+1	41877	3842.65	P63268	10	ACTH_MOUSE	64690.3	68078.8	76336.2	71043.6	82401.2	73155.4	71450.1	81734.1	85288.1	86020.5	88934.6	79587	91455.4	80712.1	92196.3	66384.6	76593.7	75446.5	86747.7	85521.2	86454.2	0.0144563	0.244273
WD+repeat+containing+protein+1+OS+Mus+musculus+GN+Wdr1+PE+1+SV+3	66406.8	1376.9	O88342	6	WDR1_MOUSE	2605.67	3692.67	6373.33	5653.67	6322	5036	5394.67	5822	9314.67	10611.7	10471	10609.3	12533.7	8728	8257	3149.17	6116.33	5417.56	10132.4	11571.5	8492.5	0.0148921	1.04023
Serine+threonine+protein+phosphatase+PP1+gamma+catalytic+subunit+OS+Mus+musculus+GN+Ppp1cc+PE+1+SV+1	36983.9	734.302	P63087	2	PP1G_MOUSE				1434		2116	2107.5	2567	3451	3611.5	3941	3345.5	3389	3700.5	3910		1434	2263.5	3667.83	3367.25	3805.25	0.0152025	0.966825
Ras+related+protein+Rab+1B+OS+Mus+musculus+GN+Rab1b+PE+1+SV+1	22187.2	5078.32	Q9D1G1	3	RAB1B_MOUSE	4527.36	4969.27	4769.56	4959.37	4784.45	5858.94	5655.16	5755.29	8615.71	8514.96	8089.92	7787.24	8163.51	6858.31	6378.72	4748.31	4837.79	5756.46	8406.86	7975.38	6618.52	0.0152689	0.584141
Glucose+6+phosphate+isomerase+OS+Mus+musculus+GN+Gpi+PE+1+SV+4	62767.1	2914.44	P06745	13	G6PI_MOUSE	9219.67	10281.3	7805	8244.67	7516	10758.7	10275.3	11526.3	12475.7	11959	13392.3	13052.7	14039.7	14642.3	13045.3	9750.5	7855.22	10853.4	12609	13546.2	13843.8	0.0155587	0.491071
Contactin+associated+protein+1+OS+Mus+musculus+GN+Cntnap1+PE+1+SV+1	156438	696.607	O54991	13	CNTP1_MOUSE	16243.7	15406	15334.3	11295	17019.7	16107	15525.3	15734.7	13913.3	13334.3	13138.3	13298.7	14288.7	12791.3	12923.3	15824.8	14549.7	15789	13462	13793.7	12857.3	0.0157768	-0.202683
ATP+synthase+subunit+d+mitochondrial+OS+Mus+musculus+GN+Atp5h+PE+1+SV+3	18749.5	12044.7	Q9DCX2	6	ATP5H_MOUSE	11901	13151	8788.67	6751	8180	12611	11265	12674.3	22893.3	20671.7	21026.3	17681.7	18904.7	17032	16931	12526	7906.56	12183.4	21530.4	18293.2	16981.5	0.0159479	0.800441
Voltage+dependent+anion+selective+channel+protein+1+OS+Mus+musculus+GN+Vdac1+PE+1+SV+3	32351.5	7635.27	Q60932	13	VDAC1_MOUSE	39664	45089	35896	34604.7	37552.7	41721	40588.7	45581.7	53928	51377	56502	60283.3	62806	49367.7	52395.7	42376.5	36017.8	42630.4	53935.7	61544.7	50881.7	0.0169948	0.459024
1+phosphatidylinositol+4+5+bisphosphate+phosphodiesterase+beta+1+OS+Mus+musculus+GN+Plcb1+PE+1+SV+1	138326	548.384	Q9Z1B3	3	PLCB1_MOUSE	2343.5	2214.67	1813	1924	2116	1945	2170	2362.67	2505.67	2644.33	2909.33	3521.67	3390.33	3397.33	3471.33	2279.08	1951	2159.22	2686.44	3456	3434.33	0.0171405	0.583881
NADH+dehydrogenase+ubiquinone+flavoprotein+2+mitochondrial+OS+Mus+musculus+GN+Ndufv2+PE+1+SV+2	27285.4	513.621	Q9D6J6	2	NDUV2_MOUSE	5756.5	5123	3853.5	4340	5282.5	5109	5577.5	4372	6883.5	8142	7166	6653.5	7313	5829.5	6328.5	5439.75	4492	5019.5	7397.17	6983.25	6079	0.0181991	0.452499
Glutamine+synthetase+OS+Mus+musculus+GN+Glul+PE+1+SV+6	42119.8	7630.14	P15105	14	GLNA_MOUSE	66375.3	68410	85524	82137.7	82049.3	75731.7	72626.7	73403	94403.3	85969	89111	93991.7	95639.7	95886.3	94734	67392.7	83237	73920.4	89827.8	94815.7	95310.2	0.0198784	0.31815
ATP+synthase+subunit+alpha+mitochondrial+OS+Mus+musculus+GN+Atp5a1+PE+1+SV+1	59752.7	19733.3	Q03265	23	ATPA_MOUSE	77660.7	81355	79964.3	78911	73859.3	82986	83874.3	91057	120852	113014	114628	115546	128811	97409	94607.7	79507.8	77578.2	85972.4	116165	122178	96008.3	0.0215509	0.460062
Leukocyte+surface+antigen+CD47+OS+Mus+musculus+GN+Cd47+PE+1+SV+2	33097.6	2787.84	Q61735	2	CD47_MOUSE	15831	18534	8266	11624	8480	10672	11574	17057	21223	21584.5	23820	26311.5	19299.5	19859.5	20657	17182.5	9456.67	13101	22209.2	22805.5	20258.2	0.0226398	0.715887
Hexokinase+1+OS+Mus+musculus+GN+Hk1+PE+1+SV+2	108303	290.24	P17710	2	HXK1_MOUSE	5767.5	5718	6474	6728	5161.5	6560.5	6470.5	6886.5	8619.5	8061	7593.5	8692.5	7785.5	7075.5	7030	5742.75	6121.17	6639.17	8091.33	8239	7052.75	0.0232325	0.337699
Dihydrolipoyllysine+residue+acetyltransferase+component+of+pyruvate+dehydrogenase+complex+mitochond	67941.9	268.131	Q8BMF4	2	ODP2_MOUSE	6127	5860	4748	6634	5259	5520	6661.5	6846	7960.5	9198.5	9124	7358	8031	7017	7194	5993.5	5547	6342.5	8761	7694.5	7105.5	0.0242639	0.397812
Mitochondrial+inner+membrane+protein+OS+Mus+musculus+GN+Immt+PE+1+SV+1	83900.2	531.747	Q8CAQ8	6	IMMT_MOUSE	5660	5817.33	4859.67	4668.33	5558.33	5971	5442.67	6322	8378.33	8412	7123.67	8330	8811	6390	6954.33	5738.67	5028.78	5911.89	7971.33	8570.5	6672.17	0.0248543	0.476934
Cytochrome+c+somatic+OS+Mus+musculus+GN+Cycs+PE+1+SV+2	11605.5	7468.58	P62897	6	CYC_MOUSE	10083	11265	8337.33	9157	8987.33	10562.7	13557.7	15192.7	14738.7	15591.7	14312	15922.7	14932	16804	17696	10674	8827.22	13104.3	14880.8	15427.3	17250	0.0252667	0.544574
ATP+synthase+subunit+gamma+mitochondrial+OS+Mus+musculus+GN+Atp5c1+PE+1+SV+1	32886	1929.99	Q91VR2	8	ATPG_MOUSE	10723.7	11944	9019.67	8861.33	10831	11397	11628.7	11792.7	15153.3	15598	15297.3	15173.7	16394.7	12908	12874.7	11333.8	9570.67	11606.1	15349.6	15784.2	12891.3	0.0254079	0.437414
Spectrin+beta+chain+brain+1+OS+Mus+musculus+GN+Sptbn1+PE+1+SV+2	274224	622.665	Q62261	22	SPTB2_MOUSE	6347	6710	6649.33	5865.33	7002.67	7919	6576	7330.67	7443.33	8273.33	7309.33	7788	7776.33	8053.67	8833	6528.5	6505.78	7275.22	7675.33	7782.17	8443.33	0.0264589	0.234906
Dihydrolipoyllysine+residue+succinyltransferase+component+of+2+oxoglutarate+dehydrogenase+complex+m	48994.7	937.156	Q9D2G2	4	ODO2_MOUSE	8548	6572.67	6142.33	6260	5902.5	6217	6191.67	6336	12081	11686.3	11870.3	9596.33	10316.3	8749	8558.33	7560.33	6101.61	6248.22	11879.2	9956.33	8653.67	0.0279565	0.614794
Dynamin+3+OS+Mus+musculus+GN+Dnm3+PE+1+SV+1	97190.6	1297.72	Q8BZ98	10	DYN3_MOUSE	3854.25	3720.08	2889.47	3008.77	2765.47	4229.73	2477.8	2788.69	4681.16	4664.7	4592.43	3747.91	4299.38	4579.49	4263.09	3787.17	2887.9	3165.41	4646.1	4023.64	4421.29	0.0282235	0.411779
Tubulin+polymerization+promoting+protein+family+member+3+OS+Mus+musculus+GN+Tppp3+PE+1+SV+1	18965.5	2696.91	Q9CRB6	4	TPPP3_MOUSE	15940.3	17023.7	14012.3	13967.7	12391	17065.7	16169	12413.5	12502.7	11813.3	10547.7	12029.7	12271.3	12849.7	11770	16482	13457	15216.1	11621.2	12150.5	12309.8	0.0284331	-0.323626
Choline+transporter+like+protein+1+OS+Mus+musculus+GN+Slc44a1+PE+1+SV+2	73083.3	2179.84	Q6X893	9	CTL1_MOUSE	14238.3	16179.3	14398.7	12260.3	14307.7	17044.3	14835	16841.3	15780.3	22044.7	20783.7	22875.7	25261.3	15631.7	22609	15208.8	13655.6	16240.2	19536.2	24068.5	19120.3	0.0285882	0.475767
Solute+carrier+family+12+member+2+OS+Mus+musculus+GN+Slc12a2+PE+1+SV+1	130951	627.334	P55012	8	S12A2_MOUSE	14233.3	14366.7	19244.7	16610	18055.7	15029.7	16132.7	16569.7	22400.3	18214.7	21166	20775.7	21692.7	19455	18499.7	14300	17970.1	15910.7	20593.7	21234.2	18977.3	0.0285979	0.335736
Succinate+semialdehyde+dehydrogenase+mitochondrial+OS+Mus+musculus+GN+Aldh5a1+PE+1+SV+1	55968.3	1413.48	Q8BWF0	9	SSDH_MOUSE	5958.67	6793.67	6851.67	6640.33	6705	7868	7560	7773.33	8406	7804.67	8737	9448	10379	10540.3	10853.7	6376.17	6732.33	7733.78	8315.89	9913.5	10697	0.0291889	0.472873
cAMP+dependent+protein+kinase+catalytic+subunit+beta+OS+Mus+musculus+GN+Prkacb+PE+1+SV+2	40707.9	411.131	P68181	2	KAPCB_MOUSE	2264	2015	2092	2253.5	2111	3414.5	2833	3329.5	3639	3995	3624.5	3622	3840.5	4737	4642	2139.5	2152.17	3192.33	3752.83	3731.25	4689.5	0.0293348	0.701872
Cofilin+1+OS+Mus+musculus+GN+Cfl1+PE+1+SV+3	18559.6	7978.43	P18760	8	COF1_MOUSE	28517	27976.3	36776	35731	37326.7	29235.7	29964.7	27353.7	40372.7	38666.7	38723.7	46903	43709.7	40531.7	41748.7	28246.7	36611.2	28851.3	39254.3	45306.3	41140.2	0.0299638	0.423731
Tetraspanin+2+OS+Mus+musculus+GN+Tspan2+PE+1+SV+1	24181.6	2484.23	Q922J6	3	TSN2_MOUSE	32393.3	34065.3	41260.3	43310.3	41676.3	34048.3	39401.7	35167	43572	44341.7	43733	45412	51535	47877.3	54627.3	33229.3	42082.3	36205.7	43882.2	48473.5	51252.3	0.03384	0.364869
Ly+6+neurotoxin+like+protein+1+OS+Mus+musculus+GN+Lynx1+PE+1+SV+1	12835.3	1326.93	Q9WVC2	2	LYNX1_MOUSE	6536	5246	5314.5	5503	5097.5	6514.5	5443	6140.5	4240	5304	5611.5	5002	5125	4819	4487	5891	5305	6032.67	5051.83	5063.5	4653	0.0345386	-0.222304
Rho+GDP+dissociation+inhibitor+1+OS+Mus+musculus+GN+Arhgdia+PE+1+SV+3	23407.5	3292.96	Q99PT1	4	GDIR1_MOUSE	8659	9450.33	11245.7	10111.3	11336.7	8821.33	9260.33	9751.33	8054.33	8271	8040	6939.33	6625.67	7704.67	7689	9054.67	10897.9	9277.67	8121.78	6782.5	7696.83	0.034661	-0.371067
NADH+ubiquinone+oxidoreductase+75+kDa+subunit+mitochondrial+OS+Mus+musculus+GN+Ndufs1+PE+1+SV+1	79749	964.509	Q91VD9	11	NDUS1_MOUSE	7324.67	8927.67	7669.67	8389.67	8422	9243	8610.67	9848	12572	11928	11658.7	10718.3	11522	9592.67	9756	8126.17	8160.44	9233.89	12052.9	11120.2	9674.33	0.0353753	0.364122
Ras+related+protein+Rab+2A+OS+Mus+musculus+GN+Rab2a+PE+1+SV+1	23547.6	1174.16	P53994	2	RAB2A_MOUSE	5536.5	5823	6564	6252	7686	6282.5	6495.5	7324.5	7680	8051.5	8502	8809	8691.5	7378	7411	5679.75	6834	6700.83	8077.83	8750.25	7394.5	0.0354945	0.334151
ATP+synthase+subunit+beta+mitochondrial+OS+Mus+musculus+GN+Atp5b+PE+1+SV+2	56300.6	12452.2	P56480	22	ATPB_MOUSE	92344.3	97167.7	97213	93996.7	95103.3	95148	96201.3	94366.7	119827	110844	111562	121218	117691	100848	102151	94756	95437.7	95238.7	114078	119454	101499	0.0360368	0.231149
Synapsin+2+OS+Mus+musculus+GN+Syn2+PE+1+SV+2	63372.7	1287.3	Q64332	6	SYN2_MOUSE	6786.67	6891	7565.67	6417.54	6571.78	9699.33	8672.67	8776.5	10127.3	8989	9559	10750.7	12198.7	10108	10393.3	6838.83	6851.66	9049.5	9558.44	11474.7	10250.7	0.03685	0.460183
Cytosolic+acyl+coenzyme+A+thioester+hydrolase+OS+Mus+musculus+GN+Acot7+PE+1+SV+2	42537.1	755.142	Q91V12	4	BACH_MOUSE	3962.67	5020.33	5159.33	5206	5786.33	4612	4601.33	5346.33	5927.67	5944.33	5045.67	5612.33	6079	5691	5679	4491.5	5383.89	4853.22	5639.22	5845.67	5685	0.0379395	0.221259
Ectonucleotide+pyrophosphatase+phosphodiesterase+family+member+6+OS+Mus+musculus+GN+Enpp6+PE+2+SV+1	50618.5	2569.28	Q8BGN3	2	ENPP6_MOUSE	9705	10279	15455	15110	10167.5	7479.5	8161.5	9530	6207.5	7388	7028.5	4788	5297	4567.5	5335.5	9992	13577.5	8390.33	6874.67	5042.5	4951.5	0.038524	-0.921914
Coronin+1C+OS+Mus+musculus+GN+Coro1c+PE+1+SV+2	53121	553.595	Q9WUM4	2	COR1C_MOUSE	3807.5	4225	4074	3919.5	3954.5	3842	3890	4004	5011.5	4125.5	4796	6109.5	5779	6550	6737.5	4016.25	3982.67	3912	4644.33	5944.25	6643.75	0.0390139	0.532834
Pyruvate+dehydrogenase+E1+component+subunit+alpha+somatic+form+mitochondrial+OS+Mus+musculus+GN+Pd	43231.8	525.114	P35486	5	ODPA_MOUSE	13818	10612	11925.7	11048	12044	11938.3	10359.7	11756.3	22751	16073.7	16492.3	17580.7	12932.7	12951.3	14868	12215	11672.6	11351.4	18439	15256.7	13909.7	0.0392753	0.43395
Leucine+rich+repeat+LGI+family+member+3+OS+Mus+musculus+GN+Lgi3+PE+1+SV+1	61817.8	919.52	Q8K406	6	LGI3_MOUSE	11805	11717.7	10929.3	9446.67	11340.3	10961.3	9996.33	9285.33	10692.7	7452.33	10925.3	8214.33	8442	9690.67	7420.67	11761.3	10572.1	10081	9690.11	8328.17	8555.67	0.040662	-0.286624
Guanine+nucleotide+binding+protein+G+q+subunit+alpha+OS+Mus+musculus+GN+Gnaq+PE+1+SV+4	42158.2	1590.62	P21279	8	GNAQ_MOUSE	10090.6	12027.4	12247.2	12213.1	13534.7	12013.4	12164.8	13106.4	13895.8	13865	13524	14481.9	14910.5	12769.4	13935.3	11059	12665	12428.2	13761.6	14696.2	13352.4	0.0419689	0.209768
ES1+protein+homolog+mitochondrial+OS+Mus+musculus+GN+D10Jhu81e+PE+1+SV+1	28090.5	784.976	Q9D172	3	ES1_MOUSE	5573.5	7462	3922.67	4325	3726.33	4980	5869	5251.67	6743.67	9907	6924	6779	7315.33	7748	7876	6517.75	3991.33	5366.89	7858.22	7047.17	7812	0.0424714	0.516952
Mitochondrial+glutamate+carrier+1+OS+Mus+musculus+GN+Slc25a22+PE+1+SV+1	34670.5	1489.85	Q9D6M3	3	GHC1_MOUSE	6148.67	6130.33	5880.33	5398.67	5719.67	7199	6244.33	6860.33	9129.33	8581.33	8371.33	8974.67	9461	6658.33	7450	6139.5	5666.22	6767.89	8694	9217.83	7054.17	0.0425365	0.42671
Phosphoglycerate+kinase+1+OS+Mus+musculus+GN+Pgk1+PE+1+SV+4	44550.6	950.204	P09411	6	PGK1_MOUSE	7362.67	5455	5848	4827.33	4901.33	6044	5517.33	6244.33	7722	7525.33	7545.33	5781	7594	6793	7392	6408.83	5192.22	5935.22	7597.56	6687.5	7092.5	0.0440227	0.285754
Beta+actin+like+protein+2+OS+Mus+musculus+GN+Actbl2+PE+2+SV+1	42004.4	4903.86	Q8BFZ3	7	ACTBL_MOUSE	4764.1	5828.35	1776.66	3162.99	2387.1	2725.36	3418.2	2830.78	17340.8	16148.5	17325.4	5891.59	7832.81	16245.7	17437.3	5296.22	2442.25	2991.45	16938.2	6862.2	16841.5	0.0447528	1.92133
Ras+related+protein+Rab+3A+OS+Mus+musculus+GN+Rab3a+PE+1+SV+1	24970	4026.01	P63011	6	RAB3A_MOUSE	7471.89	8026.9	9028.77	8816.95	9237.13	9892.36	9973.95	10085.6	12628.5	10482.2	10889	13738	14329.9	11106.6	11249.5	7749.39	9027.62	9983.96	11333.2	14034	11178	0.0448231	0.449553
Neuronal+membrane+glycoprotein+M6+a+OS+Mus+musculus+GN+Gpm6a+PE+1+SV+1	31149.6	412.26	P35802	2	GPM6A_MOUSE	12271	11835.5	12716	12151	11485	12853	12503.5	13606.5	10703	9089	9119.5	11306	11572.5	8534	8869	12053.2	12117.3	12987.7	9637.17	11439.2	8701.5	0.0456043	-0.31944
Protein+DJ+1+OS+Mus+musculus+GN+Park7+PE+1+SV+1	20021.4	545.362	Q99LX0	2	PARK7_MOUSE	3083.5	2774.5	4046.5	2854	3478	2894	2798	2399.5	4690	4803	4978.5	3435.5	3920	4237.5	3827	2929	3459.5	2697.17	4823.83	3677.75	4032.25	0.0476415	0.464163
Succinyl+CoA+ligase+GDP+forming+subunit+alpha+mitochondrial+OS+Mus+musculus+GN+Suclg1+PE+1+SV+4	36154.9	645.539	Q9WUM5	2	SUCA_MOUSE	6172	5867	5575.5	5768	6544.5	3510	7530	3937	11828	8189	7339	8048.5	9789.5	4386	8643	6019.5	5962.67	4992.33	9118.67	8919	6514.5	0.0485966	0.532481
Voltage+dependent+anion+selective+channel+protein+2+OS+Mus+musculus+GN+Vdac2+PE+1+SV+2	31732.9	5118.17	Q60930	10	VDAC2_MOUSE	17599.7	23514	15564.3	14839	15572.7	16749.3	18774.7	19630.3	25965	24970.7	25150.3	23588.3	29972.7	22492	19842.3	20556.8	15325.3	18384.8	25362	26780.5	21167.2	0.0488556	0.43393
Breast+carcinoma+amplified+sequence+1+homolog+OS+Mus+musculus+GN+Bcas1+PE+1+SV+2	67458.7	1761.56	Q80YN3	9	BCAS1_MOUSE	20679.7	21225.7	21555.3	27789	29844.3	25023	24159.3	27224	35359	37751.7	37704.3	34489.3	33380.7	32060.3	24006.7	20952.7	26396.2	25468.8	36938.3	33935	28033.5	0.0489711	0.441782
NADH+dehydrogenase+ubiquinone+1+alpha+subcomplex+subunit+13+OS+Mus+musculus+GN+Ndufa13+PE+1+SV+3	16859.7	844.526	Q9ERS2	4	NDUAD_MOUSE	5700	3205	1931	2588	2761	5188.5	4361.5	2740	9727.33	10095	5179	6583	9817	4825.33	5085.67	4452.5	2426.67	4096.67	8333.78	8200	4955.5	0.0507421	0.969287
Voltage+gated+potassium+channel+subunit+beta+2+OS+Mus+musculus+GN+Kcnab2+PE+1+SV+1	41021.4	2293.22	P62482	5	KCAB2_MOUSE	8228	7548.33	8226	7574.33	6644	8094	7419	6727.67	6173	6342.67	6308	7507.67	7005.67	6404	6104.67	7888.17	7481.44	7413.56	6274.56	7256.67	6254.33	0.0510243	-0.203521
Calcium+calmodulin+dependent+protein+kinase+type+II+subunit+beta+OS+Mus+musculus+GN+Camk2b+PE+1+SV+2	60461	1995.51	P28652	10	KCC2B_MOUSE	4430.53	5593.69	5299.45	5390.63	6745.3	5464.31	4804.15	5958.88	4945.98	4447	4572.39	4603.5	5224.67	4370	4826.4	5012.11	5811.8	5409.12	4655.12	4914.08	4598.2	0.0514349	-0.196356
Calmodulin+OS+Mus+musculus+GN+Calm1+PE+1+SV+2	16837.7	5325.93	P62204	4	CALM_MOUSE	12700.7	13717	12568.7	11634	13234	11159.7	13618	15784	16559.3	13303	13365	14495	21201.7	17808.3	21310	13208.8	12478.9	13520.6	14409.1	17848.3	19559.2	0.05302	0.402256
Dihydropteridine+reductase+OS+Mus+musculus+GN+Qdpr+PE+1+SV+2	25570.3	6251.06	Q8BVI4	8	DHPR_MOUSE	19868	20708.7	18327.3	18614.3	18681.3	20149.7	19743.7	19714.7	29329.3	28062.3	27949.7	20283.7	22335	27059	29181.7	20288.3	18541	19869.3	28447.1	21309.3	28120.3	0.055244	0.407865
Transforming+protein+RhoA+OS+Mus+musculus+GN+Rhoa+PE+1+SV+1	21782.2	6699.21	Q9QUI0	7	RHOA_MOUSE	10775.9	11203.3	14728.7	14732.1	14338.7	17531.3	14037.3	14723.9	7678.77	7119.85	6907.82	10704.3	11406.6	8649.85	8714.33	10989.6	14599.8	15430.8	7235.48	11055.4	8682.09	0.0563761	-0.604822
Claudin+11+OS+Mus+musculus+GN+Cldn11+PE+1+SV+1	22114.5	11162.9	Q60771	3	CLD11_MOUSE	199590	232724	206653	198980	206401	230159	225629	250699	252333	256589	255570	264793	292226	251272	226783	216157	204011	235496	254831	278509	239028	0.0570455	0.236331
Macrophage+migration+inhibitory+factor+OS+Mus+musculus+GN+Mif+PE+1+SV+2	12504.3	3735.54	P34884	2	MIF_MOUSE	35007	37254.5	42451	45094.5	42258.5	48035	47306.5	47816.5	91910.5	58717	59085.5	31952	68073	53074	67065.5	36130.8	43268	47719.3	69904.3	50012.5	60069.8	0.0572361	0.50172
Ras+related+C3+botulinum+toxin+substrate+1+OS+Mus+musculus+GN+Rac1+PE+1+SV+1	21450.2	4845.25	P63001	5	RAC1_MOUSE	19445	21432.3	22249.7	21629	24142	23167	22487.7	24679	25694	23341.3	22812	29744	29014	28052.3	27938	20438.7	22673.6	23444.6	23949.1	29379	27995.2	0.0573545	0.289083
Pyruvate+dehydrogenase+E1+component+subunit+beta+mitochondrial+OS+Mus+musculus+GN+Pdhb+PE+1+SV+1	38937.2	2120.44	Q9D051	8	ODPB_MOUSE	10324.3	9359.67	8173.67	8028.33	8631	10193.7	9556	9998	13472.3	13275	13717.3	11666.7	11141.7	11519	10087.7	9842	8277.67	9915.89	13488.2	11404.2	10803.3	0.0585769	0.348494
Creatine+kinase+U+type+mitochondrial+OS+Mus+musculus+GN+Ckmt1+PE+1+SV+1	47003.8	4582.19	P30275	10	KCRU_MOUSE	18628.3	19053	15652.7	14981.7	16992	19448.7	19017.3	23118.3	25408.3	25365.3	24471.7	23996.3	25376.7	20930.7	20392.7	18840.7	15875.4	20528.1	25081.8	24686.5	20661.7	0.0611969	0.350365
Guanine+nucleotide+binding+protein+G+I+G+S+G+O+subunit+gamma+12+OS+Mus+musculus+GN+Gng12+PE+1+SV	7997.26	4899.5	Q9DAS9	2	GBG12_MOUSE	5560	6442.5	4582.5	4052	4329.5	5085	4963	5829	8070.5	7894	7647	6498.5	6463.5	6401	6468.5	6001.25	4321.33	5292.33	7870.5	6481	6434.75	0.0636842	0.412705
NADH+dehydrogenase+ubiquinone+flavoprotein+1+mitochondrial+OS+Mus+musculus+GN+Ndufv1+PE+1+SV+1	50834.4	960.267	Q91YT0	6	NDUV1_MOUSE	5956.67	5476.67	4967.33	4336.33	5618	4944.33	6039	5993.67	6932	7136.33	6410.33	6719	5903	5591	6225	5716.67	4973.89	5659	6826.22	6311	5908	0.0656199	0.220178
Ras+related+protein+Rab+35+OS+Mus+musculus+GN+Rab35+PE+1+SV+1	23025.3	3211.45	Q6PHN9	3	RAB35_MOUSE	2868.46	3159.4	2145.39	2148.91	1951.21	2817.92	2810.39	2582.83	2913.91	3127.63	3257.82	3454.43	3492.65	3852.39	3702.19	3013.93	2081.84	2737.05	3099.79	3473.54	3777.29	0.0684001	0.402114
Major+prion+protein+OS+Mus+musculus+GN+Prnp+PE+1+SV+2	27977.5	4428.49	P04925	2	PRIO_MOUSE	16310	10432	18246	18079	18742	11222	10222.5	17339	18674.5	19164.5	20767.5	21032.5	17412.5	18969.5	18751	13371	18355.7	12927.8	19535.5	19222.5	18860.2	0.0691072	0.36772
Myc+box+dependent+interacting+protein+1+OS+Mus+musculus+GN+Bin1+PE+1+SV+1	64470.3	1940.97	O08539	9	BIN1_MOUSE	12901.3	13586.3	14666.3	13581	13523	15165	13906	15173.7	12478	12349.3	12354.3	10669.3	12400.3	13171	13263.7	13243.8	13923.4	14748.2	12393.9	11534.8	13217.3	0.0713375	-0.174275
Protein+kinase+C+and+casein+kinase+substrate+in+neurons+protein+1+OS+Mus+musculus+GN+Pacsin1+PE+1+SV	50575.4	1067.14	Q61644	6	PACN1_MOUSE	6771.5	8029.5	4635.33	5883	5882.33	6120.33	8432.5	5737.33	7300.33	6659.67	7983	9517.33	9353	9796.33	9102	7400.5	5466.89	6763.39	7314.33	9435.17	9449.17	0.0737304	0.416376
Carbonic+anhydrase+2+OS+Mus+musculus+GN+Ca2+PE+1+SV+4	29032.6	13832.8	P00920	9	CAH2_MOUSE	31378	30438.3	43922	38952.3	40501.7	28046.3	28254	28068.3	54018.7	51020.3	49679.3	40987.7	42320	42110.7	43023.3	30908.2	41125.3	28122.9	51572.8	41653.8	42567	0.0788647	0.439161
Ras+related+protein+Rab+1A+OS+Mus+musculus+GN+Rab1A+PE+1+SV+3	22677.8	5204.03	P62821	5	RAB1A_MOUSE	4799.24	5541.19	6794.2	6606.24	6403.43	6836.01	6728.76	6876.8	7164.69	7030.94	6952.25	8160.5	9243.02	7694.45	7851.98	5170.21	6601.29	6813.86	7049.29	8701.76	7773.22	0.0794009	0.339983
Gamma+enolase+OS+Mus+musculus+GN+Eno2+PE+1+SV+2	47296.8	6133.57	P17183	8	ENOG_MOUSE	2856	2706.2	3871.33	2687.65	3405.59	3345.27	3440.07	3389.23	4400.16	3925.47	4530.35	3316.34	3501.53	4297.93	4710.22	2781.1	3321.52	3391.52	4285.32	3408.93	4504.07	0.0799041	0.361574
Isocitrate+dehydrogenase+NAD+subunit+alpha+mitochondrial+OS+Mus+musculus+GN+Idh3a+PE+1+SV+1	39638.9	1152.23	Q9D6R2	7	IDH3A_MOUSE	10342.3	9942	9418.67	6987	10091.7	11160	7793	10665.7	14917.7	14656.3	15581	12381.7	11484.3	11148.7	10562.7	10142.2	8832.44	9872.89	15051.7	11933	10855.7	0.085642	0.391479
Histone+H2B+type+1+B+OS+Mus+musculus+GN+Hist1h2bb+PE+1+SV+3	13952.2	10059.1	Q64475	4	H2B1B_MOUSE	10420.7	10997.3	9040.67	10345.7	12350.3	25551	24251.3	26884.7	4762.67	4705	5063.33	5045.67	5327	2950.33	4566	10709	10578.9	25562.3	4843.67	5186.33	3758.17	0.0918432	-1.76463
Succinyl+CoA+3+ketoacid+coenzyme+A+transferase+1+mitochondrial+OS+Mus+musculus+GN+Oxct1+PE+1+SV+1	55988.7	383.777	Q9D0K2	3	SCOT1_MOUSE	5317	4852.5	6150	5200.5	5795	5219.5	4318	4247	4904.67	4404.33	4795.33	4044	4270.33	3821	3738.67	5084.75	5715.17	4594.83	4701.44	4157.17	3779.83	0.0941436	-0.28462
MACRO+domain+containing+protein+1+OS+Mus+musculus+GN+Macrod1+PE+2+SV+2	35294.8	581.936	Q922B1	2	MACD1_MOUSE	6168	5490	4035.5	5455	5200	6161	5951	6742	4171	4105.5	4338	5436.5	4719.5	4623	4590.5	5829	4896.83	6284.67	4204.83	5078	4606.75	0.0961414	-0.292422
Protein+kinase+C+beta+type+OS+Mus+musculus+GN+Prkcb+PE+1+SV+3	76894.3	813.046	P68404	5	KPCB_MOUSE			4103	4072	3184.93	1938.36	1917	2462	4157.16	4506.14	4438.18	4648.67	4941.67	5969.3	5961.92		3786.64	2105.79	4367.16	4795.17	5965.61	0.0971968	0.775318
Keratin+type+II+cytoskeletal+2+epidermal+Cytokeratin+2e+K2e+CK+2e+keratin+2	65865.4	3249.34	P35908	18	K22E_HUMAN	32464.7	32342.3	25907.1	24209.9	24268.8	10167.1	8313.78	9306.67	8290.28	7908.1	8622.53	4675.2	5404.64	8533.59	8684.57	32403.5	24795.3	9262.51	8273.64	5039.92	8609.08	0.0979388	-1.60009
Spectrin+alpha+chain+brain+OS+Mus+musculus+GN+Sptan1+PE+1+SV+4	284598	710.606	P16546	29	SPTA2_MOUSE	8731.33	10523.3	10111	9582.67	11452	11037	10534.3	12447	11941	12032	12404.7	9673.67	12347.7	12811	12726	9627.33	10381.9	11339.4	12125.9	11010.7	12768.5	0.100369	0.195783
Reticulon+4+OS+Mus+musculus+GN+Rtn4+PE+1+SV+2	126614	1644.21	Q99P72	11	RTN4_MOUSE	10496	9335	12442.3	10640.3	11182.3	11226	9993	11530.3	9353.67	11612.3	9600.67	8623.67	8488.33	9883.67	8893.33	9915.5	11421.7	10916.4	10188.9	8556	9388.5	0.100882	-0.197177
Sideroflexin+3+OS+Mus+musculus+GN+Sfxn3+PE+1+SV+1	35406.3	1865.77	Q91V61	5	SFXN3_MOUSE	7342.67	6498.67	5968	6169.33	4976.67	7609.33	7362.33	7047.67	11245.3	11270.3	10913	6776	7830.67	6267	12165.3	6920.67	5704.67	7339.78	11142.9	7303.33	9216.17	0.101691	0.470445
Rab+GDP+dissociation+inhibitor+alpha+OS+Mus+musculus+GN+Gdi1+PE+1+SV+3	50521.7	1617.93	P50396	7	GDIA_MOUSE	5324.37	4681.35	6715.84	5152.4	21460.1	6188.8	13283.1	23196.7	7216.57	22993.3	18346.8	8668.33	24651	26165.3	31451.9	5002.86	11109.4	14222.8	16185.6	16659.7	28808.6	0.102082	1.0232
Histone+H4+OS+Mus+musculus+GN+Hist1h4a+PE+1+SV+2	11367.4	11109.2	P62806	7	H4_MOUSE	19079	20429	19066.7	17662	18246	43930.7	44123.3	47326.3	11556.7	11444	11700.7	10675.7	11166	4689.33	3741.33	19754	18324.9	45126.8	11567.1	10920.8	4215.33	0.104987	-1.63966
Rho+related+GTP+binding+protein+RhoG+OS+Mus+musculus+GN+Rhog+PE+2+SV+1	21308.6	10514	P84096	10	RHOG_MOUSE	10477	18945.7	24501	22453.7	23239.3	17038.7	14224.3	20771.7	23998	23097	24044	25037.3	22875.3	23639.3	24159.7	14711.3	23398	17344.9	23713	23956.3	23899.5	0.105073	0.368034
Tubulin+beta+2C+chain+OS+Mus+musculus+GN+Tubb2c+PE+1+SV+1	49831.2	13640.9	P68372	17	TBB2C_MOUSE	19606.5	18951	14565.9	16822.2	15615.4	16654	15246.3	16405.9	14134.1	14166.1	13636.1	16078	15060.7	11504.3	13179.9	19278.8	15667.8	16102.1	13978.8	15569.4	12342.1	0.106565	-0.285257
Myelin+basic+protein+OS+Mus+musculus+GN+Mbp+PE+1+SV+2	27167.7	7142.02	P04370	10	MBP_MOUSE	1.75687e+06	1.60469e+06	1.28659e+06	1.84561e+06	1.91493e+06	1.82893e+06	1.14445e+06	1240103	1451534	1097164	1.59278e+06	1.32695e+06	1.48195e+06	1.45323e+06	1.36736e+06	1.68078e+06	1682377	1.4045e+06	1.38049e+06	1404448	1.41029e+06	0.108964	-0.184528
Guanine+nucleotide+binding+protein+G+I+G+S+G+T+subunit+beta+1+OS+Mus+musculus+GN+Gnb1+PE+1+SV+3	37377.1	7027.05	P62874	12	GBB1_MOUSE	29324.3	34526.3	40150.1	42603.8	42545	38886.1	38553.5	43202.8	28393.2	28130.1	26578.8	33755.1	32829.8	32930.4	30601	31925.3	41766.3	40214.1	27700.7	33292.4	31765.7	0.112838	-0.296283
Microtubule+associated+protein+tau+OS+Mus+musculus+GN+Mapt+PE+1+SV+3	76243.5	1743.49	P10637	5	TAU_MOUSE	10382	13204.3	8377.33	9160	10273.3	8013.33	14326.7	10148.7	9454	9441.67	14126.3	11860	19248.7	17350.3	16607.7	11793.2	9270.22	10829.6	11007.3	15554.3	16979	0.116617	0.449126
CD82+antigen+OS+Mus+musculus+GN+Cd82+PE+1+SV+1	29628.6	2645.29	P40237	4	CD82_MOUSE	18536	18615	15858.3	15679.3	16696.3	19140.7	19961.7	20052.7	15895.3	15561.3	15038.3	17354.3	15719.7	15620.3	15733.7	18575.5	16078	19718.3	15498.3	16537	15677	0.118928	-0.188497
Guanine+nucleotide+binding+protein+subunit+alpha+11+OS+Mus+musculus+GN+Gna11+PE+1+SV+1	42024.3	781.94	P21278	4	GNA11_MOUSE	3197.14	3541.38	4066.69	3145.88	4163.89	3200.42	3154.27	4052.33	3814.57	3739.66	3946.01	3520.81	4189.19	3725.62	3738.33	3369.26	3792.15	3469.01	3833.42	3855	3731.97	0.119116	0.103413
Sodium+potassium+transporting+ATPase+subunit+alpha+4+OS+Mus+musculus+GN+Atp1a4+PE+1+SV+2	114816	3811.18	Q9WV27	8	AT1A4_MOUSE	27731.6	26862.7	2607.73	1634.91	1761.53	25721.1	22098.7	24576.6	2722.91	1493.24	1760.26	2018.83	2017.86	2342.07	2214.73	27297.2	2001.39	24132.1	1992.14	2018.35	2278.4	0.119522	-3.08679
Nucleoside+diphosphate+kinase+A+OS+Mus+musculus+GN+Nme1+PE+1+SV+1	17207.8	15570.2	P15532	6	NDKA_MOUSE	52652.2	49094.6	73708.6	62410.5	66627.2	88957.7	75523.8	80081	21084.4	16773.7	18626.8	51084.3	53767.9	48050.8	46896.4	50873.4	67582.1	81520.9	18828.3	52426.1	47473.6	0.119559	-0.752169
Cysteine+and+glycine+rich+protein+1+OS+Mus+musculus+GN+Csrp1+PE+1+SV+3	20583.5	6488.41	P97315	5	CSRP1_MOUSE	21018	24525	23288.3	23104	23466.3	22921	20929	24305	26220	25939.3	26294.7	21071.7	24916.3	24678.3	25510	22771.5	23286.2	22718.3	26151.3	22994	25094.2	0.126342	0.110281
Cytochrome+b+c1+complex+subunit+6+mitochondrial+OS+Mus+musculus+GN+Uqcrh+PE+1+SV+2	10434.7	3223.3	P99028	2	QCR6_MOUSE	9548	10550.5	10241	9525	9627	10547	10106.5	10120.5	10485	9979	10207.5	10805.5	11288.5	10400	10464	10049.2	9797.67	10258	10223.8	11047	10432	0.130576	0.0746127
Cytochrome+b+c1+complex+subunit+Rieske+mitochondrial+OS+Mus+musculus+GN+Uqcrfs1+PE+1+SV+1	29367.7	568.268	Q9CR68	2	UCRI_MOUSE	16837	17457	12927	14123	12785	12870	11525	13108	12035	5961	6247	7777	17927	14241	7526	17147	13278.3	12501	8081	12852	10883.5	0.137004	-0.432088
Guanine+nucleotide+binding+protein+G+o+subunit+alpha+OS+Mus+musculus+GN+Gnao1+PE+1+SV+3	40084.7	7735.4	P18872	12	GNAO_MOUSE	47067.3	50984.8	43791.4	49402.8	50639.7	50617.9	50257.7	52081.4	50551.5	49490.4	49460.8	51994.6	59057.9	51678.3	54276.3	49026	47944.6	50985.7	49834.2	55526.3	52977.3	0.138114	0.097834
Dynein+light+chain+2+cytoplasmic+OS+Mus+musculus+GN+Dynll2+PE+1+SV+1	10349.9	11238.4	Q9D0M5	3	DYL2_MOUSE	14807.7	16910	18125.7	17194.3	20882.3	20904	18757.7	20324	20963	21344.7	21107.3	16548.3	22071	21472.3	23450	15858.8	18734.1	19995.2	21138.3	19309.7	22461.2	0.143553	0.204682
Protein+arginine+deiminase+type+2+OS+Mus+musculus+GN+Padi2+PE+1+SV+1	76219.7	482.12	Q08642	4	PADI2_MOUSE	5667	6096	5055	4627	5116.67	5121	5057	4743.33	6184.33	6477.67	6323.33	6314	6636.33	6301.33	4529.67	5881.5	4932.89	4973.78	6328.44	6475.17	5415.5	0.148564	0.206609
Histone+H2A+type+1+H+OS+Mus+musculus+GN+Hist1h2ah+PE+1+SV+3	13950.3	18701.6	Q8CGP6	2	H2A1H_MOUSE	18764.5	15997.5	14060	13912.5	17586	40579.5	37526.5	42323.5	12784	14965	12034	10014	11917	3444	3536	17381	15186.2	40143.2	13261	10965.5	3490	0.152651	-1.39142
Calcium+binding+mitochondrial+carrier+protein+Aralar1+OS+Mus+musculus+GN+Slc25a12+PE+1+SV+1	74569.7	1916.43	Q8BH59	12	CMC1_MOUSE	9747.67	10112	7528.67	6910.67	8199.67	8644.33	8385.67	9316.33	11946	10635.7	11632	10488.3	10919.7	8593.33	9622.33	9929.83	7546.33	8782.11	11404.6	10704	9107.83	0.162682	0.249531
Malate+dehydrogenase+mitochondrial+OS+Mus+musculus+GN+Mdh2+PE+1+SV+3	35611.6	24096.3	P08249	16	MDHM_MOUSE	42877.7	44550	47707.3	45809	47363	44658.3	42828.7	43551.7	52462.7	48915.3	58956.7	47322.7	47732	42646.7	49522.7	43713.8	46959.8	43679.6	53444.9	47527.3	46084.7	0.165648	0.130344
Pyruvate+kinase+isozymes+M1+M2+OS+Mus+musculus+GN+Pkm2+PE+1+SV+4	57845.1	5691.19	P52480	16	KPYM_MOUSE	32892.3	33174.3	35169.3	33264.3	33919.3	29640.7	29279.7	29494.3	33697.3	31899.3	32253.3	35820	38210	38105	41773.3	33033.3	34117.7	29471.6	32616.7	37015	39939.2	0.165675	0.181432
Lymphocyte+antigen+6H+OS+Mus+musculus+GN+Ly6h+PE+2+SV+2	14669.2	1476.25	Q9WUC3	3	LY6H_MOUSE	4788.5	4383	4153.5	4241	4038.5	4584.5	4269.5	4386	4749.67	4654.67	4514	4665.33	4508	4675.67	4475.67	4585.75	4144.33	4413.33	4639.44	4586.67	4575.67	0.166506	0.0705138
ADP+ATP+translocase+2+OS+Mus+musculus+GN+Slc25a5+PE+1+SV+3	32931.4	6133.23	P51881	10	ADT2_MOUSE	11140.6	13197.4	8288.42	7239.22	8046.54	13852	13037.5	9153.48	12252.2	12376	12601.7	16052.9	15265.4	11963.9	13172.1	12169	7858.06	12014.3	12410	15659.1	12568	0.17967	0.342859
Acetyl+CoA+acetyltransferase+mitochondrial+OS+Mus+musculus+GN+Acat1+PE+1+SV+1	44816.3	1288.51	Q8QZT1	3	THIL_MOUSE	6685.33	6170	6119.67	5750.33	6255.67	6061.67	5797	5476.67	8810.67	8940	8694	7013	6961	6095	6354	6427.67	6041.89	5778.44	8814.89	6987	6224.5	0.186704	0.271495
V+type+proton+ATPase+subunit+B+brain+isoform+OS+Mus+musculus+GN+Atp6v1b2+PE+1+SV+1	56551	1570.58	P62814	6	VATB2_MOUSE	7234.67	7162.33	12699.3	12892.7	15823.3	8744	14628	9132.67	11669.3	12587.3	12500.3	13122	14320.7	17905	18360.7	7198.5	13805.1	10834.9	12252.3	13721.3	18132.8	0.191175	0.470219
Myosin+Id+OS+Mus+musculus+GN+Myo1d+PE+1+SV+1	116081	1038.2	Q5SYD0	10	MYO1D_MOUSE	9353.67	10495	10724	12448.3	11390	10441	9775.67	11006.3	12991	13261.7	12798.7	11329	11102.7	11205.3	11104	9924.33	11520.8	10407.7	13017.1	11215.8	11154.7	0.201825	0.151825
Tubulin+polymerization+promoting+protein+OS+Mus+musculus+GN+Tppp+PE+1+SV+1	23574.6	26841.5	Q7TQD2	10	TPPP_MOUSE	35127.3	39473.7	33382	33135	35539.7	39386.7	39265	43573.7	37227.7	36777.7	38016.7	41609	45660	43263.7	57623.7	37300.5	34018.9	40741.8	37340.7	43634.5	50443.7	0.20376	0.229886
Contactin+2+OS+Mus+musculus+GN+Cntn2+PE+2+SV+2	113217	204.998	Q61330	2	CNTN2_MOUSE	2723	2361	2276	2532	3474	2299	2813	2385	1612	1439	1716	2430	2384.5	2293	2643	2542	2760.67	2499	1589	2407.25	2468	0.204978	-0.271299
Synaptosomal+associated+protein+25+OS+Mus+musculus+GN+Snap25+PE+1+SV+1	23315.2	5718.18	P60879	12	SNP25_MOUSE	14422.7	19983.3	17162.7	16071.7	16353.3	19588.7	24536.3	21963.7	20805.3	18589	22154.3	23497.3	27796.7	22492.7	18548.7	17203	16529.2	22029.6	20516.2	25647	20520.7	0.208989	0.258062
Keratin+type+II+cytoskeletal+2+oral+OS+Mus+musculus+GN+Krt76+PE+2+SV+1	62844.8	373.695	Q3UV17	4	K22O_MOUSE	14989.6	16511.2	10251.8	6515.92	6763.97	5592.38	5624.57	4568.21	3256.01	3672.99	4862.86	3576.71	6286	5392.58	6120.64	15750.4	7843.89	5261.72	3930.62	4931.35	5756.61	0.212093	-0.981068
Glyceraldehyde+3+phosphate+dehydrogenase+OS+Mus+musculus+GN+Gapdh+PE+1+SV+2	35810.1	13278.5	P16858	16	G3P_MOUSE	61466	65702	72040.3	70099.7	71081	67730	66241	68006.3	73379	62122.7	75169	66400.3	74824.7	69045.7	101960	63584	71073.7	67325.8	70223.6	70612.5	85503	0.212234	0.164249
CB1+cannabinoid+receptor+interacting+protein+1+OS+Mus+musculus+GN+Cnrip1+PE+1+SV+1	18612.4	1722.33	Q5M8N0	2	CNRP1_MOUSE		7565.5	6626.5	8161.5	8363	9465.5	9453	8946.5	6632	10896	6164.5	6862.5	7368	6617	6750.5	7565.5	7717	9288.33	7897.5	7115.25	6683.75	0.217578	-0.179484
Cytochrome+c1+heme+protein+mitochondrial+OS+Mus+musculus+GN+Cyc1+PE+1+SV+1	35327.8	2375.79	Q9D0M3	3	CY1_MOUSE	10466	10640	10681.5	10106.5	11204.5	11855.5	10024	11488	10021	10590.3	10570.3	10638	10512	8161.33	9281.67	10553	10664.2	11122.5	10393.9	10575	8721.5	0.224474	-0.123309
Keratin+type+I+cytoskeletal+10+Cytokeratin+10+CK+10+Keratin+10+K10	59510.8	6127.36	P13645	23	K1C10_HUMAN	47476.2	50227	31650.3	29697.7	33890.7	16656	16233	19168.3	14723	14472.3	14401	7757	8691.67	28278.3	28506.3	48851.6	31746.2	17352.4	14532.1	8224.33	28392.3	0.2249	-0.93735
Stress+70+protein+mitochondrial+OS+Mus+musculus+GN+Hspa9+PE+1+SV+2	73528.5	314.719	P38647	3	GRP75_MOUSE	2526.33	3151	3520	2576.33	2865.33	2383.67	3038.33	3489	3661.84	3438.05	4056.79	3068.01	3469.3	2818.88	2928.64	2838.67	2987.22	2970.33	3718.89	3268.66	2873.76	0.226475	0.164895
Calcium+calmodulin+dependent+protein+kinase+type+II+subunit+alpha+OS+Mus+musculus+GN+Camk2a+PE+1+SV	54114.9	2546.16	P11798	8	KCC2A_MOUSE	6331.44	6824.93	12390.2	13211.9	14678.2	12861.5	12731.5	12659.7	14295.4	9098.39	13252.2	15467.1	17192.6	14123.1	14440	6578.18	13426.8	12750.9	12215.3	16329.9	14281.6	0.247557	0.386761
V+type+proton+ATPase+subunit+H+OS+Mus+musculus+GN+Atp6v1h+PE+1+SV+1	55855.2	1173.6	Q8BVE3	2	VATH_MOUSE	2713	2196	6368	6163	5666	3162	2904	3407	4050.5	4452	4383.5	5417.5	5591.5	7781.5	10394.5	2454.5	6065.67	3157.67	4295.33	5504.5	9088	0.255943	0.693685
Hemoglobin+subunit+alpha+OS+Mus+musculus+GN+Hba+PE+1+SV+2	15085.2	8776.19	P01942	3	HBA_MOUSE	126585	153628	67107	73807	83767.7	54437.7	54490.3	62951.3	172094	175800	170784	81974	74024.7	185613	180650	140106	74893.9	57293.1	172893	77999.3	183132	0.267521	0.67261
Myelin+associated+oligodendrocyte+basic+protein+OS+Mus+musculus+GN+Mobp+PE+2+SV+1	19197.4	9076.2	Q9D2P8	9	MOBP_MOUSE	38559.3	42017.3	46956.3	45917	41030.7	46479	39997.7	44985.7	49144.3	47717.3	48945.7	62890.7	65628.7	47560.3	36249.7	40288.3	44634.7	43820.8	48602.4	64259.7	41905	0.268527	0.265596
L+lactate+dehydrogenase+A+chain+OS+Mus+musculus+GN+Ldha+PE+1+SV+3	36498.6	620.701	P06151	2	LDHA_MOUSE			5275.5	5566	5376	5446.5	5607	5505	3695	3669.38	3477.25	4406.73	4892.9	5124.42	5681.98		5405.83	5519.5	3613.88	4649.82	5403.2	0.269307	-0.261954
Protein+kinase+C+gamma+type+OS+Mus+musculus+GN+Prkcg+PE+1+SV+1	78357.9	1004.69	P63318	5	KPCG_MOUSE	4083	5193	8696	7997.67	7613.33	7173.33	7025.67	7008	7520.67	7239.86	7571.16	7478.26	8011.67	8237.04	8788.74	4638	8102.33	7069	7443.9	7744.96	8512.89	0.293954	0.258813
Hemoglobin+subunit+beta+2+OS+Mus+musculus+GN+Hbb+b2+PE+1+SV+2	15878.3	12071.5	P02089	5	HBB2_MOUSE	19060.5	26847.5	14816.3	11736.5	12300.5	8732.26	6688.31	7505.38	108191	93423.4	103324	11258.3	11732.5	26490.4	31877.7	22954	12951.1	7641.98	101646	11495.4	29184	0.303959	1.70855
Fructose+bisphosphate+aldolase+C+OS+Mus+musculus+GN+Aldoc+PE+1+SV+4	39395	576.978	P05063	4	ALDOC_MOUSE	3066.77	4568	4297.5	4720.5	3778.48	4680.62	3920.59	3933.16	4216.56	4128.5	4487.76	4000.44	3177.5	2351.86	2417.71	3817.39	4265.49	4178.13	4277.6	3588.97	2384.78	0.304989	-0.258262
Glutathione+S+transferase+P+1+OS+Mus+musculus+GN+Gstp1+PE+1+SV+2	23609.2	3690.03	P19157	4	GSTP1_MOUSE	14302	14933	15566.5	14547.5	15047	13113	13395.5	14688.5	18831.7	20746.3	18656	12685	14356	15388.7	17861	14617.5	15053.7	13732.3	19411.3	13520.5	16624.8	0.305074	0.191268
Cytochrome+b+c1+complex+subunit+1+mitochondrial+OS+Mus+musculus+GN+Uqcrc1+PE+1+SV+1	52768.8	2948.44	Q9CZ13	12	QCR1_MOUSE	16721	18513.3	15488.7	16050	14355.3	15430.7	16753	16396.3	15717.7	16866	16785	18766	18876	17086.3	17204.3	17617.2	15298	16193.3	16456.2	18821	17145.3	0.32016	0.0942149
14+3+3+protein+theta+OS+Mus+musculus+GN+Ywhaq+PE+1+SV+1	27778.4	3825.38	P68254	10	1433T_MOUSE	8398.33	5092.67	9576.33	8786.33	9197.67	4317	8456.67	7496.33	8560.33	7958.33	9661	7786.67	7493	9754.33	9691.33	6745.5	9186.78	6756.67	8726.56	7639.83	9722.83	0.324768	0.201464
Dihydropyrimidinase+related+protein+1+OS+Mus+musculus+GN+Crmp1+PE+1+SV+1	62167.9	3545.19	P97427	12	DPYL1_MOUSE	8648.12	8799.2	13562.2	14349.9	13394.1	12885.3	12437.4	11900.8	12706.6	12962.9	11967.4	14355.4	13570.5	14229.3	12743.4	8723.66	13768.7	12407.8	12545.6	13962.9	13486.4	0.338466	0.19658
Profilin+1+OS+Mus+musculus+GN+Pfn1+PE+1+SV+2	14957.3	1230.54	P62962	3	PROF1_MOUSE	7011	6473	7978	4871.5	4560	4180	3998.5	4050	4988.33	4946	5954.5	5190	4048.33	3804.33	3866.67	6742	5803.17	4076.17	5296.28	4619.17	3835.5	0.341662	-0.273505
Rho+related+GTP+binding+protein+RhoB+OS+Mus+musculus+GN+Rhob+PE+1+SV+1	22123.5	2306.78	P62746	6	RHOB_MOUSE	25024.8	28315.8	3743.98	3720.57	4053.61	27909.7	28948.5	29998.1	11512.9	11432.8	11247.5	11042.1	12123.1	11264.5	10969	26670.3	3839.39	28952.1	11397.7	11582.6	11116.7	0.351184	-0.802316
Carboxypeptidase+M+OS+Mus+musculus+GN+Cpm+PE+2+SV+2	50556	601.359	Q80V42	3	CBPM_MOUSE	5887.5	8917	5690	6220.5	8883	5897.5	5604	6776	7325.33	6892.33	6791	7111.67	9321	6825.33	7069	7402.25	6931.17	6092.5	7002.89	8216.33	6947.17	0.361827	0.117973
NADH+dehydrogenase+ubiquinone+iron+sulfur+protein+3+mitochondrial+OS+Mus+musculus+GN+Ndufs3+PE+1	30149.4	1136.42	Q9DCT2	2	NDUS3_MOUSE	13192	12069.5	8871	9039.5	9919	9894	10473	11000	13236	12834	11933.5	13079	13689.5	9206	11617	12630.8	9276.5	10455.7	12667.8	13384.2	10411.5	0.361981	0.172115
Keratin+type+II+cytoskeletal+6B+Cytokeratin+6B+CK+6B+K6b+keratin	59999	5504.94	P04259	17	K2C6B_HUMAN	3048.67	2883.06	2808.51	2858.08	2922.61	1181.66	1181.37	1036.81	3203.35	3798.64	3801.36	1386.91	1370.55	18342.3	18214	2965.86	2863.07	1133.28	3601.12	1378.73	18278.2	0.366165	1.74011
Alpha+enolase+OS+Mus+musculus+GN+Eno1+PE+1+SV+3	47140.9	15699.1	P17182	22	ENOA_MOUSE	101946	110198	119736	121128	120866	128767	129861	134354	123587	112603	115174	133716	147085	129240	129927	106072	120577	130994	117121	140401	129584	0.376136	0.114207
Retinal+dehydrogenase+1+OS+Mus+musculus+GN+Aldh1a1+PE+1+SV+5	54467.9	825.316	P24549	2	AL1A1_MOUSE	2926	2870.5	4828	5042.5	5192.5	2784	3023	2658.5	3248	3378	3786	3991	4945.5	5509	5695	2898.25	5021	2821.83	3470.67	4468.25	5602	0.38055	0.334186
Fascin+OS+Mus+musculus+GN+Fscn1+PE+1+SV+4	54508.1	1398.71	Q61553	9	FSCN1_MOUSE	12720.3	12792.3	18836.3	16395	19047.3	14896.7	12851.3	14753.7	16269.7	15043	15876.3	16852.7	15237	16476.7	20958	12756.3	18092.9	14167.2	15729.7	16044.8	18717.3	0.381249	0.165598
Tubulin+beta+4+chain+OS+Mus+musculus+GN+Tubb4+PE+1+SV+3	49585.9	16565.6	Q9D6F9	18	TBB4_MOUSE	87102.4	82593.6	87564.2	95426.2	85254.6	87804.7	74008.6	81684.7	91961.2	86314.7	89829	87515.2	81672.1	92728.8	87412.8	84848	89415	81166	89368.3	84593.7	90070.8	0.384784	0.0477946
Keratin+type+II+cytoskeletal+5+Cytokeratin+5+CK+5+Keratin+5+K5+58+kDa+cytokeratin	62378.5	1608.41	P13647	11	K2C5_HUMAN	11558.7	11567.4	5345.91	4758	5426.41	3900.87	3604.41	4020	3812.62	4209.39	4403.62	2373.19	1882.82	6661.06	6504.18	11563.1	5176.77	3841.76	4141.88	2128	6582.62	0.395351	-0.679308
Aldehyde+dehydrogenase+family+3+member+B1+OS+Mus+musculus+GN+Aldh3b1+PE+2+SV+1	52292.3	531.158	Q80VQ0	3	AL3B1_MOUSE	2702.5	3158	3107.5	2771.5	2816	3124	3454.5	3393	3629	3847.5	3819.5	2931.67	3803.5	2810.67	2907.33	2930.25	2898.33	3323.83	3765.33	3367.58	2859	0.397748	0.126609
Keratin+type+I+cytoskeletal+9+Cytokeratin+9+CK+9+Keratin+9+K9	62129.6	6438.24	P35527	17	K1C9_HUMAN	50237.3	57443.7	28992.3	27813.7	28747.7	12092	12347.7	11757.7	22856.7	19879.7	21198	11180.7	10320.3	26736.3	26202	53840.5	28517.9	12065.8	21311.4	10750.5	26469.2	0.409496	-0.689952
Hemoglobin+subunit+beta+1+OS+Mus+musculus+GN+Hbb+b1+PE+1+SV+2	15840.2	34328.1	P02088	6	HBB1_MOUSE	474739	667883	407991	365983	386228	276800	268602	295974	599816	620410	613598	346780	363687	570432	620816	571311	386734	280459	611275	355233	595624	0.414798	0.334919
Carbonic+anhydrase+14+OS+Mus+musculus+GN+Ca14+PE+1+SV+1	37505.5	612.484	Q9WVT6	2	CAH14_MOUSE	5827.5	6190.5	7176.5	11991	13663	5900	6292	5272	9444	9603	9672.5	8630	8778.5	8559.5	9498	6009	10943.5	5821.33	9573.17	8704.25	9028.75	0.423391	0.26185
V+type+proton+ATPase+subunit+E+1+OS+Mus+musculus+GN+Atp6v1e1+PE+1+SV+2	26157.5	2824.96	P50518	4	VATE1_MOUSE	10373.7	10137	13843.7	13755	13626	12397.7	12959	14100.7	10564	9515	10070	10009	11652	12581.7	12889.3	10255.3	13741.6	13152.4	10049.7	10830.5	12735.5	0.429194	-0.144203
Keratin+type+II+cytoskeletal+1+Cytokeratin+1+CK+1+Keratin+1+K1+67+kDa+cytokeratin+Hair+a	66017.8	7216.88	P04264	24	K2C1_HUMAN	135163	131792	53574.3	46681.7	47566.2	31592.6	26417	27783	38811.4	37251.9	38407.8	24991.5	26384	59826.4	58593.4	133477	49274.1	28597.5	38157	25687.7	59209.9	0.429666	-0.780328
Ras+related+protein+Rab+3C+OS+Mus+musculus+GN+Rab3c+PE+1+SV+1	25872.2	3139.08	P62823	3	RAB3C_MOUSE	3519.65	3545.96	2829.1	2374.11	1970.96	2974.44	2429.11	2429.85	2771.22	3117.72	2599	3217.71	3398.78	3378.29	3476.19	3532.81	2391.39	2611.13	2829.31	3308.25	3427.24	0.43349	0.164288
Ras+related+protein+Rab+10+OS+Mus+musculus+GN+Rab10+PE+1+SV+1	22541	6009.13	P61027	4	RAB10_MOUSE	11252.2	11324.2	8985.74	9025.7	8711.35	10849.4	10998	10576.2	10029.6	9915.22	9644.51	10988.6	11335.4	12571.3	13448.1	11288.2	8907.6	10807.9	9863.1	11162	13009.7	0.435418	0.134573
Ras+related+protein+Rab+14+OS+Mus+musculus+GN+Rab14+PE+1+SV+3	23897	3240.38	Q91V41	2	RAB14_MOUSE	2378.91	2245.34	3129.2	2898.11	3245.24	2782.33	2601.76	2534.92	2522.14	2373.4	2240.68	3491.31	3606.73	3012.77	3325.35	2312.12	3090.85	2639.67	2378.74	3549.02	3169.06	0.441804	0.177694
Superoxide+dismutase+Mn+mitochondrial+OS+Mus+musculus+GN+Sod2+PE+1+SV+3	24603	5432.13	P09671	2	SODM_MOUSE	16919.5	17574.5	17293	17432	16853	20950	20354	21664.5	18346.5	18897	19211.5	18634	21356	19482	20364.5	17247	17192.7	20989.5	18818.3	19995	19923.2	0.448383	0.083614
Plasma+membrane+calcium+transporting+ATPase+2+OS+Mus+musculus+GN+Atp2b2+PE+1+SV+2	132588	765.37	Q9R0K7	9	AT2B2_MOUSE	6976.33	6315.67	5768.33	6974.67	6842.33	7130	6789.33	6864	6238.67	6530	6586.67	8405	8462	6865.33	6671	6646	6528.44	6927.78	6451.78	8433.5	6768.17	0.455212	0.107242
EH+domain+containing+protein+1+OS+Mus+musculus+GN+Ehd1+PE+1+SV+1	60602.9	470.217	Q9WVK4	2	EHD1_MOUSE	3113	3137	3520	3939.5	4900	4386	4776.5	4110.5	2827.5	3519.5	3285	3490.5	3599	4049	3643	3125	4119.83	4424.33	3210.67	3544.75	3846	0.457378	-0.138444
Neurofilament+heavy+polypeptide+OS+Mus+musculus+GN+Nefh+PE+1+SV+3	116994	920.759	P19246	10	NFH_MOUSE	6921.67	8204	12809.3	8953.52	11139.7	6295	5471.67	5886.15	5373	5192.67	6070	6755	6149	8184.33	8656.33	7562.83	10967.5	5884.27	5545.22	6452	8420.33	0.48165	-0.257935
4+aminobutyrate+aminotransferase+mitochondrial+OS+Mus+musculus+GN+Abat+PE+1+SV+1	56452	1814.13	P61922	3	GABT_MOUSE	3314.5	2965.5	3272.5	3899	3209	3329	3630	3194.5	4983.67	3860	4367	3727	3245.5	3210	2837.5	3140	3460.17	3384.5	4403.56	3486.25	3023.75	0.498832	0.128335
Guanine+nucleotide+binding+protein+G+i+subunit+alpha+2+OS+Mus+musculus+GN+Gnai2+PE+1+SV+4	40471.1	2318.96	P08752	11	GNAI2_MOUSE	11632.1	11289.8	14477.6	15160.8	14729.5	15290.2	13440.3	15236.5	16343.2	14336.6	15341.6	14268.2	14597.4	13794.1	13699.4	11460.9	14789.3	14655.7	15340.5	14432.8	13746.7	0.501809	0.0893713
Sodium+potassium+transporting+ATPase+subunit+alpha+3+OS+Mus+musculus+GN+Atp1a3+PE+1+SV+1	111692	16262.4	Q6PIC6	39	AT1A3_MOUSE	137495	138888	139398	125536	132239	148678	134385	144338	116431	102312	108279	145379	150641	128931	132620	138192	132391	142467	109008	148010	130775	0.510088	-0.0910291
Synapsin+1+OS+Mus+musculus+GN+Syn1+PE+1+SV+2	74097.4	1161.46	O88935	6	SYN1_MOUSE	7256.42	7290.41	7606.74	7599.46	7880.55	9293.51	9163.07	9824.16	7474.39	8177.47	7554.67	9836.33	10718.3	8080.64	8886.92	7273.41	7695.59	9426.91	7735.51	10277.3	8483.78	0.522925	0.119167
Keratin+type+II+cytoskeletal+6D+Cytokeratin+6D+CK+6D+K6d+keratin	42468.5	4286.22	P48667	14	K2C6D_HUMAN	8474.02	8770.23	3226.15	2889.01	3103.83	2460.84	2506.87	2019.47	4647.7	4869.4	4912.05	1386.91	1370.55	17458.8	22945.9	8622.12	3072.99	2329.06	4809.71	1378.73	20202.3	0.537449	0.912117
Disintegrin+and+metalloproteinase+domain+containing+protein+22+OS+Mus+musculus+GN+Adam22+PE+1+SV+2	99715.3	568.254	Q9R1V6	2	ADA22_MOUSE	6371.5	6029.5	4282.5	4232.5	4078	6093.5	6932	7188	6415	5762	6307	6192.5	6882	6151.5	5883	6200.5	4197.67	6737.83	6161.33	6537.25	6017.25	0.540673	0.127229
60+kDa+heat+shock+protein+mitochondrial+OS+Mus+musculus+GN+Hspd1+PE+1+SV+1	60955.6	1281.75	P63038	8	CH60_MOUSE	5782.33	6607.33	5857.67	6701	6660.67	6490.67	7024.33	5752	8510.33	7532.67	7942.33	5503	6217	7030	5847	6194.83	6406.44	6422.33	7995.11	5860	6438.5	0.545522	0.0932345
NADH+dehydrogenase+ubiquinone+iron+sulfur+protein+2+mitochondrial+OS+Mus+musculus+GN+Ndufs2+PE+1	52625.8	647.214	Q91WD5	2	NDUS2_MOUSE	4726	5718	3982	5014	4851	4947	4683	6320	4535	5357	5524.5	5291	4926	4454	3775.5	5222	4615.67	5316.67	5138.83	5108.5	4114.75	0.546865	-0.0774653
Dihydropyrimidinase+related+protein+2+OS+Mus+musculus+GN+Dpysl2+PE+1+SV+2	62277.7	16285.6	O08553	24	DPYL2_MOUSE	61451.9	72260.1	147512	135322	129915	97052.7	88977.6	92629.8	108505	103733	101290	112644	115546	114329	126060	66856	137583	92886.7	104510	114095	120194	0.54904	0.188384
Thy+1+membrane+glycoprotein+OS+Mus+musculus+GN+Thy1+PE+1+SV+1	18080	4917.77	P01831	4	THY1_MOUSE	44554.7	40583.3	40209	42824	42829	50134.3	46761	48591.3	41232.7	35675	40767	45387	46882.3	44263.7	39814.7	42569	41954	48495.6	39224.9	46134.7	42039.2	0.552687	-0.0622767
V+type+proton+ATPase+catalytic+subunit+A+OS+Mus+musculus+GN+Atp6v1a+PE+1+SV+2	68326.3	1211.28	P50516	12	VATA_MOUSE	16610.7	18128.7	15803.7	15187.3	16177.3	11415.3	11156.7	10178.7	19854.7	19510.7	17134	12417	12124	20776	15723.3	17369.7	15722.8	10916.9	18833.1	12270.5	18249.7	0.566351	0.165336
Transketolase+OS+Mus+musculus+GN+Tkt+PE+1+SV+1	67630.7	3007.11	P40142	13	TKT_MOUSE	21757.7	25895.7	26735.7	31855.3	34016.3	25881.7	26041	32891.7	27923	34343.3	32169.3	24567.7	25846.3	27293.7	36002	23826.7	30869.1	28271.4	31478.6	25207	31647.8	0.577362	0.0904174
Prohibitin+OS+Mus+musculus+GN+Phb+PE+1+SV+1	29820.1	1813.17	P67778	6	PHB_MOUSE	5064.33	5480	5650.33	5338.67	6526.67	5403.33	5067.33	5888.67	7177.67	5859.67	7058	6532.67	6651.33	3934	5019	5272.17	5838.56	5453.11	6698.44	6592	4476.5	0.617823	0.101159
Keratin+type+I+cytoskeletal+16+Cytokeratin+16+CK+16+Keratin+16+K16	51267.9	3295.32	P08779	13	K1C16_HUMAN	11575.8	9057.04	3879.97	3486.21	3857.67	2412.21	2281.33	2911.72	6280.79	6191.34	6110.48	1578.64	1280.88	18622.8	16007.5	10316.4	3741.28	2535.09	6194.2	1429.76	17315.2	0.626834	0.587854
Guanine+nucleotide+binding+protein+G+I+G+S+G+T+subunit+beta+2+OS+Mus+musculus+GN+Gnb2+PE+1+SV+3	37331.2	7234.5	P62880	10	GBB2_MOUSE	26277	32234.3	31458.7	32272.1	32919.2	32803.9	32785.9	35842.1	31489.9	30855.2	30462.5	36261.4	32225.3	32588.2	32249.1	29255.7	32216.7	33810.6	30935.9	34243.3	32418.6	0.662858	0.0346306
Tubulin+alpha+4A+chain+OS+Mus+musculus+GN+Tuba4a+PE+1+SV+1	49924.6	10237	P68368	15	TBA4A_MOUSE	19991.1	21286.6	20129.8	20553.1	20637.9	20742.3	21607.5	22287.8	11234.1	16276.2	17597.1	19687.2	14739.2	27911.5	24363.1	20638.9	20440.3	21545.9	15035.8	17213.2	26137.3	0.700151	-0.101108
Tubulin+beta+5+chain+OS+Mus+musculus+GN+Tubb5+PE+1+SV+1	49671	13613.9	P99024	15	TBB5_MOUSE	11222.9	12309.3	16316.5	15396.5	17697	13773.3	13568.5	13735.7	13327	11702	12788.1	14306.8	13976.2	13706.1	13183.7	11766.1	16470	13692.5	12605.7	14141.5	13444.9	0.707439	-0.0610218
V+type+proton+ATPase+subunit+C+1+OS+Mus+musculus+GN+Atp6v1c1+PE+1+SV+4	43887.6	1150.45	Q9Z1G3	4	VATC1_MOUSE	8706.33	5168	11190.7	9371.33	10931.3	9036.33	10499.7	11880.7	8601.67	9392.67	10144.7	8710.67	7604.67	8889.67	8901.33	6937.17	10497.8	10472.2	9379.67	8157.67	8895.5	0.710972	-0.0783046
Ras+related+protein+Ral+A+OS+Mus+musculus+GN+Rala+PE+1+SV+1	23552.8	722.689	P63321	2	RALA_MOUSE	8819.5	8993.5	9127	7589	9775	10048	10059.5	11573	10215	10458.5	10124	7412	6289	10043.5	9768.5	8906.5	8830.33	10560.2	10265.8	6850.5	9906	0.745518	-0.0664969
Syntaxin+1B+OS+Mus+musculus+GN+Stx1b+PE+1+SV+1	33244.8	2732.79	P61264	10	STX1B_MOUSE	24595.3	29882.7	21460.3	20313	21716.7	22010.7	19499	24107.3	20571.3	26727.3	21860	21732.3	21995	28516	27882.3	27239	21163.3	21872.3	23052.9	21863.7	28199.2	0.746245	0.057177
Aspartate+aminotransferase+mitochondrial+OS+Mus+musculus+GN+Got2+PE+1+SV+1	47411.5	6354.49	P05202	19	AATM_MOUSE	47656.3	52671	53017	55691	52740.3	66341.7	59518.7	67241	51280.7	49750	51261	56513.3	53924.3	59664.3	55770.7	50163.7	53816.1	64367.1	50763.9	55218.8	57717.5	0.759206	-0.0403808
Band+4+1+like+protein+3+OS+Mus+musculus+GN+Epb41l3+PE+1+SV+1	103338	373.307	Q9WV92	3	E41L3_MOUSE	4952.67	4989.33	6760	6766	6835.5	5871.5	5253	4338	4866.33	4980.33	4951	5109.5	5610.5	5404.67	6587	4971	6787.17	5154.17	4932.56	5360	5995.83	0.766637	-0.0542318
Calcium+calmodulin+dependent+protein+kinase+type+II+subunit+gamma+OS+Mus+musculus+GN+Camk2g+PE+1+SV	59607	1424.53	Q923T9	6	KCC2G_MOUSE	1932.79	1847.05	1261.53	1219.5	1383.65	809.224	1124.14	773.781	1209.29	1124.05	1066.75	1180.32	1360.11	1390.38	1419.62	1889.92	1288.22	902.381	1133.36	1270.22	1405	0.776043	-0.0995008
Phosphate+carrier+protein+mitochondrial+OS+Mus+musculus+GN+Slc25a3+PE+1+SV+1	39632.4	2026.49	Q8VEM8	4	MPCP_MOUSE	19483	15046.7	37034	19360.5	37745	20053.5	13619.3	15593	23390	21451.3	21496.3	24480.3	19644.3	16264.3	16043.7	17264.8	31379.8	16421.9	22112.6	22062.3	16154	0.778111	-0.109068
Contactin+1+OS+Mus+musculus+GN+Cntn1+PE+1+SV+1	113389	1137.57	P12960	23	CNTN1_MOUSE	15887.7	16177.3	15497	14723.3	16754	15109.3	14648	15772.3	16331.3	16644.7	15999.3	14644.3	16408	14282.3	14829.3	16032.5	15658.1	15176.6	16325.1	15526.2	14555.8	0.800656	-0.0142317
Tubulin+alpha+1A+chain+OS+Mus+musculus+GN+Tuba1a+PE+1+SV+1	50135.8	15604.4	P68369	17	TBA1A_MOUSE	64718.6	74689.3	71142.2	78126.2	78386.8	73243.1	76298.2	86751.5	75644.3	72466.1	78196.2	67793.5	74519.2	83998.2	77489.2	69704	75885.1	78764.2	75435.5	71156.4	80743.7	0.809049	0.0190515
L+lactate+dehydrogenase+B+chain+OS+Mus+musculus+GN+Ldhb+PE+1+SV+2	36572.4	879.414	P16125	4	LDHB_MOUSE	4020.5	4190.5	6735	6068.67	6218.33	6342.33	5556	5722	3937.67	5093.41	3561.83	5865.27	6845.06	6262.39	6825.01	4105.5	6340.67	5873.44	4197.64	6355.17	6543.7	0.811151	0.0670946
Syntaxin+binding+protein+1+OS+Mus+musculus+GN+Stxbp1+PE+1+SV+2	67568.9	3081.63	O08599	21	STXB1_MOUSE	22260	31854.3	30525.3	31107.3	30331.7	30497	32695.3	31369.3	27385.7	25215.7	25773	32033.7	35196	28476.3	26926.7	27057.2	30654.8	31520.6	26124.8	33614.8	27701.5	0.833258	-0.0292575
Phosphatidylethanolamine+binding+protein+1+OS+Mus+musculus+GN+Pebp1+PE+1+SV+3	20830.5	956.069	P70296	3	PEBP1_MOUSE	6251	5444	5242	4380	4565	5226.67	4771.67	4996	6204.67	6318.67	6696.67	4390.33	4807.67	5102.67	4600	5847.5	4729	4998.11	6406.67	4599	4851.33	0.893178	0.0259237
Neurofilament+medium+polypeptide+OS+Mus+musculus+GN+Nefm+PE+1+SV+4	95916.2	1614.86	P08553	20	NFM_MOUSE	15860	17338	24056.7	24771.3	26472	13703.7	11183.3	12818.3	11979	10444.4	11676.7	25529.3	19324.5	20736.3	24408.7	16599	25100	12568.4	11366.7	22426.9	22572.5	0.900166	0.054741
Disintegrin+and+metalloproteinase+domain+containing+protein+23+OS+Mus+musculus+GN+Adam23+PE+1+SV+1	91548	606.241	Q9R1V7	3	ADA23_MOUSE	8978	12010.5	8579.5	9452	11380	8219.67	9311.5	10170.5	9501.67	9418.67	10030	9831	10523	8895.33	10186	10494.2	9803.83	9233.89	9650.11	10177	9540.67	0.901199	-0.0080436
Tubulin+beta+2A+chain+OS+Mus+musculus+GN+Tubb2a+PE+1+SV+1	49907.1	11294.1	Q7TMM9	12	TBB2A_MOUSE	17031.6	15736.4	22314.5	22262.9	21394.5	19393	16105.4	19969	18506.8	16592.8	16561.8	19130.3	21696.7	19315.4	20502	16384	21990.6	18489.1	17220.5	20413.5	19908.7	0.911501	0.0171203
Alpha+internexin+OS+Mus+musculus+GN+Ina+PE+1+SV+2	55742	3497.97	P46660	20	AINX_MOUSE	13559	14297.3	19072.7	19717.3	17500.3	12436.3	13727	14554	10525	10762.3	10201.3	15622	17611	18220.3	18232.7	13928.2	18763.4	13572.4	10496.2	16616.5	18226.5	0.920166	-0.0291321
Succinate+dehydrogenase+ubiquinone+flavoprotein+subunit+mitochondrial+OS+Mus+musculus+GN+Sdha+PE	72585.6	601.301	Q8K2B3	6	DHSA_MOUSE	7814.67	6522	5916	5251.33	5409.67	6282.67	6015.33	6092.33	6605.33	5455.67	8339.67	5495	8170	5202.67	4697	7168.33	5525.67	6130.11	6800.22	6832.5	4949.83	0.923305	-0.0186328
Sodium+potassium+transporting+ATPase+subunit+beta+1+OS+Mus+musculus+GN+Atp1b1+PE+1+SV+1	35194.7	6756.76	P14094	13	AT1B1_MOUSE	108034	129333	130028	115777	117546	143831	132717	131146	108682	106248	107690	137442	150916	122869	129335	118684	121117	135898	107540	144179	126102	0.955322	0.00812626
Neurofilament+light+polypeptide+OS+Mus+musculus+GN+Nefl+PE+1+SV+5	61508.5	8507.93	P08551	25	NFL_MOUSE	18589.7	20379.3	30159	29972.3	31309.7	14865.3	16496.7	16681.7	14650	14274.7	14739.3	20378.7	25201.7	27476.7	28588.7	19484.5	30480.3	16014.6	14554.7	22790.2	28032.7	0.97435	-0.0132212
Keratin+type+II+cytoskeletal+6A+OS+Mus+musculus+GN+Krt6a+PE+2+SV+3	59335.3	1796.6	P50446	9	K2C6A_MOUSE	5621.24	5889.81	4531.64	4066.03	4752.45	8944.41	9047.26	9173.9	9677.26	9186.69	9213.63	6316.22	6065.37	4498.46	3330.84	5755.52	4450.04	9055.19	9359.19	6190.79	3914.65	0.975624	0.015191
Keratin+type+I+cytoskeletal+14+Cytokeratin+14+CK+14+Keratin+14+K14	51621.6	1929.12	P02533	9	K1C14_HUMAN	10386.7	11745.6	3693.02	2965.93	3030.25	3115.13	2446.86	3110.55	4585.58	4919	5141.24	1735.73	1866	10152.6	10159.1	11066.1	3229.73	2890.85	4881.94	1800.87	10155.8	0.975947	-0.0295173
Peroxiredoxin+1+OS+Mus+musculus+GN+Prdx1+PE+1+SV+1	22176.5	4001.81	P35700	9	PRDX1_MOUSE	38364.7	41607.7	36882.3	36127	37048.7	44179.7	40037.7	44008.7	42933.7	38337.7	40987.3	39076	40029.3	38321.3	39664.7	39986.2	36686	42742	40752.9	39552.7	38993	0.984172	-0.00139743
Fructose+bisphosphate+aldolase+A+OS+Mus+musculus+GN+Aldoa+PE+1+SV+2	39356	3967.13	P05064	13	ALDOA_MOUSE	23973	23635	26527	22989.7	27554.7	25725.3	23212.7	26643.3	24253.3	24579	23768	24215	26260	26392	24063.7	23804	25690.4	25193.8	24200.1	25237.5	25227.8	0.991388	-0.000440048
Neurofascin+OS+Mus+musculus+GN+Nfasc+PE+1+SV+1	137976	1008.63	Q810U3	13	NFASC_MOUSE	16315.7	16159	16895.7	17480.7	16405	16076	16540.3	17512.7	16223	16243.3	16600.7	16072	18939.3	15630	16382.7	16237.3	16927.1	16709.7	16355.7	17505.7	16006.3	0.996756	-0.000186429
Cytochrome+b+c1+complex+subunit+2+mitochondrial+OS+Mus+musculus+GN+Uqcrc2+PE+1+SV+1	48235	3576.51	Q9DB77	13	QCR2_MOUSE	65191.3	42606	50939	36857.3	33799	43633.7	44352.3	35008.7	44409	43317.3	43864.3	51309	43815	46579.3	41330.7	53898.7	40531.8	40998.2	43863.6	47562	43955	0.997354	-0.000512609
Label-free quantitative proteome analysis. The relative abundance of proteins in myelin purified from three Plp1null brains (KO1, KO2, KO3) was compared to three wildtype littermates (WT1, WT2, WT3). All samples were measured in technical replicates. Absolute quantification values (in ppm) were obtained using the TOP3 approach. Relative differences between samples were calculated as logarithmized…

## Sheet: TOP3_quant WT_vs_Mag-null
								Myelin WT1	Myelin WT1	Myelin WT1	Myelin WT1	Myelin WT2	Myelin WT2	Myelin WT2	Myelin WT2	Myelin WT3	Myelin WT3	Myelin WT3	Myelin WT3	Myelin KO1 (Mag-null/null)	Myelin KO1 (Mag-null/null)	Myelin KO1 (Mag-null/null)	Myelin KO1 (Mag-null/null)	Myelin KO2 (Mag-null/null)	Myelin KO2 (Mag-null/null)	Myelin KO2 (Mag-null/null)	Myelin KO2 (Mag-null/null)	Myelin KO3 (Mag-null/null)	Myelin KO3 (Mag-null/null)	Myelin KO3 (Mag-null/null)	Myelin KO3 (Mag-null/null)	Myelin WT1	Myelin WT2	Myelin WT3	Myelin KO1 (Mag-null/null)	Myelin KO2 (Mag-null/null)	Myelin KO3 (Mag-null/null)
description	IEP	mw	max score	accession	reported peptides	sequence coverage	entry	WT1 1	WT1 2	WT1 3	WT1 4	WT2 1	WT2 2	WT2 3	WT2 4	WT3 1	WT3 2	WT3 3	WT3 4	KO1 1	KO1 2	KO1 3	KO1 4	KO2 1	KO2 2	KO2 3	KO2 4	KO3 1	KO3 2	KO3 3	KO3 4	AVERAGE	AVERAGE	AVERAGE	AVERAGE	AVERAGE	AVERAGE	ttest	L2R
14 3 3 protein beta alpha OS Mus musculus GN Ywhab PE 1 SV 3	4.57	28200.5	3407.89	1433B_MOUSE	8	43.09	1433B_MOUSE	3736.39	3872.96	4333.78	4747.7	3198.76	4575.74	4716.11	4234.36	3111.61	3307.03	4157.3	2946.6	3909.05	4155.89	4342.43	4165.77	4288.64	5736	6472.19	4356.63	4656.92	6824.7	6837.93	6778.96	4172.71	4181.24	3380.64	4143.29	5213.37	6274.63	0.124607	0.413669
14 3 3 protein epsilon OS Mus musculus GN Ywhae PE 1 SV 1	4.44	29345	4584.49	1433E_MOUSE	13	68.63	1433E_MOUSE	22238.4	23342.6	22158.9	22330	25313.1	27900.2	24572.1	23391.5	26623.3	28191.7	26711.9	24853.8	26572.8	27421.6	28697.3	23963.4	28457	27135.7	28517.3	28981.2	31076.3	31105.3	31871.3	31715.7	22517.5	25294.2	26595.2	26663.8	28272.8	31442.2	0.0970012	0.21524
14 3 3 protein eta OS Mus musculus GN Ywhah PE 1 SV 2	4.61	28382.9	2671.05	1433F_MOUSE	5	18.29	1433F_MOUSE	3165.44	2963.46	3082.72	5151.2	3481.9	3316.71	4676.93	3713.1	4808.73	6570.18	5969.19	6257.8	3251.58	2420.18	3315.63	2409.93	2288.22	3277.38	3212.58	3046.92	2575.25	3580.34	3884.31	3628.55	3590.71	3797.16	5901.47	2849.33	2956.27	3417.11	0.148457	-0.527006
14 3 3 protein gamma OS Mus musculus GN Ywhag PE 1 SV 2	4.61	28473.7	3513.72	1433G_MOUSE	14	72.87	1433G_MOUSE	7697.18	7902.8	8230.49	8017.47	8757.49	7855.65	5745.22	7428.42	7334.05	7915.4	7674.35	7765.19	7755.42	6673.31	6779.85	6722.74	9585.69	10421.8	10290.3	10379.8	10730.6	11407.6	11831.2	11561.9	7961.99	7446.69	7672.24	6982.83	10169.4	11382.8	0.240613	0.306035
14 3 3 protein theta OS Mus musculus GN Ywhaq PE 1 SV 1	4.49	28063.5	4064.5	1433T_MOUSE	13	65.71	1433T_MOUSE	13467.7	13429.4	11262.7	13361.5	14498.5	13860.9	13443.7	13519.1	13527.4	13997.4	13684.7	13721.3	13802.5	13764.3	13257.9	13105.4	16682.4	17971.9	17554.1	17667.2	19127.5	20638.7	20240	20558.3	12880.3	13830.6	13732.7	13482.5	17468.9	20141.1	0.144062	0.337203
14 3 3 protein zeta delta OS Mus musculus GN Ywhaz PE 1 SV 1	4.53	27942.3	6536.37	1433Z_MOUSE	13	71.02	1433Z_MOUSE	22766.4	23369.7	24788.8	28882.4	26484	27146.2	26623.4	28380.9	30185.9	31278.6	31135.9	32259.6	29356.6	29477.3	29485	28802.5	26754	28896.4	28587.1	28613.2	36035.3	36009.4	37739.8	41540.2	24951.8	27158.6	31215	29280.3	28212.7	37831.2	0.323354	0.194085
Serine threonine protein phosphatase 2A 65 kDa regulatory subunit A alpha isoform OS Mus musculus GN	4.81	66121.1	1274.55	2AAA_MOUSE	10	25.64	2AAA_MOUSE	15724.3	12649	10270.3	11799.7	14494.3	11792.7	13155.3	12454.7	15948.3	15333	15474	15698	14635.3	12165.7	10053.7	11700.7	17772.3	17237	17492.7	17350.3	19669	19609.3	19537.7	19415.3	12610.8	12974.2	15613.3	12138.8	17463.1	19557.8	0.331295	0.254889
4F2 cell surface antigen heavy chain OS Mus musculus GN Slc3a2 PE 1 SV 1	5.52	58450.7	793.489	4F2_MOUSE	3	11.22	4F2_MOUSE	10484.5	9618	8984.67	11008.5	10147.3	9885.67	9578.67	9511	11203	11564	13050.5	7622	9609.67	8805.33	8328.33	9106.33	12045	11209.3	9990.67	10341.7	11293.7	10843	10241.3	9209.33	10023.9	9780.67	10859.9	8962.42	10896.7	10396.8	0.847847	-0.0193502
AP2 associated protein kinase 1 OS Mus musculus GN Aak1 PE 1 SV 2	6.24	104088	460.075	AAK1_MOUSE	2	4.9	AAK1_MOUSE	3741.5	4255.5	4115.5	6148	3921	4083.5	6090	4288	5448.5	5690	5260	5221.5	3639.5	5971	5012	6411	3994.5	3927.5	4040.5	5471	4539.5	4642.5	4732.5	4047.5	4565.12	4595.62	5405	5258.38	4358.38	4490.5	0.717097	-0.0461432
Aspartate aminotransferase cytoplasmic OS Mus musculus GN Got1 PE 1 SV 3	6.76	46532.8	1507.38	AATC_MOUSE	10	37.53	AATC_MOUSE	14063	13619.3	13367	14367.7	13724.7	14847.3	15449.7	14930.7	11877.3	12408.7	12626.3	12444.7	12372	14035.3	14457.7	14330.3	15308.7	15254.3	15527	15687	13491.3	13709	14227.7	13961.3	13854.2	14738.1	12339.2	13798.8	15444.2	13847.3	0.461667	0.0741526
Aspartate aminotransferase mitochondrial OS Mus musculus GN Got2 PE 1 SV 1	9.26	47810.7	31601.3	AATM_MOUSE	26	75.81	AATM_MOUSE	249268	246907	257210	258926	340666	336878	332786	332663	195040	208085	198024	209418	289915	295178	291186	299996	194915	209196	214231	215037	184731	181080	190718	183581	253078	335748	202642	294069	208345	185027	0.534122	-0.203294
Acyl coenzyme A thioesterase 13 OS Mus musculus GN Acot13 PE 1 SV 1	9.31	15297	3483.08	ACO13_MOUSE	5	62.86	ACO13_MOUSE	19143.3	18584.7	19078.3	18788.7	15202.7	14829	14534.3	14540.3	11658.3	12328.3	11813.7	11200	14696.3	12543	10383.3	9660	16555	16880	15761.7	15536	12510.7	13317.3	11979	12428	18898.8	14776.6	11750.1	11820.7	16183.2	12558.8	0.547758	-0.16335
Aconitate hydratase mitochondrial OS Mus musculus GN Aco2 PE 1 SV 1	7.83	86205	10727.9	ACON_MOUSE	41	71.54	ACON_MOUSE	86269	89863.7	100882	101242	99240.7	101771	98470	107968	81495.3	86947.3	91512	90658	93104.3	92051	81701.3	86526.7	84343.7	96839.3	97814.7	100481	104551	104085	106723	107973	94564.1	101862	87653.2	88345.8	94869.7	105833	0.812739	0.0250169
Beta actin like protein 2 OS Mus musculus GN Actbl2 PE 1 SV 1	5.15	42346.5	13573.7	ACTBL_MOUSE	13	43.35	ACTBL_MOUSE	83796.8	87728.1	93995	93699.9	35279.7	37689	37546	33990.7	17556.5	17921.6	18493.2	17683.6	25021.9	23525.6	26976.5	26574.9	185798	192127	274556	183765	53352.5	61573.2	61268	63005.9	89805	36126.4	17913.8	25524.7	209061	59799.9	0.452334	1.03319
Actin cytoplasmic 1 OS Mus musculus GN Actb PE 1 SV 1	5.14	42079	39886.5	ACTB_MOUSE	22	75.73	ACTB_MOUSE	249972	249877	262214	265960	299202	299619	282606	291497	367524	370778	362745	379896	380216	356787	368754	372580	349736	360228	350385	350147	480484	482727	480987	479544	257006	293231	370236	369584	352624	480936	0.145899	0.386363
Actin alpha cardiac muscle 1 OS Mus musculus GN Actc1 PE 1 SV 1	5.07	42361.2	16075.7	ACTC_MOUSE	13	38.99	ACTC_MOUSE	47246.8	47988.6	51535.4	52222.3	1243.41	960.803	887.481	899.908	55940.9	58308.2	58788.1	59080.1	1851.15	1192.39	1381.22	1401.3	59428.3	67838.2	69818.4	67752.7	83300.7	81076.3	83301.8	80365.2	49748.3	997.9	58029.3	1456.51	66209.4	82011	0.676979	0.460498
Actin alpha skeletal muscle OS Mus musculus GN Acta1 PE 1 SV 1	5.07	42393.3	20405.1	ACTS_MOUSE	14	39.79	ACTS_MOUSE	2666.53	3059.52	3179.47	3339.27	3090.13	1485.42	3382.01	3027.39	2626.07	3029.66	2469.56	2744.3	2841.9	2715.93	3236.5	2850.96	3413.38	2317.54	1893.47	2444.02	2023.41	2577.83	2261.84	1343.17	3061.2	2746.24	2717.4	2911.32	2517.1	2051.56	0.269268	-0.188635
Beta centractin OS Mus musculus GN Actr1b PE 1 SV 1	5.96	42395.5	1661.44	ACTY_MOUSE	4	28.46	ACTY_MOUSE	1765.24	2386.77	1954.79	1521.13	8213.67	7699.83	7345.67	6519.5	9545.5	9009.67	8705.33	8408.5	9841.17	8565.5	9506.67	8989.33	4096.18	3209.48	3061.69	3192.2	3449.26	3158.55	3054.93	3048.47	1906.98	7444.67	8917.25	9225.67	3389.89	3177.8	0.790967	-0.210072
Alpha centractin OS Mus musculus GN Actr1a PE 2 SV 1	6.18	42727.9	2295.56	ACTZ_MOUSE	7	50.27	ACTZ_MOUSE	15637.5	15684.9	14006.5	13498.2	18362.3	17429	16605.7	16569.7	20131	19159	18492.3	18490	23549.7	22467.3	21309	20928	22673.5	21352.8	21699.7	20498.3	24114.1	24190.6	19728.4	19898.2	14706.8	17241.7	19068.1	22063.5	21556.1	21982.8	0.018852	0.362784
Aspartoacylase OS Mus musculus GN Aspa PE 1 SV 2	6.11	35800.9	1710.05	ACY2_MOUSE	6	37.5	ACY2_MOUSE	148421	172463	137452	138446	53649.3	67468	58583	48177	28357.7	31303.7	29163	30269	38067.7	46173	36326.7	50669	233820	190146	236637	228383	64498.3	82376	75380.7	83816	149196	56969.3	29773.3	42809.1	222247	76517.8	0.621236	0.533787
Disintegrin and metalloproteinase domain containing protein 22 OS Mus musculus GN Adam22 PE 1 SV 2	7.66	102395	1260.04	ADA22_MOUSE	18	32.3	ADA22_MOUSE	20345	21860.3	20307.7	21447	21832.3	21138	19922.3	20979.7	22408.7	22480.7	20466	21322.3	22539	20674.7	20223.3	20457	21044.7	20584	20359.3	20047.3	23269.7	23696	23127.7	24664.3	20990	20968.1	21669.4	20973.5	20508.8	23689.4	0.639768	0.0345963
Disintegrin and metalloproteinase domain containing protein 23 OS Mus musculus GN Adam23 PE 1 SV 1	7.49	94171	1379.48	ADA23_MOUSE	14	32.93	ADA23_MOUSE	35045.7	34535	35642	35899.7	47052.7	46464	45408	47017	37396	36123	37034.7	37380.7	44518.3	41337.3	39827.3	41701.7	39954.7	38216.7	39756.7	39990.3	41847.7	41726.3	43369	42791.3	35280.6	46485.4	36983.6	41846.2	39479.6	42433.6	0.666945	0.0596149
Alpha adducin OS Mus musculus GN Add1 PE 1 SV 2	5.52	81045.8	504.492	ADDA_MOUSE	4	15.24	ADDA_MOUSE	5470.67	5173	6153	5965.67	5603.33	5165.33	5417	5201.33	6326.67	6063.33	8029	6887	7680.67	6405.33	6753.67	6824.67	6402.67	7461.33	7204.67	6978	9995.67	10307	9257	9763.67	5690.58	5346.75	6826.5	6916.08	7011.67	9830.83	0.136129	0.411407
Alcohol dehydrogenase class 3 OS Mus musculus GN Adh5 PE 1 SV 3	6.98	40346.2	1245.84	ADHX_MOUSE	2	18.18	ADHX_MOUSE	6078	4808	4706	5598	4503.67	6647.67	5056	5041.67	7563.67	8630.67	7309.67	7502.67	7357.67	4304.33	4432.33	5000.5	7966.33	7992.5	6933	6883	8013.5	5110	8546.67	7260.33	5297.5	5312.25	7751.67	5273.71	7443.71	7232.62	0.646285	0.119714
ADP ATP translocase 1 OS Mus musculus GN Slc25a4 PE 1 SV 4	10.02	33132.4	27964.1	ADT1_MOUSE	18	62.08	ADT1_MOUSE	134458	132402	133215	134091	134218	133717	131360	127382	108232	108240	104180	109180	132657	99796	124029	125686	140841	145052	143339	144191	126825	129982	129403	127449	133542	131669	107458	120542	143356	128415	0.57497	0.0741079
ADP ATP translocase 2 OS Mus musculus GN Slc25a5 PE 1 SV 3	10.03	33159.5	21968.7	ADT2_MOUSE	17	59.4	ADT2_MOUSE	237106	244781	264475	281383	246744	241727	211333	238722	237065	252768	222708	226965	288152	302665	279903	276186	260501	289665	306906	305887	201668	235240	228024	228980	256936	234631	234877	286726	290740	223478	0.341089	0.14085
ADP ATP translocase 4 OS Mus musculus GN Slc25a31 PE 2 SV 1	9.89	35543.1	2451.13	ADT4_MOUSE	4	14.69	ADT4_MOUSE	44930.7	29868.8	30417.9	44900	36066.1	36763.1	37491.9	31258.1	40948.5	29158.1	40966.3	29046.8	2104.55	1022.07	1003.35	1565.62	43138.3	49689.3	51933.7	51900	27926.1	42549.3	30536.3	43883	37529.3	35394.8	35029.9	1423.9	49165.3	36223.7	0.647453	-0.314436
Alpha internexin OS Mus musculus GN Ina PE 1 SV 2	5.04	55913	6504	AINX_MOUSE	27	68.25	AINX_MOUSE	34379.3	32908	31891.7	32999.3	39976.3	39117	38283.3	36581.3	54696.3	54340.3	55060	55495	26683	24256.7	23460.7	24023.7	26636.7	24873.7	24797	24610.3	30379.3	30684.7	30107.3	30917.7	33044.6	38489.5	54897.9	24606	25229.4	30522.2	0.0878016	-0.653854
Retinal dehydrogenase 1 OS Mus musculus GN Aldh1a1 PE 1 SV 5	7.7	55095.2	4323.08	AL1A1_MOUSE	20	60.68	AL1A1_MOUSE	63641.7	61952.3	64508.3	66360	66142	68233.7	78874	67104.7	60411	64629	66380.7	63709.7	55230.7	51926.3	51983.7	54293	37147.3	38502.7	37487.3	40455	37822	43101.7	40600.3	41030	64115.6	70088.6	63782.6	53358.4	38398.1	40638.5	0.0126834	-0.580555
Aldehyde dehydrogenase cytosolic 1 OS Mus musculus GN Aldh1a7 PE 2 SV 1	7.58	55044.1	1192.76	AL1A7_MOUSE	9	29.14	AL1A7_MOUSE	3359.31	2375.93	3232.75	3146.72	2936.49	3121.82	3188.66	2922.68	3131.05	3046.29	2656.37	3029.8	3294.74	2594.04	2742.55	2709.78	3261	3326.96	3485.33	3311.9	3198.29	3516.98	3390.77	3394.4	3028.68	3042.41	2965.88	2835.28	3346.3	3375.11	0.382914	0.0806717
Aldehyde dehydrogenase X mitochondrial OS Mus musculus GN Aldh1b1 PE 2 SV 1	6.61	58123.3	1189.55	AL1B1_MOUSE	6	19.27	AL1B1_MOUSE	6159	5524.67	5465	5371.67	9174.33	8479.67	8466.67	9230.67	13522.3	13233.3	10073.3	13190	7942	5321	5913.67	5517.33	4420.67	5166.33	4264	5334.67	6520.67	6355.33	7293	7217.33	5630.08	8837.83	12504.7	6173.5	4796.42	6846.58	0.215402	-0.598284
Aldehyde dehydrogenase family 3 member B1 OS Mus musculus GN Aldh3b1 PE 2 SV 1	7.39	52976.6	1229.53	AL3B1_MOUSE	11	29.06	AL3B1_MOUSE	12334.3	7354.67	12911	12813.7	11030.3	13799.3	12827	12572.7	11506.7	10956.3	14097	13531.3	16136.3	12507.3	15713	16355.7	11305.3	11826	14395.3	12588.7	10031	10156.7	10626.3	10025.3	11353.4	12557.3	12522.8	15178.1	12528.8	10209.8	0.756508	0.0575664
Alpha aminoadipic semialdehyde dehydrogenase OS Mus musculus GN Aldh7a1 PE 1 SV 4	7.22	59374.8	1015.8	AL7A1_MOUSE	3	9.65	AL7A1_MOUSE	4942.33	5852.67	5925	4380.67	13526	13155	12380.5	12709	27448.7	26761.3	25156.3	26052.7	9300	9562.5	9017.33	10110	5066.67	5815.33	6097	5086.5	15125.5	15319	13099.3	16851.5	5275.17	12942.6	26354.8	9497.46	5516.38	15098.8	0.51511	-0.565785
Serum albumin OS Bos taurus GN ALB PE 1 SV 4	5.76	71289.4	61204.4	ALBU_BOVIN	50	81.71	ALBU_BOVIN	689920	750030	720348	723639	898504	869392	820743	824366	658955	667342	647065	666832	316596	299571	295293	296356	107541	113740	110824	106514	102991	106082	105667	103215	720984	853251	660048	301954	109655	104489	0.00269288	-2.1141
Serum albumin OS Oryctolagus cuniculus GN ALB PE 2 SV 2	5.8	70905.9	1471.36	ALBU_RABIT	5	11.35	ALBU_RABIT	9742.93	10588.3	2434.54	3970.92	13224.4	11183.1	6730.06	6516.37	8591.77	8392.83	4015.47	4012.68	6220.39	3648.87	3587.86	3934.68	2325.63	2080.18	1852.57	2070.33	3042.43	1255.37	1371.5	1427.3	6684.18	9413.49	6253.19	4347.95	2082.18	1774.15	0.0211112	-1.44588
Fructose bisphosphate aldolase A OS Mus musculus GN Aldoa PE 1 SV 2	8.07	39812.2	9074.34	ALDOA_MOUSE	21	82.97	ALDOA_MOUSE	87800.7	81507.7	80345.6	83939	78887.7	71262.2	75625	77383.7	101084	101942	98717.4	102561	76690.7	72765	68187.7	74171.7	84135.3	86653	85175.3	85894.3	99103	100782	103518	104329	83398.2	75789.6	101076	72953.8	85464.5	101933	0.998066	0.000482309
Fructose bisphosphate aldolase C OS Mus musculus GN Aldoc PE 1 SV 4	6.74	39794.1	2811.69	ALDOC_MOUSE	12	64.46	ALDOC_MOUSE	9200.6	8635.67	9149.69	9510.74	8333.67	8454.67	8448	8477	7104.67	6018.33	6264.67	6218.64	7281.33	7425	7800.67	8075	9779.67	9815.62	10952.7	10741.3	8852.27	9088	9150.33	8608.35	9124.18	8428.33	6401.58	7645.5	10322.3	8924.74	0.432873	0.166935
Cytosol aminopeptidase OS Mus musculus GN Lap3 PE 1 SV 3	7.63	56540.6	2005.48	AMPL_MOUSE	21	54.34	AMPL_MOUSE	81463.3	74254	67545.3	81068.3	62201.3	68858.7	62673.3	55114	83124	75415.3	55510.7	80660	67998.7	80115.7	68756.3	69127.7	64787.7	79638	77351	88615.3	75692	69075	100186	70979.7	76082.7	62211.8	73677.5	71499.6	77598	78983.2	0.331014	0.105671
Actin binding protein anillin OS Mus musculus GN Anln PE 1 SV 2	7	124277	1016.65	ANLN_MOUSE	18	25.69	ANLN_MOUSE	26877.3	23363.7	25837	28578	36789	38223.3	36525.3	36865	32993	34714.7	35170.7	36505.7	11237	11109.3	12516.7	12064.3	13573.3	13022.7	12115	13579.3	13516.3	12850	15536.3	12128	26164	37100.7	34846	11731.8	13072.6	13507.7	0.0041201	-1.35661
Annexin A2 OS Mus musculus GN Anxa2 PE 1 SV 2	7.69	38961.4	1626.22	ANXA2_MOUSE	9	44.54	ANXA2_MOUSE	13688.3	13132	12965	13889	17091.7	18346	16979	18497.7	13719	15919.7	14016	14969.3	19475.7	17618.3	14896.3	14958.7	14005	14464.7	13831	12911.7	13325.3	13256	13615	13146.7	13418.6	17728.6	14656	16737.2	13803.1	13335.8	0.719405	-0.0620126
AP 2 complex subunit alpha 1 OS Mus musculus GN Ap2a1 PE 1 SV 1	6.63	108748	805.883	AP2A1_MOUSE	17	29.58	AP2A1_MOUSE	7595.67	9741.03	8888.32	8762.27	7897.45	9515.85	8446.04	8777.69	11988.2	11732.8	11476.1	10216.3	10812.7	8861.92	8636.07	9236.31	10600	10400.5	9573.77	10088.3	11557.3	13883.4	13238.6	12637.5	8746.82	8659.26	11353.4	9386.76	10165.7	12829.2	0.426839	0.171138
AP 2 complex subunit alpha 2 OS Mus musculus GN Ap2a2 PE 1 SV 2	6.5	104929	952.002	AP2A2_MOUSE	9	18.55	AP2A2_MOUSE	6146.37	5645.64	6336.01	7063.73	6366.16	6031.48	6450.59	6333.7	9612.44	9818.57	9919.66	9806.09	6578.26	6265.08	6369	6281.02	7502.34	7307.05	7356.67	7748.35	8698.37	9844.58	9654.48	9676.36	6297.94	6295.48	9789.19	6373.34	7478.6	9468.45	0.842513	0.0592137
AP 2 complex subunit beta OS Mus musculus GN Ap2b1 PE 1 SV 1	5.05	105495	682.222	AP2B1_MOUSE	14	26.79	AP2B1_MOUSE	8780	11262.3	11909.3	11638.3	10120.3	10259.7	11639.7	10159.3	15898	15049.3	15315.7	15350.3	12245	12377.7	12767	12357	12812.3	14111	13041.7	13956.3	14837.7	15033	15297	15247	10897.5	10544.8	15403.3	12436.7	13480.3	15103.7	0.47003	0.154859
AP 2 complex subunit mu OS Mus musculus GN Ap2m1 PE 1 SV 1	9.88	49996.9	924.701	AP2M1_MOUSE	7	22.3	AP2M1_MOUSE	8030.67	10102.3	9714.33	10911.7	8499.67	8720	4994.5	8975.33	11199.7	11059	10374	9826.67	9458.33	8197.33	8040.33	7694.67	9092.67	10859	10648.3	11004	9999.33	10555.3	10307	11714.7	9689.75	7797.38	10614.8	8347.67	10401	10644.1	0.716505	0.0647897
Actin related protein 2 3 complex subunit 1A OS Mus musculus GN Arpc1a PE 1 SV 1	8.13	42196.6	646.607	ARC1A_MOUSE	2	11.35	ARC1A_MOUSE	3875	2676	3120	3257	5694	4962	5300	5220	3988	3260.5	5375	3623.5	3240	4593	4761	4747	1709	3173	3128	2706	3452.5	3134		3353	3232	5294	4061.75	4335.25	2679	3313.17	0.382759	-0.285541
ADP ribosylation factor 1 OS Mus musculus GN Arf1 PE 1 SV 2	6.37	20753.8	6823.83	ARF1_MOUSE	11	67.4	ARF1_MOUSE	29785	27640.7	27272	27347	29923.3	26909.3	25184.3	24532.7	32564	31554.3	28314.3	27547	30803	23919.3	20684	20856.3	28596.3	22637.7	22032	21053	28397	28314.7	27185	27334	28011.2	26637.4	29994.9	24065.7	23579.8	27807.7	0.137544	-0.165819
ADP ribosylation factor 6 OS Mus musculus GN Arf6 PE 1 SV 2	9.29	20196.3	4850.5	ARF6_MOUSE	9	69.14	ARF6_MOUSE	29057.3	31002	28741.7	28865.7	32416	29159	27431	26827	26047.7	24639.3	23857.7	22800	28218.7	24571.7	23830.3	24323.3	29571.3	30391.3	28715	27922	24760.7	23779.7	23007.7	23397.3	29416.7	28958.2	24336.2	25236	29149.9	23736.3	0.540456	-0.0823472
ADP ribosylation factor like protein 8A OS Mus musculus GN Arl8a PE 2 SV 1	7.83	21618	1920.37	ARL8A_MOUSE	4	25.81	ARL8A_MOUSE	3963.2	5590.31	5254.87	5559.43	4883.68	5269.81	5358.16	5500.81	6102.6	5746.25	5478.19	5336.13	7534.31	5319.07	5938.12	5503.74	4539.61	5456.79	4799.66	5029.09	4051.26	4808.62	5003.77	7771.11	5091.95	5253.11	5665.79	6073.81	4956.29	5408.69	0.717162	0.0380528
ADP ribosylation factor like protein 8B OS Mus musculus GN Arl8b PE 2 SV 1	8.6	21767.2	2453	ARL8B_MOUSE	4	26.88	ARL8B_MOUSE	3468.13	5501.69	5696.13	5381.23	7392.32	7169.21	8079.51	7875.49	8068.74	8855.4	9251.91	8955.84	8111.83	8035	9315.25	9544.39	6287.05	7190.89	8394.34	8536.24	7156.04	6989.99	8940.9	8902.42	5011.79	7629.13	8782.97	8751.62	7602.13	7997.34	0.449587	0.184765
Actin related protein 3 OS Mus musculus GN Actr3 PE 1 SV 3	5.51	47813.4	1222.81	ARP3_MOUSE	4	16.03	ARP3_MOUSE	5895.5	5061.33	7347.33	7548.33	8333.33	8343.33	7354.67	6004.5	11476	11285.7	10970	10815	5883	9051.33	9666.33	9217	5708.33	8514.33	8123.33	5825.5	11017.7	10140	10798	10329.7	6463.12	7508.96	11136.7	8454.42	7042.87	10571.3	0.863693	0.0541243
Actin related protein 2 3 complex subunit 2 OS Mus musculus GN Arpc2 PE 1 SV 3	6.98	34471.2	900.126	ARPC2_MOUSE	4	23.67	ARPC2_MOUSE		4517	5047	4439.67	4938.67	4613.5	4164.33	3948	6747	6481.33	6469.33	6073.33	5281	4398.33	3563.33	4425	5598.33	5197	4532	4443	5878.5	7024	6381	6272.67	4667.89	4416.12	6442.75	4416.92	4942.58	6389.04	0.93626	0.0204611
Actin related protein 2 3 complex subunit 4 OS Mus musculus GN Arpc4 PE 1 SV 3	8.78	19781.1	912.768	ARPC4_MOUSE	3	24.4	ARPC4_MOUSE	6673.33	5763.67	7060	5927	9440.67	7466.33	7778.33	8106	9301.67	6907.5	8874.33	9632	7608	6275	7093.33	9739.5	6778.33	7562	7489.33	6377	7407	7217	7072	7057.67	6356	8197.83	8678.88	7678.96	7051.67	7188.42	0.58244	-0.0839726
L asparaginase OS Mus musculus GN Asrgl1 PE 1 SV 1	7.55	34406.2	515.397	ASGL1_MOUSE	3	20.55	ASGL1_MOUSE	6239	5894.67	8367	8217.33	8329	8629	8750	8166	8216.33	8001.33	7917.33	9231	8030	7777.33	8141.67	8306.67	8462	8753.67	8789.33	8035.67	9289	10171.7	9779	9741.67	7179.5	8468.5	8341.5	8063.92	8510.17	9745.33	0.297462	0.133724
Argininosuccinate synthase OS Mus musculus GN Ass1 PE 1 SV 1	8.3	46869.7	645.393	ASSY_MOUSE	2	5.1	ASSY_MOUSE	8557	10832.5	11958	18047	12134.5	13556	19354	13890	6990	9931	9450	8069	10751	9322.5	10119.5	9502	8924.5	8688	13013	12448	12944	11411	5534		12348.6	14733.6	8610	9923.75	10768.4	9963	0.404489	-0.219483
Potassium transporting ATPase alpha chain 2 OS Mus musculus GN Atp12a PE 1 SV 3	5.9	115468	4579.2	AT12A_MOUSE	11	12.66	AT12A_MOUSE	19167.4	20188.9	37426.7	41666.8	26457.7	29928.5	28116.5	29194.9	26837.1	30292.2	26462.1	28340.9	15422.2	31053	28842	27490.2	18015.2	15854.6	43375.1	15454.3	15934.5	32871	32308.4	33479.8	29612.4	28424.4	27983.1	25701.8	23174.8	28648.4	0.162217	-0.150009
Sodium potassium transporting ATPase subunit alpha 1 OS Mus musculus GN Atp1a1 PE 1 SV 1	5.14	114294	32095.4	AT1A1_MOUSE	48	52.2	AT1A1_MOUSE	119414	135288	124442	126187	124469	128878	122516	124364	138681	144400	140211	147402	142375	123685	133382	136416	136761	146265	146476	146563	138535	145508	146819	145939	126333	125057	142674	133964	144016	144200	0.228797	0.099434
Sodium potassium transporting ATPase subunit alpha 2 OS Mus musculus GN Atp1a2 PE 1 SV 1	5.23	113529	23428.3	AT1A2_MOUSE	43	53.04	AT1A2_MOUSE	25107.3	28590.7	26219	26879.3	26409.4	27143.6	25900.5	26699.9	20509.6	25232.5	20831.4	21769.4	25602.2	24332.1	24456.7	24197.5	37066	40198.9	40801.3	40652.8	29501.6	30485	31023.7	31119.7	26699.1	26538.3	22085.7	24647.1	39679.8	30532.5	0.232089	0.332698
Sodium potassium transporting ATPase subunit alpha 3 OS Mus musculus GN Atp1a3 PE 1 SV 1	5.09	113117	50595.3	AT1A3_MOUSE	57	58.54	AT1A3_MOUSE	783204	978151	836901	867258	872930	844962	829105	1.00472e+06	897697	687777	663760	715571	536484	490800	491549	538133	471125	522961	514186	522264	590948	625302	643970	641647	866378	887928	741201	514242	507634	625467	0.0090185	-0.599193
Sodium potassium transporting ATPase subunit alpha 4 OS Mus musculus GN Atp1a4 PE 1 SV 3	5.37	116085	8098.48	AT1A4_MOUSE	16	18.22	AT1A4_MOUSE	14234.6	16695.3	9063.85	17550.3	18492.9	16985.1	16385.3	17357.1	16263.6	15766.6	13969.6	7549.59	15063.3	13165.4	14831.5	7885.11	14566.4	16712	16336.6	15930.1	18364.2	19802	21717	21036.4	14386	17305.1	13387.4	12736.3	15886.3	20229.9	0.637338	0.115992
Sodium potassium transporting ATPase subunit beta 1 OS Mus musculus GN Atp1b1 PE 1 SV 1	8.78	35593.8	39830.4	AT1B1_MOUSE	18	41.45	AT1B1_MOUSE	673019	622669	677709	693031	681510	683601	721247	698911	562082	583250	568085	598287	397704	422375	407310	361372	402930	437652	440391	432229	459969	469747	484507	479882	666607	696317	577926	397190	428300	473526	0.00695429	-0.579268
Sodium potassium transporting ATPase subunit beta 2 OS Mus musculus GN Atp1b2 PE 1 SV 2	8.34	33743.4	928.217	AT1B2_MOUSE	4	24.14	AT1B2_MOUSE	15927.7	18351	18566	14641.3	17182	16922.5	17527	17647	13794.7	15727	14597	14577	12939		13788	2745	21643.7	19777	20233.3	20108.7	15106	18154.7	15815.7	17726.3	16871.5	17319.6	14673.9	9824	20440.7	16700.7	0.853447	-0.0572065
Sodium potassium transporting ATPase subunit beta 3 OS Mus musculus GN Atp1b3 PE 1 SV 1	8.63	32117.9	8195.83	AT1B3_MOUSE	10	51.44	AT1B3_MOUSE	69868	70638.7	43841.7	43023.3	73963.7	53554	58782.7	66724.3	66160.7	63819.7	61453.7	58805.3	98247	92777.3	82627.7	88710.7	96113.3	90267.7	91036.3	82188.7	77318.7	89701.7	86477	88552	56842.9	63256.2	62559.8	90590.7	89901.5	85512.3	0.000421796	0.542298
Plasma membrane calcium transporting ATPase 2 OS Mus musculus GN Atp2b2 PE 1 SV 2	5.59	133785	1855.85	AT2B2_MOUSE	29	38.81	AT2B2_MOUSE	22221.3	26638.3	24950	24710.7	20193	19033	18492.3	18399	20733.3	21383.3	21574.7	21439.3	18559.7	19723	18141	18627	32052.3	31973.7	32358.7	30841	25661.3	27322	26734.3	26866.3	24630.1	19029.3	21282.7	18762.7	31806.4	26646	0.377655	0.249729
ATP synthase subunit b mitochondrial OS Mus musculus GN Atp5f1 PE 1 SV 1	9.39	29062.9	5954.36	AT5F1_MOUSE	12	53.91	AT5F1_MOUSE	28278	28603.3	36676.3	36475.7	35080.3	34277.3	33349.7	33753.3	33336	35523	33592.7	33811.3	36167.3	31772.7	31477.7	30230.3	30542	39671.3	40470.7	38991	38119.3	39119.3	39120	39028.3	32508.3	34115.2	34065.8	32412	37418.8	38846.7	0.258062	0.110144
Potassium transporting ATPase alpha chain 1 OS Mus musculus GN Atp4a PE 1 SV 3	5.51	115727	3882.18	ATP4A_MOUSE	16	19.17	ATP4A_MOUSE	42912	46720.3	46089.4	40928.8	45221	47654.5	42917.6	47315.7	48204.1	64712.6	61775.5	66652.7	69213.4	75796.2	70927.2	82177.4	26523.8	30467.4	42647.1	34338.3	28034.3	34344	28351.7	28387.7	44162.6	45777.2	60336.2	74528.6	33494.2	29779.4	0.798386	-0.125017
ATP synthase subunit d mitochondrial OS Mus musculus GN Atp5h PE 1 SV 3	5.37	18806.5	3819.64	ATP5H_MOUSE	7	60.25	ATP5H_MOUSE	29870.7	29311	37620.7	39109	18444.7	25225	24321.7	25826.7	12027.3	20603	19527	19860	21330	19075.3	25315.5	21248.3	32057.7	32452	31439.7	31316	28680.7	33293.7	30894.3	30553	33977.8	23454.5	18004.3	21742.3	31816.3	30855.4	0.626264	0.162217
ATP synthase subunit e mitochondrial OS Mus musculus GN Atp5i PE 1 SV 2	9.74	8235.62	4204.02	ATP5I_MOUSE	3	50.7	ATP5I_MOUSE	18666.7	17808	18464.7	18396.7	16295	15591.7	15925.3	15055.7	13880	14915.7	13961.7	14629.7	17508.7	17755	17276	15998.7	19154	19452	19728.7	18771.7	17048	18183	17730.3	16866.7	18334	15716.9	14346.8	17134.6	19276.6	17457	0.247061	0.154495
ATP synthase subunit g mitochondrial OS Mus musculus GN Atp5l PE 1 SV 1	10.13	11424.5	5081.59	ATP5L_MOUSE	5	40.78	ATP5L_MOUSE	25798.3	29004.3	25877	24155.7	23978.3	26791.7	23556.3	24211	22778	24466.7	22266.7	20445.7	29291.7	25790.7	26657.7	25231.7	30535.3	25551.7	27622.7	26726	26186	24147.3	22289.7	22793.7	26208.8	24634.3	22489.3	26742.9	27608.9	23854.2	0.35799	0.0928282
ATP synthase subunit alpha mitochondrial OS Mus musculus GN Atp5a1 PE 1 SV 1	9.52	59866.8	29066.8	ATPA_MOUSE	33	71.43	ATPA_MOUSE	163191	175757	190909	187526	201883	214615	200314	214024	158581	176643	176028	178082	199477	217436	207441	215390	289012	222130	227789	222726	188868	198297	222213	195948	179346	207709	172334	209936	240414	201331	0.127701	0.220317
ATP synthase subunit beta mitochondrial OS Mus musculus GN Atp5b PE 1 SV 2	5.03	56300.6	30200.9	ATPB_MOUSE	25	78.07	ATPB_MOUSE	162901	167275	179300	176536	185497	187602	180472	185377	142714	143709	142489	150941	197806	188174	189079	191054	191175	188528	191757	185696	187234	189839	194392	194593	171503	184737	144963	191528	189289	191514	0.113057	0.191455
ATP synthase subunit delta mitochondrial OS Mus musculus GN Atp5d PE 1 SV 1	4.79	17600.1	1244.07	ATPD_MOUSE	2	32.14	ATPD_MOUSE	10319	10799	12302.5	12556.5	11071	9471	11527	10725.5	6263	4351	5815.5	4172	6958.5		3803	5157	9609	9000	7473	7338.5	10750.5	11631.5	10751	10635.5	11494.2	10698.6	5150.38	5306.17	8355.12	10942.1	0.740809	-0.152326
ATP synthase subunit gamma mitochondrial OS Mus musculus GN Atp5c1 PE 1 SV 1	9.36	33000	4602.46	ATPG_MOUSE	10	40.27	ATPG_MOUSE	47346	46929.7	45910.7	46041.7	49124.3	47902	44872	46177.3	43179	43321.3	41917.7	41635.3	46178.3	44841.7	43658.7	44126.7	38215.3	48476.7	47948.7	48669.3	43279	43277.3	43649.7	44673	46557	47018.9	42513.3	44701.3	45827.5	43719.8	0.71334	-0.0196462
ATP synthase subunit f mitochondrial OS Mus musculus GN Atp5j2 PE 1 SV 3	10.23	10401.3	7356.01	ATPK_MOUSE	2	26.14	ATPK_MOUSE	36933	38046.5	47196	36825.5	35631.5	24282	33731	32805	42573	31746	31433.5	30734	41055.5	38318	38251	37513	39025.5	47856	49094	35428	35813.5	36205.5	35910.5	35560	39750.2	31612.4	34121.6	38784.4	42850.9	35872.4	0.271407	0.155727
ATP synthase subunit O mitochondrial OS Mus musculus GN Atp5o PE 1 SV 1	10.41	23420.6	17695.9	ATPO_MOUSE	10	65.73	ATPO_MOUSE	65293	65487	66460.7	57373	82377.7	68938.3	82576.3	81761	63408.7	68588	66820.3	69656.3	74558	78550.3	79169.3	79208	75229.7	75212	61965.3	64398.7	57645.7	61443.3	62229	63013.3	63653.4	78913.3	67118.3	77871.4	69201.4	61082.8	0.942963	-0.0105614
Methylglutaconyl CoA hydratase mitochondrial OS Mus musculus GN Auh PE 2 SV 1	9.9	33680.2	1308.61	AUHM_MOUSE	5	24.52	AUHM_MOUSE	10581.3	11007	10881	10802	12069.3	11242.3	9111	11565.3	11096	10264	10234.3	7934.67	11653.7	9236.33	8462.33	9942.33	10256.3	11947.7	10997.7	12271.3	10192	10494.3	10909	10942.7	10817.8	10997	9882.25	9823.67	11368.2	10634.5	0.942771	0.00587464
Cytosolic acyl coenzyme A thioester hydrolase OS Mus musculus GN Acot7 PE 1 SV 2	8.79	42993.2	1513.13	BACH_MOUSE	10	43.83	BACH_MOUSE	13452.7	15332.7	10985	12251	13495.3	13780.3	15113.3	15439.3	19753.3	19592.3	19299.7	19990.3	13737.7	12580.3	12906.3	13414	17112.3	17336.3	16219	16100.3	18391.7	19444.7	18874.7	19688	13005.3	14457.1	19658.9	13159.6	16692	19099.8	0.829628	0.0549678
Brain specific angiogenesis inhibitor 1 associated protein 2 OS Mus musculus GN Baiap2 PE 1 SV 2	9.34	59465.1	520.36	BAIP2_MOUSE	2	7.85	BAIP2_MOUSE	13184.5	12302	14274	14813	8708	8730	10191	9309.5	10929	11263	10340	12033	9420	10382	10998	11516	6978	8107	7788	8877	6868	6212	6084	6836	13643.4	9234.62	11141.2	10579	7937.5	6500	0.161205	-0.443471
Brain acid soluble protein 1 OS Mus musculus GN Basp1 PE 1 SV 3	4.29	22086.6	13260.1	BASP1_MOUSE	9	58.85	BASP1_MOUSE	37465	38165.3	45064	44779.7	42602.7	46143	45030.3	45511	36216.7	39895	42097.3	40778	47004.7	59111	56676.7	58214.3	21238	24021	23820.7	22733.7	32069	39646	39130.3	38069.3	41368.5	44821.8	39746.8	55251.7	22953.3	37228.7	0.730173	-0.125638
Breast carcinoma amplified sequence 1 homolog OS Mus musculus GN Bcas1 PE 1 SV 3	5.82	67833.8	4996.18	BCAS1_MOUSE	22	46.76	BCAS1_MOUSE	107279	101469	111732	111541	109378	114507	109529	108235	101551	108152	104604	105770	129072	139452	134130	136467	129985	158390	148369	147255	119150	134817	137017	131898	108005	110412	105019	134780	146000	130721	0.00369891	0.347412
D beta hydroxybutyrate dehydrogenase mitochondrial OS Mus musculus GN Bdh1 PE 1 SV 2	9.25	38641.3	539.905	BDH_MOUSE	3	13.99	BDH_MOUSE	14402.3	10651	13195.5	12127.5	12663.3	11812	11208.5	9281.5	12589	10201.5	9844	9314	14525.3	9506	11636.5	10594	16511.3	11853.3	12386.5	11636	13386	13340.5	9987.33	11871	12594.1	11241.3	10487.1	11565.5	13096.8	12146.2	0.33741	0.100881
Myc box dependent interacting protein 1 OS Mus musculus GN Bin1 PE 1 SV 1	4.77	64698.4	3099	BIN1_MOUSE	18	46.77	BIN1_MOUSE	26767	26922.3	28168.3	28674	25848.3	30839	29034	27899.7	25809	25338	25274.3	24129	20925	20549.7	17431	17674.7	23872.7	24277.3	24214.7	23174.3	28164	31704	31090.3	30608.3	27632.9	28405.2	25137.6	19145.1	23884.8	30391.7	0.49016	-0.144846
Valacyclovir hydrolase OS Mus musculus GN Bphl PE 2 SV 1	9.2	33079.1	1526.99	BPHL_MOUSE	4	37.46	BPHL_MOUSE	15346.3	16222	15682.3	15487	15534.7	10440	14283.7	14075.3	11120.3	7525.67	8651.33	7319	11930.7	10959.7	13125	12478.5	10959.7	11026.3	10406	10243	10948.5	11476	8316.67	8586	15684.4	13583.4	8654.08	12123.5	10658.8	9831.79	0.464185	-0.21754
Calcium binding protein 39 OS Mus musculus GN Cab39 PE 1 SV 2	6.46	40014.1	680.869	CAB39_MOUSE	2	9.68	CAB39_MOUSE	6032	6043.5	5882.5	6085.5	7103.5	7320	6919.5	6933	6053.5	6150.5	5826	6677	6198.5	6054.5	5819.5	5756	5548	5703.5	6081.5	5604.5	6042.5	5618	5645.5	5847.5	6010.88	7069	6176.75	5957.12	5734.38	5788.38	0.152135	-0.13966
Cell adhesion molecule 2 OS Mus musculus GN Cadm2 PE 1 SV 2	5.08	48015.1	1535.15	CADM2_MOUSE	9	41.38	CADM2_MOUSE	13370.7	17777.7	27475.3	27992.7	12409.3	12934.3	13156	10042.7	29617.3	27955.3	25977.3	27469.7	32644	17013	16249.3	15841.7	21484	28794.7	28539.3	28923	37427.3	35908.7	35067.3	36688.7	21654.1	12135.6	27754.9	20437	26935.2	36273	0.318001	0.442652
Cell adhesion molecule 3 OS Mus musculus GN Cadm3 PE 1 SV 1	5.4	43363.6	848.067	CADM3_MOUSE	4	16.67	CADM3_MOUSE	15004.7	14208	8299	7728.5	14988.3	17232	17342	14448.5	11700.3	2919	11146	2498	10851.5	3944	3655	6521.5	15339.3	10880	8461	8538	12666	10361	12078	10660	11310	16002.7	7065.83	6243	10804.6	11441.2	0.555604	-0.271114
Cell adhesion molecule 4 OS Mus musculus GN Cadm4 PE 1 SV 1	5.88	43179.6	5627.74	CADM4_MOUSE	11	47.68	CADM4_MOUSE	54220	58565.3	59765.3	56057.7	53658.3	55463.3	52890.7	54329.7	49985.7	51486.3	47779.7	49722.3	65225.7	58753	46767.3	59821.7	70037.7	70436.7	65412	69484.7	60449	69062.7	64325	63442.7	57152.1	54085.5	49743.5	57641.9	68842.8	64319.8	0.0633325	0.245204
Carbonic anhydrase 14 OS Mus musculus GN Ca14 PE 1 SV 1	5.89	37733.5	1300.11	CAH14_MOUSE	6	27.89	CAH14_MOUSE	20524.7	19528.7	20687	19688	18101.3	21848.3	18709.3	17408	19874.7	17782.7	18174.3	17946.7	22493	22710	21407.3	21528.7	23240.3	24128	23737.3	23204.3	21099.3	21503.7	22160	21429.3	20107.1	19016.7	18444.6	22034.8	23577.5	21548.1	0.0150105	0.222332
Carbonic anhydrase 2 OS Mus musculus GN Ca2 PE 1 SV 4	6.53	29146.6	32403	CAH2_MOUSE	14	73.85	CAH2_MOUSE	110201	91713.7	89572.7	95113	153369	142136	136811	135511	183406	180003	173862	185146	144195	133386	129666	131294	190766	196644	190354	194581	250903	272336	263214	260801	96650.2	141957	180604	134635	193086	261814	0.266828	0.4919
Calmodulin OS Mus musculus GN Calm1 PE 1 SV 2	3.88	16837.7	2412.49	CALM_MOUSE	4	46.98	CALM_MOUSE	36079.3	46724	41166	36959.7	38897	41164	38941.7	39568.7	15271	16991.7	15922.7	17763.7	22119.7	24513	24362.3	24078.7	22094	24055.7	23890.3	23633.7	28927.7	29287.7	31472	29792.3	40232.2	39642.8	16487.3	23768.4	23418.4	29869.9	0.471107	-0.322548
Cullin associated NEDD8 dissociated protein 1 OS Mus musculus GN Cand1 PE 2 SV 2	5.4	138043	645.163	CAND1_MOUSE	3	4.55	CAND1_MOUSE	3691	2904	3031.67	3324.33	5503.67	5304.33	4745	5244	7602.67	7981.67	7878.33	7864	5804	4903.67	4460.67	3851.5	5206.67	5281	4920	4869	7127.33	6754	6801.67	6624.67	3237.75	5199.25	7831.67	4754.96	5069.17	6826.92	0.935456	0.0335164
Adenylyl cyclase associated protein 1 OS Mus musculus GN Cap1 PE 1 SV 4	7.3	51907.1	2480.78	CAP1_MOUSE	12	46.62	CAP1_MOUSE	26168.3	24225.3	15096	15067.7	10843.3	8055.67	10804.7	9615.33	8954.33	9511	13138	12404	13620	6875.67	8296.33	8662.33	45137.7	23087	23096.3	23089	17528.7	14462.3	14340.7	14544.3	20139.3	9829.75	11001.8	9363.58	28602.5	15219	0.568473	0.376422
Catalase OS Mus musculus GN Cat PE 1 SV 4	7.79	60080.6	640.697	CATA_MOUSE	2	5.5	CATA_MOUSE	5529.5	3451	6224	5900	5079.5	5661	5893		4064	2779.5	3149	3907	6018.5	5335	5434	5799	5572	6850		5357	2783.5	4990			5276.12	5544.5	3474.88	5646.62	5926.33	3886.75	0.69201	0.112952
Carboxypeptidase M OS Mus musculus GN Cpm PE 2 SV 2	7.65	50955.1	1893.99	CBPM_MOUSE	11	44.92	CBPM_MOUSE	19822	22286.7	20244.7	21093	16787.7	17599.3	16412.3	17331.7	17731.7	18027	17839	18484	19636	19225	20414.3	20336	20526.7	21511	21102.7	21779.3	21047	21421.3	23400.7	23125.7	20861.6	17032.8	18020.4	19902.8	21229.9	22248.7	0.135396	0.180831
Leukocyte surface antigen CD47 OS Mus musculus GN Cd47 PE 1 SV 2	8.7	33610.8	4292	CD47_MOUSE	3	16.5	CD47_MOUSE	61058	59013	54720.5	52990	32907.3	31211.3	29812.7	29360.7	41641.3	40339	38351.3	40238	53891.5	37663.7	34332.3	34193.3	36821.7	40609	41963	42704	53878.5	40103	52011	35605.7	56945.4	30823	40142.4	40020.2	40524.4	45399.5	0.937328	-0.0223537
CD81 antigen OS Mus musculus GN Cd81 PE 1 SV 1	5.44	26512.9	41005.5	CD81_MOUSE	3	27.54	CD81_MOUSE	710720	669916	823156	825703	600531	814779	612875	870092	612546	559615	829079	580822	1080120	1.53413e+06	718819	1.07491e+06	784377	565048	550491	518070	976980	672319	679161	653905	757374	724569	645516	1.10199e+06	604497	745591	0.515086	0.204876
CD82 antigen OS Mus musculus GN Cd82 PE 1 SV 1	4.76	30312.9	3526.36	CD82_MOUSE	4	16.17	CD82_MOUSE	64320	52820.7	58682	59708	55857.7	61783.3	57675.3	59511.3	47422.7	52835.7	51916	53409.3	57278.3	62331	59284.7	60381.3	50136	58891.3	65900	64773	52446.3	58865.3	59491	58790	58882.7	58706.9	51395.9	59818.8	59925.1	57398.2	0.354912	0.0680075
CD9 antigen OS Mus musculus GN Cd9 PE 1 SV 2	6.96	25828.3	17212.9	CD9_MOUSE	7	33.63	CD9_MOUSE	167533	163753	167209	169343	141056	141019	128129	129371	164799	162538	159378	159111	157356	135635	122298	119566	153853	149574	139416	132836	174166	169311	162142	161393	166960	134894	161456	133714	143920	166753	0.673646	-0.0601637
Cell division control protein 42 homolog OS Mus musculus GN Cdc42 PE 1 SV 2	6.15	21600.8	10565.7	CDC42_MOUSE	9	62.83	CDC42_MOUSE	64190.3	64122	54797.7	54038	49657.3	48245.3	44764.7	44004.3	63435.3	51609	51668.7	55395.3	60399.3	52528.3	45051	41098	61136	55199.7	49003	58606.7	64374	52328.7	50771.7	49999.7	59287	46667.9	55527.1	49769.2	55986.3	54368.5	0.91895	-0.0121838
Cell cycle exit and neuronal differentiation protein 1 OS Mus musculus GN Cend1 PE 1 SV 1	9.55	15044	6701.51	CEND_MOUSE	6	64.43	CEND_MOUSE	21316.7	21462.3	24455.7	24649	19911	21892	22278.3	21137.7	19281.7	22727.7	22269.7	22035	18037	21938	21773	21472	20720.3	26177	26133.3	26426	20582.3	24923.7	25224.7	23553.7	22970.9	21304.8	21578.5	20805	24864.2	23571.1	0.435436	0.0723362
60 kDa heat shock protein mitochondrial OS Mus musculus GN Hspd1 PE 1 SV 1	5.8	61126.7	995.222	CH60_MOUSE	11	45.2	CH60_MOUSE	18319.7	17729	17191.7	17332.7	14096.7	15174.7	15916.7	14620.3	12668.7	13141	13075.7	11750.7	15615.7	14023.3	13784	13747.3	18121.7	17262	16864	17199	17327.3	18007	18432.3	17703	17643.3	14952.1	12659	14292.6	17361.7	17867.4	0.478745	0.130004
Citrate synthase mitochondrial OS Mus musculus GN Cs PE 1 SV 1	8.72	52021.9	4018.81	CISY_MOUSE	15	46.77	CISY_MOUSE	30554.3	29769	27056.7	25530.3	25959.7	25895.3	23599.3	23861.3	35829	32094	29687.3	30300.7	32580.7	26468.3	26867.3	26008.3	41395	34118.7	30530.7	30853	41690.3	36863	34214	33966.3	28227.6	24828.9	31977.8	27981.2	34224.3	36683.4	0.235683	0.217765
Claudin 11 OS Mus musculus GN Cldn11 PE 1 SV 1	7.81	22855.7	23361.3	CLD11_MOUSE	3	14.49	CLD11_MOUSE	1.73534e+06	1.65985e+06	2.18076e+06	2041843	1.82829e+06	3.60581e+06	3572725	3035822	2.07159e+06	4.20794e+06	2.79415e+06	3.1571e+06	4.25862e+06	3.65792e+06	3444022	3.57712e+06	1538941	2.97743e+06	2214594	1.91852e+06	1.86844e+06	4.01923e+06	3.63392e+06	3482858	1.90445e+06	3.01066e+06	3.05769e+06	3.73442e+06	2.16237e+06	3.25111e+06	0.548487	0.198355
Clathrin heavy chain 1 OS Mus musculus GN Cltc PE 1 SV 3	5.35	193325	1673.54	CLH_MOUSE	53	48.96	CLH_MOUSE	25813.3	24610.3	25292.3	25433.7	23980.3	22958	21424	22346	30843.7	32555	30253.7	31634.7	30318	25573.3	26929.3	30133	34066	32612.3	32659.7	34385	41190.7	39119.3	38445	46201.3	25287.4	22677.1	31321.8	28238.4	33430.8	41239.1	0.159553	0.376216
Chloride intracellular channel protein 4 OS Mus musculus GN Clic4 PE 1 SV 3	5.28	28957.2	5189.28	CLIC4_MOUSE	12	60.87	CLIC4_MOUSE	26179.7	25680.3	25695.3	27771.7	27345.7	27863.7	24265	26088	28605.7	29782.3	28353.3	28669	30188	29585.7	28774.7	31086	31418	29429.7	32474	32625	34658	36177.3	36865.7	36240.3	26331.8	26390.6	28852.6	29908.6	31486.7	35985.3	0.0580091	0.255509
Calcium binding mitochondrial carrier protein Aralar1 OS Mus musculus GN Slc25a12 PE 1 SV 1	8.29	74968.9	5970.22	CMC1_MOUSE	26	63.07	CMC1_MOUSE	64790.7	54984.3	48287.7	55237	84877	68397.7	51196.7	54996	50066.3	57446	45339.3	49397.7	70925.7	57756.7	54947	54769.3	52681.3	65462.3	57251	50303	47561	53417.7	58373	55884	55824.9	64866.8	50562.3	59599.7	56424.4	53808.9	0.921235	-0.0120216
Calcium binding mitochondrial carrier protein Aralar2 OS Mus musculus GN Slc25a13 PE 1 SV 1	8.76	74866.2	667.11	CMC2_MOUSE	4	13.61	CMC2_MOUSE	4901	9021.5	8671	8274	9005	8521.5	8046	8028.5	8119.5	8008	7822.5	7488	9722.5	8026	8066	8319.5	1489.92	1493.81	2533.67	1493.72	9325	7808.5	7583.5	8065.5	7716.88	8400.25	7859.5	8533.5	1752.78	8195.62	0.454936	-0.375515
2 3 cyclic nucleotide 3 phosphodiesterase OS Mus musculus GN Cnp PE 1 SV 3	9.26	47522.6	162193	CN37_MOUSE	35	81.43	CN37_MOUSE	2677195	2.73775e+06	2.92003e+06	3.16735e+06	3389736	3.26546e+06	3.41049e+06	3.27242e+06	2.61137e+06	2756327	2745519	2880980	2.39744e+06	3317397	2737611	2.8162e+06	2435676	2.77729e+06	2691249	2.60697e+06	2855113	3.24079e+06	3276953	3.19351e+06	2.87558e+06	3.33453e+06	2.74855e+06	2.81716e+06	2.62779e+06	3.14159e+06	0.622347	-0.061204
CB1 cannabinoid receptor interacting protein 1 OS Mus musculus GN Cnrip1 PE 1 SV 1	8.19	18726.4	5817.06	CNRP1_MOUSE	6	62.2	CNRP1_MOUSE	28029	16831.7	28951.7	30099	23546.3	30486.7	34153	22630.7	21215.3	15929	16335.7	16294.3	25650	22598.3	36587.3	35546.7	11479.7	11074.7	16346.7	14907.7	14306.7	12998.7	12910.3	13223.3	25977.8	27704.2	17443.6	30095.6	13452.2	13359.8	0.500343	-0.32175
Contactin 1 OS Mus musculus GN Cntn1 PE 1 SV 1	5.73	114244	6064.86	CNTN1_MOUSE	40	60.29	CNTN1_MOUSE	66206.7	63014.7	64854.3	62596.7	55957.3	57040	53706.7	54821.3	66530.7	66926	62389.3	64283.7	75067.7	79759.3	78579	79994.7	77728	75875	77672.7	74280.7	83674	80421.7	82137	80172.3	64168.1	55381.3	65032.4	78350.2	76389.1	81601.2	0.00738948	0.356606
Contactin 2 OS Mus musculus GN Cntn2 PE 2 SV 2	7.43	114016	1593.26	CNTN2_MOUSE	27	49.52	CNTN2_MOUSE	24192.3	75940.3	77453.3	130620	37484	141420	166112	163355	94625.3	111784	78562.3	112302	97524	164986	70830	173370	96336.3	75437.7	132595	128751	76517.3	106970	129177	127961	77051.4	127093	99318.4	126678	108280	110156	0.42405	0.185553
Contactin associated protein 1 OS Mus musculus GN Cntnap1 PE 1 SV 2	6.62	158308	3093.85	CNTP1_MOUSE	41	44.33	CNTP1_MOUSE	58960	55892.7	46804.7	54924.7	43952	53564.7	49111.3	44755.7	58979	53199.3	55081.7	57602	84656	62460.3	74638.7	74037.3	77741.3	65953.3	75776.3	73447	76685	78616.7	74593	81566.3	54145.5	47845.9	56215.5	73948.1	73229.5	77865.2	0.00154385	0.508387
Contactin associated protein like 2 OS Mus musculus GN Cntnap2 PE 1 SV 2	6.31	150193	534.658	CNTP2_MOUSE	9	11.86	CNTP2_MOUSE	14377	14086	14165	14984	15283.3	14795	14989.3	15802.3	12992	13057.7	12529	11965.3	11873	12690.7	12928.3	13210.7	12652.7	12471.7	13183.3	12353.3	13680.7	13970.3	14502.7	13886	14403	15217.5	12636	12675.7	12665.2	14009.9	0.334349	-0.102779
Cofilin 1 OS Mus musculus GN Cfl1 PE 1 SV 3	8.22	18787.7	20187.8	COF1_MOUSE	11	75.3	COF1_MOUSE	53870.2	52500.1	52116	53567.3	49455.3	49456.3	45274	47653	87278.4	85023.7	83203.7	85850.7	49822.2	49947.6	43717.3	43646	76987	86257.2	88746.5	84497.5	105527	124113	125626	122633	53013.4	47959.7	85339.1	46783.3	84122	119475	0.424406	0.426397
Cofilin 2 OS Mus musculus GN Cfl2 PE 1 SV 1	8.16	18823.7	3540.29	COF2_MOUSE	6	46.39	COF2_MOUSE	5567.11	4918.87	3769.2	3986	4809.33	4462	2861.26	3455	4768.63	4557.33	4711.67	3502.48	3699.09	6218.7	4176.32	3902.25	9017.67	6990.51	5861.85	6531.54	5513.69	7867.62	8294.9	7655.46	4560.29	3896.9	4385.03	4499.09	7100.39	7332.92	0.0943853	0.559962
Coronin 1C OS Mus musculus GN Coro1c PE 1 SV 2	6.67	53805.3	1847.11	COR1C_MOUSE	8	30.38	COR1C_MOUSE	13523.3	13059	15486	16390.3	23902	22844.7	22015	21446.3	18233.3	17821.3	17762.3	17925.7	24717	25234.7	24111.7	23413.7	26749	26357.7	26619	26468.7	26890.7	25268.3	26111.3	26341	14614.7	22552	17935.7	24369.3	26548.6	26152.8	0.0378476	0.484068
Cytochrome c oxidase subunit 2 OS Mus musculus GN Mtco2 PE 1 SV 1	4.41	26147.6	8249.44	COX2_MOUSE	6	48.02	COX2_MOUSE	102465	114327	103376	105365	86874.7	84729	84255.7	81728.3	61981	83568	83054	81222.7	101354	82165.3	84513.3	83810.7	133691	120268	113068	117900	101371	96801	95729.3	94566.3	106383	84396.9	77456.4	87960.8	121232	97117	0.391073	0.191484
Cytochrome c oxidase subunit 4 isoform 1 mitochondrial OS Mus musculus GN Cox4i1 PE 1 SV 2	9.59	19587.5	13006	COX41_MOUSE	11	54.44	COX41_MOUSE	106778	101424	109241	109289	100812	101818	94925.7	98130	89261.7	85834	93132	94671.7	103536	101046	99299.3	97246	103402	114528	108231	116813	99293.3	101104	106602	106235	106683	98921.3	90724.8	100282	110743	103309	0.340956	0.0850974
Cytochrome c oxidase subunit 5A mitochondrial OS Mus musculus GN Cox5a PE 1 SV 2	6.08	16329.6	1486.68	COX5A_MOUSE	2	15.75	COX5A_MOUSE	14923	14704.5	13670.5	13964	12255.5	11643.5	10110.5	10365.5	7634.5	7302	6264	7606	8763	7668.5	7218	7622	11411.5	11686.5	10512	10797.5	10078	9180	9407.5	9070.5	14315.5	11093.8	7201.62	7817.88	11101.9	9434	0.564899	-0.201814
Cytochrome c oxidase subunit 6C OS Mus musculus GN Cox6c PE 1 SV 3	10.5	8469.03	5025.15	COX6C_MOUSE	4	44.74	COX6C_MOUSE	24647.7	27905.3	17500.7	17716	18076	17304	16256.3	16487.3	15670.7	15504.3	15235	15114	18881.7	18719.3	17732.7	18366.3	22078	19857.3	19855.3	20176	18494.3	16327	18032	16960.3	21942.4	17030.9	15381	18425	20491.7	17453.4	0.771755	0.0525346
Cysteine rich protein 2 OS Mus musculus GN Crip2 PE 1 SV 1	8.62	23525.4	2161.55	CRIP2_MOUSE	2	25.96	CRIP2_MOUSE	18540.3	13207.7	17599	19109.3	12544.3	12619.7	12300	11863.7	8279.67	9400	9104.67	8944.33	6538.33	8776.67	9538.67	9694	19696.7	18126.3	20192.3	19906.7	11546	13054.7	11195.3	12566.3	17114.1	12331.9	8932.17	8636.92	19480.5	12090.6	0.885692	0.0671968
Alpha crystallin B chain OS Mus musculus GN Cryab PE 1 SV 2	6.92	20068.8	6531.16	CRYAB_MOUSE	5	40	CRYAB_MOUSE	24694	25856.3	27977.7	29736.3	21061	25541.7	24947	25010.3	31870.3	28840.7	26516	25969.3	44893.3	36802.7	35565.3	35613	48674.3	45141	43999.7	41910	56957.7	51992.3	49469.7	47998	27066.1	24140	28299.1	38218.6	44931.2	51604.4	0.0104949	0.76121
Cysteine and glycine rich protein 1 OS Mus musculus GN Csrp1 PE 1 SV 3	8.55	21438.8	5504.48	CSRP1_MOUSE	8	52.33	CSRP1_MOUSE	56188.7	54298.3	60209	60902.3	48437.3	49499.7	45842.3	46304	57845	60232.3	57284	59572.7	53563	45521.3	51772.7	54817	53290.7	75342.3	71660	63921.7	71660.7	79772.3	80643	78334	57899.6	47520.8	58733.5	51418.5	66053.7	77602.5	0.286644	0.248977
C terminal binding protein 1 OS Mus musculus GN Ctbp1 PE 1 SV 2	6.29	48200.8	814.532	CTBP1_MOUSE	3	18.14	CTBP1_MOUSE	6620	5844.33	5881.67	6148	9534.5	8597.33	8400.33	8227.67	8397	8146.67	8374.67	7628.67	8997.33	9312.5	7375.67	10068	7946	8026.67	7568	7455.33	9375.33	10904.3	9656.33	9857	6123.5	8689.96	8136.75	8938.38	7749	9948.25	0.289089	0.21485
Choline transporter like protein 1 OS Mus musculus GN Slc44a1 PE 1 SV 3	8.72	74606.9	8731.89	CTL1_MOUSE	18	39.51	CTL1_MOUSE	97191	96117.3	97972.3	99626.7	122947	124302	118732	124165	100651	102791	91504.7	101750	123981	121345	123167	127452	113260	102788	105827	103260	90132.7	96333.7	96720.7	99492.3	97726.8	122536	99174.2	123986	106284	95669.8	0.859989	0.0290727
Gap junction beta 1 protein OS Mus musculus GN Gjb1 PE 1 SV 3	9.07	32573.8	634.016	CXB1_MOUSE	2	10.25	CXB1_MOUSE	11609	8790	10187	10985	9525.5	10131	11466	11393.5	9960	9290	8091	9833	19016.5	32930.5	30760.5	32269.5	18867	25759.5	28871.5	27455	15106.5	27554	28671.5	24307.5	10392.8	10629	9293.5	28744.2	25238.2	23909.9	0.000452305	1.36144
Gap junction gamma 3 protein OS Mus musculus GN Gjc3 PE 2 SV 2	8.37	30805.9	1329.7	CXG3_MOUSE	3	9.29	CXG3_MOUSE	17951.7	17147	17435	18243	16147.3	15439	15774.3	15336.7	15909.7	16238.7	16172.3	15855.3	19634.7	19555	19479.7	20539	17577	18075.3	18804.3	17705.3	19147	20446	20186	19964	17694.2	15674.3	16044	19802.1	18040.5	19935.8	0.0328387	0.225653
Cytochrome c1 heme protein mitochondrial OS Mus musculus GN Cyc1 PE 1 SV 1	9.37	35555.8	4857.79	CY1_MOUSE	10	55.08	CY1_MOUSE	58053	57811.7	56161.3	57009	50075.3	50345	46307.3	48356.7	45448.7	45641.3	42886	47062.3	52808.7	43571.3	47119	48180.7	59866	59645	58318.7	58590.7	51115	49869	51463.7	50678.3	57258.8	48771.1	45259.6	47919.9	59105.1	50781.5	0.680016	0.0608456
Cytochrome c somatic OS Mus musculus GN Cycs PE 1 SV 2	10	11719.5	22037.5	CYC_MOUSE	6	61.9	CYC_MOUSE	123102	121720	118641	120208	125097	116445	106540	111309	84154	83284	78522	83600.7	133611	115994	115931	116477	118785	124412	127330	125521	101123	94408.7	96893.7	99287.3	120918	114848	82390.2	120503	124012	97928.2	0.606046	0.106132
Cytoplasmic dynein 1 light intermediate chain 2 OS Mus musculus GN Dync1li2 PE 1 SV 2	5.84	54503.7	600.616	DC1L2_MOUSE	4	16.06	DC1L2_MOUSE	99292.3	3251.5	1393475	4416.5	1032899	4107	3678.33	4515.33	5023	865008	5488.67	5128.33	480641	1956114	1.84506e+06	1.97929e+06	8155	7402	5443.67	6293	245670	1.24216e+06	102680	472875	375109	261300	220162	1.56528e+06	6823.42	515847	0.42372	1.28544
Desmin OS Mus musculus GN Des PE 1 SV 3	5.03	53554.9	632.335	DESM_MOUSE	3	8.96	DESM_MOUSE	3826.1	3614.94	3784.59	2742.23	2824.5	3071.65	2778.56	2602.39	4294.11	2677.45	3350.55	3984.64	4884	2425.79	2466.49	2722.53	4871.68	5485.13	4833.95	4360.62	5128.33	4033.8	3759.87	3274.01	3491.96	2819.28	3576.69	3124.7	4887.84	4049	0.267352	0.286675
Destrin OS Mus musculus GN Dstn PE 1 SV 3	7.99	18863.8	1582.29	DEST_MOUSE	4	44.85	DEST_MOUSE	10323.7	6781.85	6971.51	9383.33	7697.29	8732.17	7105.3	5300	10143.3	11159.1	11416.1	11916.8	3952.33	6769.96	5907.14	6182.78	10341.7	13994.3	11433.7	9474.58	17201.7	14532.3	14944	15224	8365.09	7208.69	11158.8	5703.05	11311.1	15475.5	0.565139	0.281378
Dihydropteridine reductase OS Mus musculus GN Qdpr PE 1 SV 2	7.88	25798.4	16584.7	DHPR_MOUSE	13	68.46	DHPR_MOUSE	60918.7	65570.3	54265	56233.7	74053.7	73677.3	64557.3	65248.7	81296.7	83767.3	81681.3	77542.3	87660.7	84778.3	74996.7	84866.3	104954	96402.3	97679.7	95849.3	130907	113228	103943	111847	59246.9	69384.2	81071.9	83075.5	98721.3	114981	0.0600348	0.501036
Succinate dehydrogenase ubiquinone flavoprotein subunit mitochondrial OS Mus musculus GN Sdha PE	7.03	73669	2927.96	DHSA_MOUSE	21	58.28	DHSA_MOUSE	27382.7	24153.7	27657.7	28139.3	23670.7	27583.7	26264.3	26321.7	22157.7	23295	26230	25938.7	23493.7	26707.7	23884.7	24943.7	25063.3	28679.7	29298.3	29240.3	24561.7	32401.7	32770	33346.3	26833.3	25960.1	24405.3	24757.4	28070.4	30769.9	0.319498	0.114887
Succinate dehydrogenase ubiquinone iron sulfur subunit mitochondrial OS Mus musculus GN Sdhb PE 1	8.7	32612.4	694.46	DHSB_MOUSE	3	11.7	DHSB_MOUSE	13048	8487.33	12597	11702	11798.5	11106	10818	11011	9841	10257	9607	9497.5	12332.7	10169.5	10989	9994	12055.3	12630.5	11680.5	11551.5	10757	10413.5	10792.5	10546	11458.6	11183.4	9800.62	10871.3	11979.5	10627.2	0.628897	0.0453246
Dihydrolipoyl dehydrogenase mitochondrial OS Mus musculus GN Dld PE 1 SV 2	7.81	54785.7	1176.78	DLDH_MOUSE	9	30.65	DLDH_MOUSE	25148.3	26173.3	25120	26051	22833.3	20909	21510	21933	24918	23599.7	25327.7	24394.3	25339.3	23820.7	23327	23345.3	29001.7	26964	27128	26766.3	28230	27149.3	26603	27408	25623.2	21796.3	24559.9	23958.1	27465	27347.6	0.234722	0.130074
Dynamin 1 like protein OS Mus musculus GN Dnm1l PE 1 SV 2	6.63	83171.4	1271.2	DNM1L_MOUSE	17	40.03	DNM1L_MOUSE	6451.33	6516.67	8828.33	6583.33	9356.33	7985	9844.33	10697.7	12217.3	12076.7	12468.3	11406.7	5773	8937	12373.7	9687.33	7647	8999.33	8824.67	10147.7	9328.67	10849.3	11437.7	12594.7	7094.92	9470.83	12042.2	9192.75	8904.67	11052.6	0.914429	0.0270772
Dihydropyrimidinase related protein 1 OS Mus musculus GN Crmp1 PE 1 SV 1	6.78	62510	11689.3	DPYL1_MOUSE	31	78.32	DPYL1_MOUSE	36786.7	37235.7	45415.3	46749	45847.3	49509.7	50184.3	49483.7	59491.7	66790.3	64911.7	65190	47803.3	58250	57373	57510.3	41077.3	49852	47244	49300.3	56026.3	67973	66574.3	67517	41546.7	48756.2	64095.9	55234.2	46868.4	64522.7	0.65213	0.109945
Dihydropyrimidinase related protein 2 OS Mus musculus GN Dpysl2 PE 1 SV 2	5.92	62676.9	60627.2	DPYL2_MOUSE	35	86.89	DPYL2_MOUSE	199711	204670	222993	224934	295459	294140	281506	276829	546808	569795	482974	481849	315222	292920	297347	303455	355666	369262	361321	354137	558358	617595	607397	602105	213077	286983	520356	302236	360097	596364	0.571695	0.302771
Dihydropyrimidinase related protein 3 OS Mus musculus GN Dpysl3 PE 1 SV 1	6.03	62335.6	4683.09	DPYL3_MOUSE	17	55.79	DPYL3_MOUSE	8963.67	8461	7555.36	8063.33	8993	7918.67	9094.33	8611.33	15325.7	15862.7	14102.3	13440.7	10702	8581.67	8047.67	7741.67	12650.7	11559	10754.3	10372.3	18523.7	17357.3	16962.7	16502.3	8260.84	8654.33	14682.8	8768.25	11334.1	17336.5	0.584839	0.244702
Dihydropyrimidinase related protein 4 OS Mus musculus GN Dpysl4 PE 1 SV 1	6.52	62531.9	2594.31	DPYL4_MOUSE	16	66.26	DPYL4_MOUSE	10487.7	11730	10897.3	11197.3	14425.7	13820.3	14473.3	13646.7	18731.7	19554	20999.3	21332	16433.3	14608.3	15036.3	15322.7	16782	17226.7	16400.3	18082	19306.3	18907.7	18513.3	19951	11078.1	14091.5	20154.2	15350.2	17122.8	19169.6	0.506232	0.188289
Dihydropyrimidinase related protein 5 OS Mus musculus GN Dpysl5 PE 1 SV 1	6.65	62086.8	2603.04	DPYL5_MOUSE	22	63.12	DPYL5_MOUSE	19030	19237.7	16661.7	17918	25571	24737.7	22719.7	23647.3	30277.7	29424.3	28119.7	27418.3	31574	23116.3	23429.7	22439.3	31488.7	28262.7	25146	26115	33341.3	31779.3	32510.7	33180.3	18211.8	24168.9	28810	25139.8	27753.1	32702.9	0.273387	0.265851
Dual specificity protein phosphatase 15 OS Mus musculus GN Dusp15 PE 2 SV 3	9.57	26642.5	4494.21	DUS15_MOUSE	14	68.09	DUS15_MOUSE	121177	117187	102186	99630.3	145641	135451	134408	145411	110247	116723	111725	124875	130280	105047	127093	126079	104946	101944	110496	104211	104130	87808.3	93773.3	91946.3	110045	140228	115893	122125	105399	94414.6	0.2955	-0.18571
Cytoplasmic dynein 1 heavy chain 1 OS Mus musculus GN Dync1h1 PE 1 SV 2	5.98	534784	978.224	DYHC1_MOUSE	66	23.99	DYHC1_MOUSE	4100100	3.77845e+06	3385995	3479929	3.41732e+06	3422700	3812988	3559414	2.93977e+06	3.01331e+06	2978237	3.08507e+06	3.31965e+06	3760024	3510900	3607212	2.55472e+06	3.63557e+06	3.38891e+06	3352904	2858296	3855931	3905918	3954766	3.68612e+06	3.5531e+06	3.0041e+06	3.54945e+06	3.23303e+06	3.64373e+06	0.814198	0.0255301
Dynein light chain 1 cytoplasmic OS Mus musculus GN Dynll1 PE 1 SV 1	7.23	10537	5939.11	DYL1_MOUSE	5	62.92	DYL1_MOUSE	19283.2	17846.8	17120.8	17517.2	28656.1	26331.7	25723.9	26353	25534.9	23167.1	22385.8	24534	27378.2	22152.5	21410.4	22581.8	21656.9	21098.9	20222.7	20547.4	24405	24132.3	24476.3	24189.4	17942	26766.2	23905.5	23380.7	20881.5	24300.7	0.995462	-0.00106641
Dynein light chain 2 cytoplasmic OS Mus musculus GN Dynll2 PE 1 SV 1	7.24	10463.9	9789.44	DYL2_MOUSE	5	62.92	DYL2_MOUSE	41884.4	41081.2	41167.5	43503.2	66211.6	61032.9	59262.5	60742	62096.7	56666.9	56073.5	48785.4	61382.1	53563.8	51614.6	54181.6	49504.5	48806.7	47927.7	48584.3	54721	54233.7	55931.7	55107.6	41909.1	61812.2	55905.6	55185.5	48705.8	54998.5	0.970637	-0.00667759
Dynamin 1 OS Mus musculus GN Dnm1 PE 1 SV 2	7.64	98202.2	8745.46	DYN1_MOUSE	44	70.59	DYN1_MOUSE	132096	137362	166402	166098	154608	181268	182445	182066	161348	188725	194929	188686	224826	277054	287351	265397	199711	281892	267496	273041	224823	290809	298607	275174	150489	175097	183422	263657	255535	272353	0.00102711	0.636983
Dynamin 2 OS Mus musculus GN Dnm2 PE 1 SV 2	7.1	98487.6	1655.35	DYN2_MOUSE	20	37.13	DYN2_MOUSE	6298.25	5313.48	5333.15	5811.6	6454.34	5434.19	7141.53	7430.47	5906.14	6179.84	4666.51	6005.55	8061.48	5962.31	5969.52	6465.35	8500.62	8350.64	5701.97	6941.11	7868.12	7758.65	7697.72	7720.47	5689.12	6615.13	5689.51	6614.66	7373.58	7761.24	0.0518568	0.273485
Dynamin 3 OS Mus musculus GN Dnm3 PE 1 SV 1	8.46	97589.8	4445.63	DYN3_MOUSE	29	49.36	DYN3_MOUSE	11421.8	12049.5	12349.3	12633.1	12660.7	12411.8	12400.8	12409.5	11364.9	11950.2	12498.5	12178.4	12682.2	12943.4	13166.9	13824.3	13964	14161	13566.9	14467.6	12650.5	14516.3	14883.6	13031.2	12113.4	12470.7	11998	13154.2	14039.9	13770.4	0.00805634	0.163237
Band 4 1 like protein 2 OS Mus musculus GN Epb41l2 PE 1 SV 1	5.17	110347	917.875	E41L2_MOUSE	20	28.54	E41L2_MOUSE	23222	20549	24280.7	21517	18442	23057	23493.7	23232.7	24975.3	24175.7	23951.7	22953.7	25001.3	22486	26500.7	27822.7	19389.7	19302	20049	20701.3	20840.7	24313.7	19005.3	24556	22392.2	22056.3	24014.1	25452.7	19860.5	22178.9	0.860854	-0.0205974
Band 4 1 like protein 3 OS Mus musculus GN Epb41l3 PE 1 SV 1	5.03	103794	1343.77	E41L3_MOUSE	27	44.78	E41L3_MOUSE	63244.3	58826.7	63802.3	65651	65815.3	69636.7	65481.7	66484	73957.7	77836.3	73687.3	78952	75512.3	74215.3	74447.3	76712.7	37611.7	40422	42246.3	40230.3	51467.7	54755	56156.7	56426.3	62881.1	66854.4	76108.3	75221.9	40127.6	54701.4	0.335477	-0.275583
Excitatory amino acid transporter 1 OS Mus musculus GN Slc1a3 PE 1 SV 2	8.64	59793.7	2374.37	EAA1_MOUSE	4	16.02	EAA1_MOUSE	16149.3	14534.7	14939.7	15098.3	17175.7	11849	19507	14389.7	13914	12847	13229.7	12445	19988.7	16684	16823.5	21550.5	24663.7	16527.3	17682.3	20542.7	16094	16177.7	16961.3	19016	15180.5	15730.3	13108.9	18761.7	19854	17062.2	0.0269622	0.338954
Excitatory amino acid transporter 2 OS Mus musculus GN Slc1a2 PE 1 SV 1	6.24	62543.6	4131.01	EAA2_MOUSE	11	31.29	EAA2_MOUSE	44951	42833	50662	50855.3	43397.3	44169.3	42118.7	42144	57022.7	62550	64303.7	63577.3	41933.7	46638	43351.3	42085	53406.3	65010.3	65134	64197	55457	62670	61416.3	61619.3	47325.3	42957.3	61863.4	43502	61936.9	60290.7	0.610509	0.123374
Enoyl CoA hydratase mitochondrial OS Mus musculus GN Echs1 PE 1 SV 1	8.58	31873.6	1150.36	ECHM_MOUSE	3	15.86	ECHM_MOUSE	10547	10769	13253	14024	11614.5	11364.5	11730.5	11602	6446	9971	10015	9970.5	11575.5	10947	12405	12487	8186.67	11499.5	10596.5	9505	6627.33	10367	9009	9918	12148.2	11577.9	9100.62	11853.6	9946.92	8980.33	0.617073	-0.0928377
Elongation factor 1 alpha 1 OS Mus musculus GN Eef1a1 PE 1 SV 3	9.34	50456.1	21856.2	EF1A1_MOUSE	22	72.08	EF1A1_MOUSE	144824	146695	152593	156468	151023	157323	152089	154264	154472	159949	161248	165430	191103	194408	195366	196808	191203	194978	197706	197023	190229	191297	195885	199825	150145	153675	160275	194421	195227	194309	0.000179615	0.331446
Elongation factor 1 alpha 2 OS Mus musculus GN Eef1a2 PE 1 SV 1	9.35	50796.4	17829.7	EF1A2_MOUSE	22	71.92	EF1A2_MOUSE	100443	98041.4	100818	101905	95215.3	94333.7	92992.6	92976.8	92894.9	92446.1	93589.5	94815.6	95281.1	90617.6	86949.8	90242.6	97439.1	96079.6	98636.8	98352.6	90449.5	93429	94517.5	93620.3	100302	93879.6	93436.5	90772.8	97627	93004.1	0.527766	-0.0315119
Elongation factor 2 OS Mus musculus GN Eef2 PE 1 SV 2	6.39	96283.7	1000.89	EF2_MOUSE	12	24.01	EF2_MOUSE	9611.67	9444.67	8939.67	9316	9515.33	9203.33	7868.67	8303.67	10584.3	10969	9543.67	9894	10049.3	8736.33	8640.67	8351.33	10690.7	12469.3	12327.3	11079	15081.7	13839.7	13283	12436.3	9328	8722.75	10247.8	8944.42	11641.6	13660.2	0.23957	0.275217
Elongation factor Tu mitochondrial OS Mus musculus GN Tufm PE 1 SV 1	7.32	49907.6	1077.86	EFTU_MOUSE	8	24.78	EFTU_MOUSE	11700.7	15642.3	14308.7	13949	15003.7	13655	15204.7	14324	12720.3	12591	12728.7	12328.7	15210	12887	13898.3	14605	10443.3	14341.3	14912.3	14261.3	11785.7	12656	13043.3	13037.3	13900.2	14546.8	12592.2	14150.1	13489.6	12630.6	0.741171	-0.027287
EH domain containing protein 1 OS Mus musculus GN Ehd1 PE 1 SV 1	6.36	60659.9	1098.83	EHD1_MOUSE	19	58.99	EHD1_MOUSE	42117.3	40698.3	37759	45755.3	47639.3	46210.3	48723	52363	33917.7	36657.7	37628.7	34229	50256.7	51414.3	52796.3	48048	24471.5	27538.7	29004.3	32866.3	32380.7	38006.7	36225.7	43847.7	41582.5	48733.9	35608.3	50628.8	28470.2	37615.2	0.701958	-0.109581
EH domain containing protein 3 OS Mus musculus GN Ehd3 PE 1 SV 2	6	60878.2	5317.23	EHD3_MOUSE	24	65.23	EHD3_MOUSE	11433.7	13548	11576.3	12158.3	19006.3	18827.3	18363.7	17234.3	14752.7	16140.7	17810.3	15121	22757	19443.8	20149.3	19477.2	12345.3	12457.7	12852.7	11011.3	15258.3	15148	14582.3	15084.7	12179.1	18357.9	15956.2	20456.8	12166.8	15018.3	0.90536	0.0352126
Endonuclease domain containing 1 protein OS Mus musculus GN Endod1 PE 1 SV 2	5.74	55946.6	1824.42	ENDD1_MOUSE	12	39.72	ENDD1_MOUSE	28282.7	26843.7	25182.3	30550.3	26384	26113.7	25032.7	25229.3	29479.3	29045	28503	28859.3	35084.7	38323.7	30518.7	37812.7	29546	33256	34157.7	28690.7	34856	32248.7	33168.3	33540.7	27714.8	25689.9	28971.7	35434.9	31412.6	33453.4	0.0165048	0.284033
Enolase 1 OS Saccharomyces cerevisiae GN ENO1 PE 1 SV 2	6.15	46859.2	17916	ENO1_YEAST	17	64.3	ENO1_YEAST	106321	101918	55607.9	79188.2	141192	97577.3	99922.7	98869.4	97126.4	96324.6	90806.2	94052.8	125599	116804	112904	119775	165154	104102	102543	101578	117151	87394.6	87532.3	81304.3	85758.8	109390	94577.5	118770	118344	93345.5	0.279767	0.189785
Enolase 2 OS Saccharomyces cerevisiae GN ENO2 PE 1 SV 2	5.59	46971.3	18038.8	ENO2_YEAST	11	47.6	ENO2_YEAST	7386.26	5764.24	4019.65	4212.8	12748.7	9536.68	7943.35	9582.95	5860.63	5924.68	5828.46	5781.23	6828.9	5402.52	5183.49	5532.79	8969.8	7414.4	4353.63	3890.96	5898.8	7287.05	7194.06	5490.05	5345.74	9952.91	5848.75	5736.92	6157.2	6467.49	0.563003	-0.203788
Alpha enolase OS Mus musculus GN Eno1 PE 1 SV 3	6.38	47483.1	82359.5	ENOA_MOUSE	30	80.88	ENOA_MOUSE	504622	605202	573099	589854	613333	589823	589060	618927	481596	449651	466890	482492	657669	582458	590230	608992	424830	423641	447159	465499	695449	696185	661133	659358	568194	602786	470158	609837	440282	678031	0.738616	0.074533
Beta enolase OS Mus musculus GN Eno3 PE 1 SV 3	6.81	47367.1	22610.1	ENOB_MOUSE	9	32.72	ENOB_MOUSE	2607.1	6112.91	4364.1	3770.28	3406.86	2451.62	2024.79	3894.19	1361.8	1635.59	1099.9	1155.9	2673.67	2142.41	1283.13	1396.79	6008.3	2981.46	6715.37	2798.99	3612.84	2421.02	3912.17	4108.6	4213.6	2944.37	1313.29	1874	4626.03	3513.66	0.680286	0.241325
Gamma enolase OS Mus musculus GN Eno2 PE 1 SV 2	4.8	47638.9	27074.9	ENOG_MOUSE	16	70.97	ENOG_MOUSE	14005.1	12536.6	9866.41	17112.3	11211.1	12787.2	12144.9	14131	8997.05	9873.61	10049.2	9672.57	9948.74	11385.9	13175	11226.4	9334.89	11387.2	10975	14221.4	21045.3	13274.1	13541.1	12639.1	13380.1	12568.6	9648.11	11434	11479.6	15124.9	0.650949	0.0957161
Ectonucleotide pyrophosphatase phosphodiesterase family member 6 OS Mus musculus GN Enpp6 PE 2 SV 1	6.95	50960.7	9413.79	ENPP6_MOUSE	16	56.14	ENPP6_MOUSE	38299.3	26389.3	41530.7	41770.7	30320	32587.3	30155	29927.3	38630.3	41014.7	38749.3	38078.7	33397.7	32850.7	30411	29152.7	44982.7	42070	38873.3	38431.3	38720.7	40065.7	38293	38846	36997.5	30747.4	39118.2	31453	41089.3	38981.3	0.707628	0.0615852
Ermin OS Mus musculus GN Ermn PE 1 SV 1	4.34	32319	734.311	ERMIN_MOUSE	3	14.23	ERMIN_MOUSE	15082.7	14688	16212.5	13912.7	16643	14723.7	13312.3	13671	6689.5	8731	6630.5	7127.5	12080.5	10633	10388	14749	10410.7	13579	20542	12701	12049.3	15542.5	15083	12831.5	14974	14587.5	7294.62	11962.6	14308.2	13876.6	0.69472	0.123403
ES1 protein homolog mitochondrial OS Mus musculus GN D10Jhu81e PE 1 SV 1	9.02	28432.6	1742.31	ES1_MOUSE	4	32.71	ES1_MOUSE	43727	36908.7	35787	47627.5	28873.7	27109.5	24604.3	24394.7	19863	21650.5	22114	21218.7	17548.7	21029	17833	19223.5	27699.5	20484	20352	20169.3	25155.3	23787.3	30819.5	24368.3	41012.5	26245.5	21211.5	18908.5	22176.2	26032.6	0.320958	-0.398496
Ezrin OS Mus musculus GN Ezr PE 1 SV 3	5.73	69521	824.062	EZRI_MOUSE	8	19.11	EZRI_MOUSE	6230.44	6079.04	5797.05	5873.19	5971.32	5762.64	5839.99	5869.57	3203.02	3384.51	3562.1	3653.32	5597.91	5133.82	5040.6	6031.14	7700.44	6284.16	7453.14	7048.04	6602.22	6425.49	5528.09	6472.7	5994.93	5860.88	3450.74	5450.87	7121.45	6257.13	0.287111	0.298841
Protein FAM177A1 OS Mus musculus GN Fam177a1 PE 2 SV 1	4.33	23749.3	3339.24	F177A_MOUSE	4	50.24	F177A_MOUSE	9459.67	10317	11011	8208.67	7944.33	3402	17534.3	22466	1081	1797		2287.5	4686.5	13720.3	16153	18269.5	9049.33	11077.7	7474	12539.7	11253.5	1783	11862.5	2541	9749.08	12836.7	1721.83	13207.3	10035.2	6860	0.63673	0.308477
Protein FAM49B OS Mus musculus GN Fam49b PE 2 SV 1	5.68	37061.2	1729.14	FA49B_MOUSE	3	20.99	FA49B_MOUSE	5958.33	4861	5522	4357	6618.33	5165	6701	5798	9503	9685.33	6529.67	6659	5356.33	4913	5375.5	5472.5	5677	6905.33	4722.67	6366	5603.67	5143.67	5277.33	4851.33	5174.58	6070.58	8094.25	5279.33	5917.75	5219	0.336029	-0.236434
Fumarylacetoacetase OS Mus musculus GN Fah PE 1 SV 2	6.76	46518.1	1133.93	FAAA_MOUSE	9	35.8	FAAA_MOUSE	6844.67	7614.67	7330.67	7565.67	10348.7	10201.7	8056.67	8095	8889.33	8310.67	8514	8433.67	9087	8144	8811.33	8335	10091	9813.67	8524.67	10034.3	9557.33	8839.33	8927.67	8962	7338.92	9175.5	8536.92	8594.33	9615.92	9071.58	0.292513	0.123053
Fascin OS Mus musculus GN Fscn1 PE 1 SV 4	6.45	55249.4	7135.69	FSCN1_MOUSE	29	79.31	FSCN1_MOUSE	40665.3	42025.3	44293.3	43875.7	71366.7	71654.3	66825.3	69546	96568.7	102303	99039.7	101672	78878.3	79169	79500	80256.7	78959.7	79435	79471	78860.7	99805.3	107965	111691	108416	42714.9	69848.1	99895.8	79451	79181.6	106969	0.401966	0.322081
Fumarate hydratase mitochondrial OS Mus musculus GN Fh PE 1 SV 3	9.38	54585	1332.99	FUMH_MOUSE	11	47.14	FUMH_MOUSE	13188	14655	13181	13589.3	13152	12790.7	11470.7	12114.7	12761.3	12917.7	11706	10942.7	13276.7	10828.3	10296.7	10031.7	15841.3	15185.3	13568	13217	16901	16383.7	14410	14502.7	13653.3	12382	12081.9	11108.3	14452.9	15549.3	0.52096	0.109066
Glyceraldehyde 3 phosphate dehydrogenase testis specific OS Mus musculus GN Gapdhs PE 1 SV 1	7.8	48398.4	5424.53	G3PT_MOUSE	4	16.36	G3PT_MOUSE	95861.5	91147.8	128664	97264	2575.27	2052.11	2048.68	1981.78	4313.23	4475.65	5202.37	5853.77	9964.41	8207.7	8069.25	7107.63	105112	112677	113171	152550	133823	137452	135426	134423	103234	2164.46	4961.25	8337.25	120877	135281	0.379925	1.26103
Glyceraldehyde 3 phosphate dehydrogenase OS Mus musculus GN Gapdh PE 1 SV 2	8.35	36095.2	42870.6	G3P_MOUSE	19	78.08	G3P_MOUSE	280122	274617	285624	299453	338146	336800	345076	341942	536747	550899	535274	559272	308174	301906	297759	288860	355919	354921	360023	359821	444952	431180	430244	431454	284954	340491	545548	299175	357671	434457	0.778774	-0.101681
Glucose 6 phosphate isomerase OS Mus musculus GN Gpi PE 1 SV 4	8.2	62995.1	16179	G6PI_MOUSE	29	62.9	G6PI_MOUSE	146284	138564	149463	150789	176628	178009	176060	174204	112974	116607	110922	119452	160344	164444	166741	167780	129931	137017	142154	142376	170152	175637	186329	181995	146275	176225	114989	164827	137869	178528	0.531933	0.137464
4 aminobutyrate aminotransferase mitochondrial OS Mus musculus GN Abat PE 1 SV 1	8.01	57136.3	1958.52	GABT_MOUSE	10	40.6	GABT_MOUSE	14979.7	14499.3	12663.3	15107.7	17785	15051.7	15792.3	14727.3	19744.7	15813.3	17977.7	15742.3	27077	20052.3	17083	17199	18514.3	19118.3	18194.3	17374.3	17516.7	18614	17674.7	18062.3	14312.5	15839.1	17319.5	20352.8	18300.3	17966.9	0.0561283	0.254265
Guanine nucleotide binding protein G I G S G T subunit beta 1 OS Mus musculus GN Gnb1 PE 1 SV 3	5.54	38175.4	26707.4	GBB1_MOUSE	14	80.88	GBB1_MOUSE	93287.1	88792	104042	102994	112261	111806	106559	104869	134970	145897	147915	145409	88761.9	96053.2	94265	82102.2	85938.4	95125.5	96545.3	94801.5	101827	108796	110817	106651	97278.8	108874	143548	90295.6	93102.6	107023	0.253575	-0.267973
Guanine nucleotide binding protein G I G S G T subunit beta 2 OS Mus musculus GN Gnb2 PE 1 SV 3	5.54	38072.5	30451.1	GBB2_MOUSE	14	80.88	GBB2_MOUSE	82259.1	84826.1	96219.1	96120.2	117155	103521	96378.5	104938	127724	134192	133227	136689	93261.6	91478.3	86784.9	88301.3	77428.9	80109.9	83078.4	79634.5	85789	100049	99505.9	94784.7	89856.1	105498	132958	89956.5	80062.9	95032.2	0.189151	-0.308794
Guanine nucleotide binding protein subunit beta 4 OS Mus musculus GN Gnb4 PE 2 SV 4	5.7	38120.4	10634.3	GBB4_MOUSE	12	65.88	GBB4_MOUSE	14318.9	13334.3	13686	13673.8	15476	14742.3	13974.8	14039.3	16108.4	16397.3	16166.2	16186.5	13740	13244	12256.1	12169.1	14901	14150.3	13623.7	12696	16550	17045.7	16772.9	15878	13753.3	14558.1	16214.6	12852.3	13842.7	16561.6	0.765401	-0.0417234
Guanine nucleotide binding protein G I G S G O subunit gamma 12 OS Mus musculus GN Gng12 PE 1 SV	9.48	8111.3	21439.1	GBG12_MOUSE	5	77.78	GBG12_MOUSE	56728.7	66789.3	56119.7	64879.3	58409.3	59235.3	57035.7	57992.3	53330.3	54211.7	53216.3	50811	39309.3	35047.3	39332.7	34184.7	42141	46932.3	46985.3	45206.7	38127	44251	45196.3	46437.7	61129.2	58168.2	52892.3	36968.5	45316.3	43503	0.0114841	-0.453007
Guanine nucleotide binding protein G I G S G O subunit gamma 2 OS Mus musculus GN Gng2 PE 1 SV 2	8.25	7964.22	4365.78	GBG2_MOUSE	2	42.25	GBG2_MOUSE	9378	10070	11440	10015	13106.5	12373	12733	13201	22053	23800.5	22909	23923.5	13570.5	13384	14263	14418	9960.5	10065	8679	10141	14311	16910	16094.5	16971.5	10225.8	12853.4	23171.5	13908.9	9711.38	16071.8	0.643137	-0.220625
Guanine nucleotide binding protein G I G S G O subunit gamma 7 OS Mus musculus GN Gng7 PE 2 SV 2	8.97	7593.75	3611.54	GBG7_MOUSE	2	47.06	GBG7_MOUSE	12604	13002	12237.5	12189.5	13529.5	13791	13023	13655	16154.5	17230	16512	16005.5	11655	12252	12772	12253.5	11979.5	12834	12818	13710	13532.5	14308.5	15468	14643	12508.2	13499.6	16475.5	12233.1	12835.4	14488	0.51555	-0.102984
Rab GDP dissociation inhibitor alpha OS Mus musculus GN Gdi1 PE 1 SV 3	4.76	51092	3363.98	GDIA_MOUSE	20	76.51	GDIA_MOUSE	139485	139573	185420	202582	162254	176683	159071	156325	142426	154759	124465	126926	188303	184641	167723	194478	137404	291900	198993	199408	140490	157230	152722	169155	166765	163583	137144	183786	206926	154899	0.216006	0.222932
Rab GDP dissociation inhibitor beta OS Mus musculus GN Gdi2 PE 1 SV 1	5.85	51050.5	3136.56	GDIB_MOUSE	23	77.53	GDIB_MOUSE	19244	19297.7	17948.3	17345	19502.3	17710.7	17526	17356.3	20584.7	20852.3	20954.3	22720	16070.7	15909	16439.3	16514.3	16265.3	17341.3	16113.7	15203.3	17460	18003	17540.7	18067.7	18458.8	18023.8	21277.8	16233.3	16230.9	17767.8	0.0927592	-0.201472
Rho GDP dissociation inhibitor 1 OS Mus musculus GN Arhgdia PE 1 SV 3	4.91	23464.5	3882.07	GDIR1_MOUSE	3	36.27	GDIR1_MOUSE	13346.3	9214	16401.5	17118.5	30724		13509.5	23339	26221		17952	31276	17049.5			7312	23998	8452	5340.5	7946	23505.5	37211	25686.5	24792.5	14020.1	22524.2	25149.7	12180.8	11434.1	27798.9	0.615618	-0.262974
Gelsolin OS Mus musculus GN Gsn PE 1 SV 3	5.76	86340.9	828.792	GELS_MOUSE	9	17.31	GELS_MOUSE	21348	12917.3	12172.3	9995.33	32734.7	17548	25343	20824.7	19249.3	18705	12310	20035.3	23597.7	24185.7	15771	9238.67	20216	11925	17563.3	10152	15769	21274.7	20557.7	23483.3	14108.2	24112.6	17574.9	18198.3	14964.1	20271.2	0.823898	-0.0624107
Mitochondrial glutamate carrier 1 OS Mus musculus GN Slc25a22 PE 1 SV 1	9.31	35126.7	4159.36	GHC1_MOUSE	14	65.63	GHC1_MOUSE	27538.7	27425	29312.7	29247.3	24877.3	25451.7	25296	27283	27266.7	31752.3	29240.7	30479	26326	26532.7	25120.3	29246	29003	31911	30204	28983.7	27031.3	28386.7	30636	28599.7	28380.9	25727	29684.7	26806.2	30025.4	28663.4	0.723026	0.0290189
Glutamine synthetase OS Mus musculus GN Glul PE 1 SV 6	6.66	42861.1	35479.1	GLNA_MOUSE	19	71.85	GLNA_MOUSE	332615	401220	400999	414130	449354	457103	446435	446787	412730	430356	426932	455471	573704	719818	705983	724517	569743	718365	713432	709356	627896	760675	760808	754406	387241	449920	431372	681006	677724	725946	0.000358945	0.716662
Glycolipid transfer protein OS Mus musculus GN Gltp PE 2 SV 3	7.22	23860.7	1128.78	GLTP_MOUSE	5	43.06	GLTP_MOUSE	7699.5	5729	11272.7	11145.3	12873.7	14008	9509.33	14454.3	11986.3	14073	14225	13943.7	9677	7499.67	8249	7962	9280	15698	15558	15444.7	8280.33	13438.3	13231	13324.3	8961.62	12711.3	13557	8346.92	13995.2	12068.5	0.90624	-0.0339504
Guanine nucleotide binding protein subunit alpha 11 OS Mus musculus GN Gna11 PE 1 SV 1	5.6	42309.4	1003.31	GNA11_MOUSE	11	41.5	GNA11_MOUSE	7437.44	6325.31	5744.26	5551.89	6051.13	5540.18	5703	5458.16	7047.92	7098.64	7206.04	7405.85	6951.85	6233.2	6275.99	6391.36	6375.25	4531.79	6061.15	6221.78	3891.76	6022.47	5493.35	5554.08	6264.73	5688.12	7189.61	6463.1	5797.49	5240.42	0.385604	-0.129338
Guanine nucleotide binding protein subunit alpha 13 OS Mus musculus GN Gna13 PE 1 SV 1	8.25	44396.9	3962.36	GNA13_MOUSE	8	26.79	GNA13_MOUSE	6923.33	6138	10331.3	10702.7	6861.85	7488	7040.33	7229.33	5287.67	7179.67	6089.33	6197.33	5488	8003	7829.67	6866.67	4805.33	13565.3	9745.33	12184	4777	7255	7690.67	7487.67	8523.83	7154.88	6188.5	7046.83	10075	6802.58	0.612926	0.129714
Guanine nucleotide binding protein subunit alpha 14 OS Mus musculus GN Gna14 PE 1 SV 2	5.91	41984	819.132	GNA14_MOUSE	6	25.07	GNA14_MOUSE	4912.95	5286.66	4583.21	2939.67	1390.35	2044.19	1299.12	2072.5	2299.74	2363.87	2298.96	2331.88	2022.72	1614.98	1649.6	1669.38	1788.02	1924.34	1878.74	1974.44	3548.85	2103.58	2201.52	2230.39	4430.62	1701.54	2323.62	1739.17	1891.38	2521.08	0.422173	-0.458967
Guanine nucleotide binding protein G i subunit alpha 1 OS Mus musculus GN Gnai1 PE 2 SV 1	5.59	40931.4	14539.4	GNAI1_MOUSE	18	65.54	GNAI1_MOUSE	41885.4	42913.2	46056	46588.6	49495.8	52906.2	50564.7	50932.4	52086.2	53519.2	52260.9	53499.8	26296.3	25987.1	19998.7	25807	24840.2	30003.1	30265.5	28895.5	25618.7	32528.2	32704.4	31934.7	44360.8	50974.8	52841.5	24522.3	28501.1	30696.5	0.00239824	-0.823681
Guanine nucleotide binding protein G i subunit alpha 2 OS Mus musculus GN Gnai2 PE 1 SV 5	5.12	41059.3	13002.8	GNAI2_MOUSE	20	70.7	GNAI2_MOUSE	35227.5	37158.4	36621.2	36409.9	40302.1	49894.2	43019.1	47765.3	42601.6	42223.5	51620.5	50842	27839	33187.1	29309.3	32485.2	39949.4	40434.1	42296.7	38158.6	36855.1	43958.1	41326.9	45027.1	36354.2	45245.2	46821.9	30705.2	40209.7	41791.8	0.332392	-0.188312
Guanine nucleotide binding protein G k subunit alpha OS Mus musculus GN Gnai3 PE 1 SV 3	5.36	41108.5	9564.16	GNAI3_MOUSE	10	36.44	GNAI3_MOUSE	5138	5423.05	5550.98	4726.59	5724.33	5986.2	7136.84	4913.95	6243.51	5513.59	6657.18	5819.78	4411.33	3412.57	2567.72	3551.94	4278.67	4082.46	4445.78	4228.79	4160.33	4636.68	4360.15	4704.04	5209.66	5940.33	6058.51	3485.89	4258.93	4465.3	0.0139843	-0.495044
Guanine nucleotide binding protein G olf subunit alpha OS Mus musculus GN Gnal PE 1 SV 1	6.22	44821.8	4116.08	GNAL_MOUSE	3	15.22	GNAL_MOUSE	1188.39	519.206	484.238	490.524	2169.4	1984.12	1976.1	1867.3	911.265	421.785	442.768	454.652	1260.45	653.613	639.465	656.503	1118.69	570.972	557.087	628.544	508.505	919.167	661.609	472.492	670.591	1999.23	557.618	802.507	718.823	640.443	0.487681	-0.578175
Guanine nucleotide binding protein G o subunit alpha OS Mus musculus GN Gnao1 PE 1 SV 3	5.19	40654.9	20483.9	GNAO_MOUSE	17	56.5	GNAO_MOUSE	128213	145996	128011	125788	100487	109251	105055	90995.5	117117	114194	118737	121761	700984	113580	108540	108524	86779.8	95726.6	96221.7	114294	102616	120620	121746	124101	132002	101447	117952	257907	98255.6	117271	0.470715	0.430043
Guanine nucleotide binding protein G q subunit alpha OS Mus musculus GN Gnaq PE 1 SV 4	5.34	42443.3	2964.45	GNAQ_MOUSE	15	54.32	GNAQ_MOUSE	25747	29644.9	28524.9	29837.4	28339.4	27866	26179.3	25367	27349.5	28454.8	27569.7	28639.9	26413.9	22286	22693.9	22674.4	24112.9	25071.3	27397.3	23796.1	23955.1	25108.3	28319.9	24079.2	28438.6	26937.9	28003.5	23517.1	25094.4	25365.6	0.0126274	-0.172622
Guanine nucleotide binding protein G s subunit alpha isoforms XLas OS Mus musculus GN Gnas PE 2 SV	4.52	122589	4432.77	GNAS1_MOUSE	10	13.33	GNAS1_MOUSE	25747.5	25638.8	27871	28146.7	18443	18688	17798	18712.7	23627	12526.3	23016.7	23066	13356.7	12740.7	12757.3	12334	11589	9887.67	10001.7	11646.7	11409	9842	10692.7	10856.3	26851	18410.4	20559	12797.2	10781.3	10700	0.0160342	-0.941234
Guanine nucleotide binding protein G s subunit alpha isoforms short OS Mus musculus GN Gnas PE 1 SV	5.59	46119.9	5441.09	GNAS2_MOUSE	10	37.82	GNAS2_MOUSE	286.601	313.606	669.38	317.146	6674.33	6884.67	6241.83	6812.83	6398	6263.17	5988.83	5858.83	5170.83	5061	5231.33	5007.83	5794.5	4943.83	5000.83	5823.33	5704.5	4921	5332.67	5418.67	396.683	6653.42	6127.21	5117.75	5390.62	5344.21	0.679555	0.266662
Guanine nucleotide binding protein G t subunit alpha 2 OS Mus musculus GN Gnat2 PE 2 SV 2	5.04	40688.1	4182.57	GNAT2_MOUSE	2	15.25	GNAT2_MOUSE	3967.9	3465.23	3674.22	4298.47	5106.04	4908.23	4607.8	4624.78	5445.67	5120.44	4656.97	5066.2	4962.84	3554.13	3613.05	4145.13	3759.48	3341.39	3287.29	3206.69	1439.49	4340.12	4180.74	3295.73	3851.45	4811.71	5072.32	4068.79	3398.71	3314.02	0.0895156	-0.349347
Glycerol 3 phosphate dehydrogenase NAD cytoplasmic OS Mus musculus GN Gpd1 PE 1 SV 3	6.8	38200.1	2340.07	GPDA_MOUSE	11	62.18	GPDA_MOUSE	11208	10030	11796	11694.7	16396	15880.7	15934	15302.3	17930.7	15927.3	16038.7	15619.3	28231.7	17785.7	12478.3	13408.7	20569.7	21971	20243.7	19889.3	15969.3	23142.7	21460.7	23986.7	11182.2	15878.2	16379	17976.1	20668.4	21139.8	0.0474229	0.460763
Neuronal membrane glycoprotein M6 a OS Mus musculus GN Gpm6a PE 1 SV 1	5	31890.9	664.83	GPM6A_MOUSE	3	11.15	GPM6A_MOUSE	14019.7	19055	11782.7	16203	9903.33	10244	9023.33	13189	24314.7	27943.3	28328.3	28705.7	11885.3	19812	10128.7	14107.3	14623	13523.7	13140.7	18840.5	23040	35312	26884.7	26592.3	15265.1	10589.9	27323	13983.3	15032	27957.2	0.859682	0.0994373
Probable G protein coupled receptor 37 OS Mus musculus GN Gpr37 PE 2 SV 1	8	68372.1	775.695	GPR37_MOUSE	2	4.17	GPR37_MOUSE	10430	9658	9347	10337	9411	8882	8846	8917	9044.5	9827	8012	9728	9172	8935	8631.5	8997	7348	6811		6637	8159	8255		8534	9943	9014	9152.88	8933.88	6932	8316	0.117777	-0.217151
Stress 70 protein mitochondrial OS Mus musculus GN Hspa9 PE 1 SV 2	5.82	73813.6	494.409	GRP75_MOUSE	2	3.09	GRP75_MOUSE	6950	6084	5706.23	3730.31	3716.27	1290.95	642.559	4208.21	3555.85	559.586	2641.54	2648.87	3287.34	3666.26	2876.13	551.965	5200	3972.36	663.258	3426.8	5412	3970.28	2808.79	3817	5617.64	2464.5	2351.46	2595.42	3315.61	4002.02	0.886866	-0.0738361
78 kDa glucose regulated protein OS Mus musculus GN Hspa5 PE 1 SV 3	4.87	72536.2	691.99	GRP78_MOUSE	6	11.76	GRP78_MOUSE	4111.67	3562	4360.36	4646	5952.33	4509.67	5035	5300	3213.33	4926.33	3703.33	6766.33	4870.67	2898.16	4189.3	3215.01	3223	5343	7170.67	5693	6437.33	7603.33	7426.33	7969.67	4170.01	5199.25	4652.33	3793.28	5357.42	7359.17	0.483021	0.235679
Glycogen synthase kinase 3 beta OS Mus musculus GN Gsk3b PE 1 SV 2	8.89	47223.6	1082.62	GSK3B_MOUSE	2	12.62	GSK3B_MOUSE			9275	9574.5	6570	6649	6567	6391	7472	7334	9879	10511.5		7406	6548	7228.5		6986.5	5460	5606		6224	6336	7911	9424.75	6544.25	8799.12	7060.83	6017.5	6823.67	0.156079	-0.315571
Glutathione S transferase Mu 1 OS Mus musculus GN Gstm1 PE 1 SV 2	8.12	26084.1	25307.9	GSTM1_MOUSE	17	80.73	GSTM1_MOUSE	80395.3	84599.9	91654.6	89817.1	101558	99914.5	97880.5	90068.7	103153	110572	107947	116665	99965.4	112056	116451	115220	64508.9	72006.2	74638.2	75701.6	101937	109590	114139	114118	86616.7	97355.5	109585	110923	71713.7	109946	0.983223	-0.00479574
Glutathione S transferase Mu 3 OS Mus musculus GN Gstm3 PE 1 SV 2	7.81	25929.8	16254.8	GSTM4_MOUSE	6	33.03	GSTM4_MOUSE	12813.4	12863.1	15888	16995.1	16636.1	16022.4	15190.4	13767.6	1761.52	1857.33	2111.13	1938.1	2469.3	2187.47	2196.84	2173.88	20704.4	22173.9	22394.1	22676.7	3360.35	3257.91	3601.08	3278.59	14639.9	15404.1	1917.02	2256.87	21987.3	3374.48	0.860945	-0.210672
Glutathione S transferase Mu 5 OS Mus musculus GN Gstm5 PE 1 SV 1	7	27034.2	2007.18	GSTM5_MOUSE	6	41.07	GSTM5_MOUSE	5560.83	6269.74	4833.34	5145.64	6271.69	5838.8	6618.31	6527.4	10558	10058.6	10309.4	9516.19	7102.81	6936.03	6080.65	5257.56	7623.75	6549.74	6812.05	7206.12	10894.2	10380	10536.3	10578.1	5452.39	6314.05	10110.5	6344.26	7047.92	10597.2	0.735542	0.132981
Glutathione S transferase Mu 7 OS Mus musculus GN Gstm7 PE 1 SV 1	6.38	25880.8	12172.6	GSTM7_MOUSE	6	35.32	GSTM7_MOUSE	18087	17827.4	21753.3	22812.6	19461.8	19228.5	18935.6	17142.1	17529.1	18744	18510.5	20026.1	1752.81	1808.46	1845.05	1874.98	14593.5	15736.7	16335.5	16501.9	2056.24	2165.71	2247.32	2102.79	20120.1	18692	18702.4	1820.32	15791.9	2143.01	0.0530304	-1.54169
Glutathione S transferase P 1 OS Mus musculus GN Gstp1 PE 1 SV 2	7.96	23780.3	11975.2	GSTP1_MOUSE	9	65.24	GSTP1_MOUSE	49087.6	57340.7	59231.9	59432.8	70542.6	56697	66525.6	70052.8	86570.6	84866.9	85171.3	86288	137227	143194	132915	118174	111423	116447	105085	96851	131445	129603	118509	106595	56273.3	65954.5	85724.2	132878	107452	121538	0.0107086	0.79921
Glutathione S transferase P 2 OS Mus musculus GN Gstp2 PE 2 SV 2	7.96	23708.2	7438.14	GSTP2_MOUSE	7	55.24	GSTP2_MOUSE	6757.09	8632.61	10877.1	10039.4	8462.08	7408	8552.99	8978.87	9739.03	9577.75	10457.9	10744.1	6802.4	7759.63	7212.02	6353.29	15194.8	16329.5	15666.1	13628.3	15671.1	17021.5	15562.8	13906.2	9076.54	8350.48	10129.7	7031.83	15204.7	15540.4	0.294958	0.4551
Histone H4 OS Mus musculus GN Hist1h4a PE 1 SV 2	11.77	11367.4	7476.36	H4_MOUSE	3	32.04	H4_MOUSE	3819	3340.5	3241.5	4335	5850.33	5730.67	5682.33	5798	14356	14389.3	13340	13774.3	4900.33	5660.5	5888	6205	5718	6576	4864.33	6778	5184	6095	6653	4837.67	3684	5765.33	13964.9	5663.46	5984.08	5692.42	0.554135	-0.433286
Hemoglobin subunit alpha OS Mus musculus GN Hba PE 1 SV 2	8.64	15142.2	131220	HBA_MOUSE	6	86.62	HBA_MOUSE	1.17651e+07	1.39477e+07	1.03989e+07	1.15753e+07	4482212	4.40717e+06	4.31297e+06	3.78315e+06	1.34508e+06	1.14259e+06	1.18015e+06	1.16921e+06	2415833	2.54753e+06	2563924	2.66338e+06	2.23557e+07	26974322	25527131	23902182	6.08547e+06	6.07543e+06	6.07767e+06	6.01098e+06	1.19217e+07	4.24637e+06	1.20925e+06	2.54767e+06	2.46898e+07	6.06239e+06	0.522063	0.938307
Hemoglobin subunit beta 1 OS Mus musculus GN Hbb b1 PE 1 SV 2	7.5	15954.3	152428	HBB1_MOUSE	10	79.59	HBB1_MOUSE	17416045	18845903	15784055	1.95609e+07	10931646	9.66244e+06	9.35278e+06	9.1199e+06	3142554	3107958	3.01488e+06	3.316e+06	5.46932e+06	5.4078e+06	5251117	5.39306e+06	30916717	2.96596e+07	2.92406e+07	30681893	1.05442e+07	1.41015e+07	1.50285e+07	1.22648e+07	1.79017e+07	9.76669e+06	3.14535e+06	5.38032e+06	3.01247e+07	1.29847e+07	0.525008	0.654106
3 hydroxyacyl CoA dehydrogenase type 2 OS Mus musculus GN Hsd17b10 PE 1 SV 4	8.78	27532.7	1293.76	HCD2_MOUSE	2	17.24	HCD2_MOUSE	2696	6126	6538	6797	5718.5	5437.5	5591	6308	3794	3984.5	4650.5	4328.5	4606.5	6430	5121	5342.5	6757	5687.5	4929	5394.5	5684	4493	4722	4639	5539.25	5763.75	4189.38	5375	5692	4884.5	0.792743	0.0421338
Potassium sodium hyperpolarization activated cyclic nucleotide gated channel 2 OS Mus musculus GN Hc	8.77	95577.5	1165.47	HCN2_MOUSE	8	16.45	HCN2_MOUSE	9897.33	11923	8911.67	9043.67	9421.67	9458	8852	9073.33	7672	7179.33	7828	7504.33	12791	13392	12890.3	13087.7	19351	15030.3	14965.7	13975	13238.7	12546.3	13121.3	12504	9943.92	9201.25	7545.92	13040.2	15830.5	12852.6	0.013796	0.644497
Hepatocyte cell adhesion molecule OS Mus musculus GN Hepacam PE 1 SV 2	9.73	46595	1892.82	HECAM_MOUSE	12	39	HECAM_MOUSE	35519.3	38699	34824	35618.3	45268	44387.3	43614.7	42555.7	34345.7	34929.7	33245	38829.7	41992.7	40146.7	38942	44233.7	36059.7	43003	45699.7	42943.7	34965.7	40346.3	30196	41026.3	36165.2	43956.4	35337.5	41328.8	41926.5	36633.6	0.669916	0.0543156
Hippocalcin like protein 1 OS Mus musculus GN Hpcal1 PE 2 SV 2	5.16	22452.3	1260.31	HPCL1_MOUSE	2	15.03	HPCL1_MOUSE	5402.5	4678	5443.5	9793	6064	9447	9926	8891	6122.5	5788.5	5459	5518.5	9528	9874	9408	9531	3209			2261	4234.67	5998	8190	5098	6329.25	8582	5722.12	9585.25	2735	5880.17	0.72667	-0.181008
Hypoxanthine guanine phosphoribosyltransferase OS Mus musculus GN Hprt1 PE 1 SV 3	6.23	24798.5	2107.12	HPRT_MOUSE	6	33.49	HPRT_MOUSE	1203	1091			2676	2436	3533		19684	13694	13652.3	12824.7	3299	2543	2308	3880	1801	2285.33	2292	1804	7105	6916.67	7024	6867	1147	2881.67	14963.8	3007.5	2045.58	6978.17	0.64049	-0.658637
Heat shock 70 kDa protein 12A OS Mus musculus GN Hspa12a PE 1 SV 1	6.32	75213.7	3190.92	HS12A_MOUSE	25	49.63	HS12A_MOUSE	23868.7	23534.7	25663.3	25063.7	20851.7	20489.7	19635.7	18750.7	30455	28863	27446.3	29088.3	26262.7	23911.3	23942.7	24487	15377.7	13725.3	17714.7	16881	13308.3	13159.3	14162	13241	24532.6	19931.9	28963.2	24650.9	15924.7	13467.7	0.205565	-0.442209
Heat shock 70 kDa protein 1B OS Mus musculus GN Hspa1b PE 1 SV 3	5.38	70461.5	1525.22	HS71B_MOUSE	8	20.87	HS71B_MOUSE	2136.11	2394.12	2846.48	2747.45	2535.33	1942.69	2242.49	898.308	2399.27	2282.35	1079.13	1665.77	2792.14	1835.03	2223.17	1826.97	2980.16	2976.46	2666.47	2823.48	3526.58	3494.84	3610.49	2732.54	2531.04	1904.71	1856.63	2169.33	2861.64	3341.11	0.160976	0.411982
Heat shock 70 kDa protein 1 like OS Mus musculus GN Hspa1l PE 2 SV 4	5.83	71036.6	1772.04	HS71L_MOUSE	8	20.75	HS71L_MOUSE	4138.51	3682.56	3706.28	3654.65	3849.93	3342.18	3377.68	3362.95	3043.23	3182.94	3324.29	3285.33	2738.53	2426.78	2072.02	2636.01	1165.76	3137.28	2998.19	3208.35	3118.19	3527.06	3321.81	3602.76	3795.5	3483.18	3208.95	2468.33	2627.4	3392.45	0.114955	-0.305161
Heat shock protein HSP 90 alpha OS Mus musculus GN Hsp90aa1 PE 1 SV 4	4.74	85187.2	2776.25	HS90A_MOUSE	22	43.52	HS90A_MOUSE	12808.7	12692.8	12623.7	12993.7	15237.8	14683.4	15028	14527.5	12063.7	14210.2	15156.8	15240	15155.4	14246	14385.4	14867.6	17771.4	18008.9	18884.5	19218.6	22104.7	20287.5	21613.3	20672.5	12779.7	14869.2	14167.7	14663.6	18470.8	21169.5	0.103951	0.376981
Heat shock protein HSP 90 beta OS Mus musculus GN Hsp90ab1 PE 1 SV 3	4.78	83623.5	2668.65	HS90B_MOUSE	23	49.72	HS90B_MOUSE	15269.3	14953.7	20999.3	20429.3	23680.5	22102.6	20917	20526.5	16298.8	20571.5	22511.3	20884.7	18215.7	20923.7	20598.3	20666.7	20521.3	20327.4	21272.9	19793.1	21705.6	21125.5	22096.4	20858.8	17912.9	21806.6	20066.6	20101.1	20478.7	21446.6	0.566017	0.0530698
Heat shock related 70 kDa protein 2 OS Mus musculus GN Hspa2 PE 1 SV 2	5.34	69926.9	2749.46	HSP72_MOUSE	15	30.81	HSP72_MOUSE	3673.04	3787.86	2997.34	2897.19	3423.07	3108.91	4513.84	4834.99	4080.61	2900.9	2681.32	2569.81	2809.61	3927.89	3535.3	2970.46	4422.99	3829.92	5127.88	3118.1	4084.97	4703.6	3056.78	4854.02	3338.86	3970.2	3058.16	3310.82	4124.72	4174.84	0.346547	0.163386
Heat shock cognate 71 kDa protein OS Mus musculus GN Hspa8 PE 1 SV 1	5.2	71099.3	8942.8	HSP7C_MOUSE	29	63.47	HSP7C_MOUSE	86106	82338.5	89334.1	91199.1	92914.6	95311.8	94100	92595	95272.7	106617	107920	106667	102784	105724	104600	107293	100852	101210	99287.9	99327.4	107068	118250	116013	113495	87244.4	93730.3	104119	105100	100170	113707	0.147904	0.162013
Hexokinase 1 OS Mus musculus GN Hk1 PE 1 SV 3	6.35	109615	2384.49	HXK1_MOUSE	32	46.3	HXK1_MOUSE	22399.3	22430	22638.7	24097.7	24166.7	24205.7	23729.3	23455	26621.7	26270	35596.7	25932.3	27009	24092.7	24114.3	24054.3	26026.3	25287	24963	24899.7	28945.3	29554.7	29383.3	29846	22891.4	23889.2	28605.2	24817.6	25294	29432.3	0.57793	0.0774598
Isocitrate dehydrogenase NAD subunit alpha mitochondrial OS Mus musculus GN Idh3a PE 1 SV 1	6.27	40095	1560.53	IDH3A_MOUSE	8	24.86	IDH3A_MOUSE	23055.7	29322.3	23678	24457	21076.7	19673	19632	19024	21358	19613.7	18244	19226	23956.3	21128	20715.7	21542.7	24512.7	24577.3	24373	24435.7	25105	25253.3	24267.3	23514.7	25128.2	19851.4	19610.4	21835.7	24474.7	24535.1	0.357809	0.133362
Isocitrate dehydrogenase NAD subunit gamma 1 mitochondrial OS Mus musculus GN Idh3g PE 1 SV 1	9.25	43184.7	1253.64	IDHG1_MOUSE	7	24.68	IDHG1_MOUSE	16887	18080.7	18138.7	18684.3	17990.3	16510.7	16919.3	16790.3	19703	18253.3	18176.7	17256.7	18832.3	16416	16788.3	17092	21214	19894	17810.3	20184.7	18233.3	19261.3	17753	19296.3	17947.7	17052.7	18347.4	17282.2	19775.8	18636	0.392163	0.0620923
Immunoglobulin superfamily member 8 OS Mus musculus GN Igsf8 PE 1 SV 2	7.9	65638.3	9524.37	IGSF8_MOUSE	19	46.15	IGSF8_MOUSE	119267	115204	153659	155187	119702	129356	124678	128091	107177	145417	145043	147810	102890	132131	97457.7	131691	103652	141624	139940	140570	111639	144500	151175	149366	135829	125457	136362	116043	131446	139170	0.657853	-0.0404271
Leukocyte elastase inhibitor A OS Mus musculus GN Serpinb1a PE 1 SV 1	5.8	42746.1	625.396	ILEUA_MOUSE	3	17.68	ILEUA_MOUSE	11166	12747	12048.5	11979	8111.5	9192	11288	9866	15576	13920	15039	14567	15057.5	10732	8968	16334	17167	19752	17438	18560.5	20564	19947.5	18276	19837	11985.1	9614.38	14775.5	12772.9	18229.4	19656.1	0.138005	0.477854
Mitochondrial inner membrane protein OS Mus musculus GN Immt PE 1 SV 1	6.16	84299.4	1156.41	IMMT_MOUSE	19	38.84	IMMT_MOUSE	38283.3	40071	40212.7	49403.3	29300.7	40123.3	37828	38315.3	48395	56697.3	57094.7	57806.3	46346.7	68568	47414.3	53819.3	34511	53909.7	55284	55234.3	49413.7	52489	54305.3	53267.3	41992.6	36391.8	54998.3	54037.1	49734.8	52368.8	0.250636	0.227274
Junctional adhesion molecule C OS Mus musculus GN Jam3 PE 1 SV 2	6.64	35407.9	2836.78	JAM3_MOUSE	11	50.65	JAM3_MOUSE	38344	37980	30998.7	34421.3	37310.7	35459.3	32107.7	33397.3	32477.7	31077	30664.7	31392.7	34819	32503	31712.3	33560.3	27291.3	25401.3	26462	26217	29415	28354.7	28221.7	29100.3	35436	34568.8	31403	33148.7	26342.9	28772.9	0.134256	-0.200263
Keratin type I cytoskeletal 10 Cytokeratin 10 CK 10 Keratin 10 K10	4.96	59738.9	1538.06	K1C10_HUMAN	17	50.25	K1C10_HUMAN	13274	13069.3	12397.7	12445.3	17217	17385.3	18699	18564.7	11992	11854.7	11027.7	10636	11431.7	11310.3	10996.3	11745.7	16911.7	14618.3	12550.3	14250.3	16161.7	15101.3	15192.3	14428	12796.6	17966.5	11377.6	11371	14582.7	15220.8	0.896733	-0.033462
Keratin type I cytoskeletal 15 Cytokeratin 15 CK 15 Keratin 15 K15	4.51	49395.9	923.046	K1C15_HUMAN	3	14.91	K1C15_HUMAN	2921.4	3198.17	3130.26	4295.21	2489	3170.52	4175.11	3099.12	2914.36	2888.89	2695.02	4031.57	2905.87	3081.04	3193.53	2960.55	3219.89	3835.2	4423.51	4222	2322.7	2495.44	2025	2920.87	3386.26	3233.44	3132.46	3035.25	3925.15	2441	0.802511	-0.0528443
Keratin type I cytoskeletal 16 OS Mus musculus GN Krt16 PE 1 SV 3	4.93	52005.7	591.813	K1C16_MOUSE	2	6.61	K1C16_MOUSE	2472.82	2066.63	2126.6	2139.38	1458.08	1553.55	1623.01	1759.56	1521.68	1658.05	1839	1461.37	2273.64	1160.74	1103.84	1883.39	2058.23	2010.9	1815.06	1672.74	2203.64	2343.29	2394.49	2121.54	2201.36	1598.55	1620.03	1605.4	1889.24	2265.74	0.700904	0.0878878
Keratin type I cytoskeletal 17 Cytokeratin 17 CK 17 Keratin 17 K17 39 1	4.78	48390.9	786.908	K1C17_HUMAN	2	6.25	K1C17_HUMAN	2531.17	2341.5	2682.5	2595.67	6658.87	11191.6	6440.31	6495.42	4003.47	4490.15	5515.9	3615.92	7094.1	6775.74	12390.8	11550.3	4841.6	4912.37	6372.92	5298.61	1524.23	1969.08	1713.03	1766.79	2537.71	7696.54	4406.36	9452.74	5356.38	1743.28	0.82434	0.177064
Keratin type I cytoskeletal 9 Cytokeratin 9 CK 9 Keratin 9 K9	5.01	62357.7	980.103	K1C9_HUMAN	9	30.02	K1C9_HUMAN	12153.3	12145.3	11800.7	11962.7	16630	15141.7	13564	13912.3	9741.33	10547.7	10243	10898	15413.3	15518	14670.7	14897	15569.7	14610.3	14087.3	13868.7	15841.7	15057.7	15165.7	14854.7	12015.5	14812	10357.5	15124.8	14534	15229.9	0.123142	0.27163
Keratin type II cytoskeletal 2 epidermal Cytokeratin 2e K2e CK 2e keratin 2	8.05	66150.5	1701.32	K22E_HUMAN	18	51.32	K22E_HUMAN	7401	8247.33	7328	8075	11935.3	12027.5	11611.7	11321	9474.67	8644.33	9513.67	8116.67	9346	8943.33	8941.33	10183.3	12646.3	13553.3	11102.3	11819.7	11152.7	11618.3	10892.9	10343.3	7762.83	11723.9	8937.33	9353.5	12280.4	11001.8	0.387246	0.19934
Keratin type II cytoskeletal 1 Cytokeratin 1 CK 1 Keratin 1 K1 67 kDa cytokeratin Hair a	8.27	66188.8	3742.63	K2C1_HUMAN	25	47.05	K2C1_HUMAN	49015.9	47551.3	45554.3	48165.3	58700.4	60406.2	53651.9	56878.3	42765.3	45044	45596.7	45694	59228.3	55231.7	48002.7	56279.3	51708	51887.9	55149.1	52684.6	46820.8	49897	50152.8	54910.3	47571.7	57409.2	44775	54685.5	52857.4	50445.2	0.532654	0.0772033
Keratin type II cytoskeletal 1 OS Mus musculus GN Krt1 PE 1 SV 4	8.15	66119.3	949.414	K2C1_MOUSE	4	8.63	K2C1_MOUSE	7693.58	7373.17	8094.08	9351.41	1230.62	1280.45	1166.16	1871.75	7090.99	7779.04	7851.37	8242.55	8875.17	9239.66	9284.37	9406.7	8925.83	9944.25	9502.35	9715.79	1824.7	3102	1964.82	2448.25	8128.06	1387.25	7740.99	9201.47	9522.06	2334.94	0.712676	0.287279
Keratin type II cytoskeletal 6A OS Mus musculus GN Krt6a PE 2 SV 3	7.98	59677.4	420.904	K2C6A_MOUSE	2	6.69	K2C6A_MOUSE	1980.83	1318.31	1244.08	1444.77	17516.5	15849	15867	15900.5	12262	11745.5	11002	11795.5	14208.5	13036	13490	13436.5	2673.21	1585.99	1531.93	1567.83	17220.5	16807	16766.5	16874	1497	16283.2	11701.2	13542.8	1839.74	16917	0.889074	0.131702
6 phosphofructokinase muscle type OS Mus musculus GN Pfkm PE 1 SV 3	7.9	86124.2	1277.66	K6PF_MOUSE	17	33.72	K6PF_MOUSE	17380	22971	15920.3	22153	17656.3	16776.7	17357.7	17225.7	19231.7	20591.3	20686	20906.7	14081.3	14235.8	19366	14888.3	14082	18695.3	19383.7	14280.5	19442	19492	18471.3	20731.3	19606.1	17254.1	20353.9	15642.8	16610.4	19534.2	0.293406	-0.143769
6 phosphofructokinase liver type OS Mus musculus GN Pfkl PE 1 SV 4	6.75	86158.4	1012.71	K6PL_MOUSE	11	28.46	K6PL_MOUSE	10578.1	9187.48	12327.1	12348.5	14734.4	13364.8	13568	12431	15015.1	14992.7	14583	14709	11239.7	9095.56	10048.3	10491	5962.11	9319.67	8696.33	9112.33	7497.19	10564.7	11008.9	10411.3	11110.3	13524.6	14824.9	10218.6	8272.61	9870.5	0.0408272	-0.476437
6 phosphofructokinase type C OS Mus musculus GN Pfkp PE 1 SV 1	6.72	86481.7	1019.63	K6PP_MOUSE	6	14.54	K6PP_MOUSE	7437.88	5783.98	6054.67	6150.33	8420.67	7733.33	6992.67	5499.67	9986	10063	9843.67	7435.06	5953.63	5887.67	5294.15	4661.04	7030.89	6352.67	5866.67	4531.18	6946.06	7886.33	7396.33	6025.25	6356.71	7161.58	9331.93	5449.12	5945.35	7063.49	0.220264	-0.307965
Voltage gated potassium channel subunit beta 2 OS Mus musculus GN Kcnab2 PE 1 SV 1	9.23	41306.5	12979.9	KCAB2_MOUSE	11	63.49	KCAB2_MOUSE	40593	50962.7	50715.7	56484	69519	51557.7	52610.7	55272	55285.3	48518	43137	38414	59889.3	46012.7	43481.7	48452	56622	59610.7	55976.3	58161.7	54682.7	58343.7	56991.7	57089.7	49688.8	57239.8	46338.6	49458.9	57592.7	56776.9	0.442317	0.0961369
Calcium calmodulin dependent protein kinase type II subunit alpha OS Mus musculus GN Camk2a PE 1 SV	6.63	54685.1	8185.77	KCC2A_MOUSE	15	47.49	KCC2A_MOUSE	35746.3	35010.4	35935.4	36243.6	38832.3	40452.7	39028.7	41247.4	68387.9	70120.5	63775.8	71200.9	33071.9	33160.7	34315	34304.5	33036.9	34602.5	34395.8	32119.8	60596.6	64869.5	63808.1	63197.9	35733.9	39890.2	68371.3	33713	33538.7	63118	0.765207	-0.143414
Calcium calmodulin dependent protein kinase type II subunit beta OS Mus musculus GN Camk2b PE 1 SV 2	6.89	61202.3	3728.26	KCC2B_MOUSE	18	49.45	KCC2B_MOUSE	19077.9	25606.7	20733.8	21262.5	18220.6	16964.1	15826	15009.4	35458.6	31352.4	28827	29993.4	16490.9	12737.7	14109.4	13708.3	22569.2	20236.1	19213.4	15277	33631.9	32446.4	29542.3	29376.5	21670.2	16505	31407.9	14261.6	19323.9	31249.3	0.824	-0.101969
Calcium calmodulin dependent protein kinase type II subunit delta OS Mus musculus GN Camk2d PE 1 SV	6.85	56996.8	2429.78	KCC2D_MOUSE	11	36.87	KCC2D_MOUSE	4387.24	4626.52	4661.56	4607.46	4124.62	4479.95	3977.45	4172.73	6428.62	5389.82	5488.91	5713.78	4131.2	3488.05	4499.47	4465.57	4823.88	4225.85	3698.43	3930.12	7589.77	7841.36	6886.61	7661.47	4570.7	4188.69	5755.28	4146.07	4169.57	7494.8	0.738784	0.123366
Calcium calmodulin dependent protein kinase type II subunit gamma OS Mus musculus GN Camk2g PE 1 SV	7.3	60291.3	2838.82	KCC2G_MOUSE	9	27.41	KCC2G_MOUSE	10584.4	10417	9480.37	10911.1	9216.61	8307.55	8016.14	8164.25	7859.31	6980.68	6768.21	7023.2	11220.3	8311.59	7794	9279.05	7052	5942.88	5916.64	5622.79	8777.64	8082.44	7321.23	7820.81	10348.2	8426.14	7157.85	9151.23	6133.58	8000.53	0.52792	-0.155323
Potassium voltage gated channel subfamily A member 1 OS Mus musculus GN Kcna1 PE 2 SV 1	4.85	56865.7	1686.01	KCNA1_MOUSE	10	27.68	KCNA1_MOUSE	15758.6	16466.8	16277.1	17483.1	23867.8	22077.7	19780.3	19459.4	15060.9	16197.9	15675.1	15420.3	18576.1	17453.6	16950.9	14470.3	16688.6	18797.7	17537.4	17597.1	15477.8	18501.3	18104.8	16473.5	16496.4	21296.3	15588.6	16862.7	17655.2	17139.4	0.763739	-0.047362
Potassium voltage gated channel subfamily A member 2 OS Mus musculus GN Kcna2 PE 1 SV 1	4.58	57157.1	2345.64	KCNA2_MOUSE	10	31.26	KCNA2_MOUSE	29235.4	25649.6	22031.9	27585.9	30550.2	29781.7	28206.1	29097.6	23903.4	23831.1	20630.5	20809.1	27163.6	24309.1	24688.5	22110.7	24559.1	26801	27100.3	26452.5	31336	24871.7	22854.2	22491.1	26125.7	29408.9	22293.5	24567.9	26228.2	25388.3	0.808046	-0.0307951
Creatine kinase B type OS Mus musculus GN Ckb PE 1 SV 1	5.29	42998.5	14819.7	KCRB_MOUSE	16	70.87	KCRB_MOUSE	84846	84912	83017	83431	81832.7	81188.7	78881.7	77389.3	90019	90788	88018	91298.7	103692	100990	97874	100128	140356	120968	122178	94093.7	146648	121643	119714	137882	84051.5	79823.1	90030.9	100671	119399	131472	0.0260843	0.469404
Creatine kinase U type mitochondrial OS Mus musculus GN Ckmt1 PE 1 SV 1	8.16	47403	7057.27	KCRU_MOUSE	19	61.24	KCRU_MOUSE	81994	83902.7	88334	86632	83373.3	82638.7	70777	73275	68573	69991	67557.7	67799	91969	81497	76290	80546.3	100227	90780.3	89087	87316	94425	91764	88958.3	87672	85215.7	77516	68480.2	82575.6	91852.5	90704.8	0.115921	0.197501
Protein kinase C beta type OS Mus musculus GN Prkcb PE 1 SV 3	6.59	78091.7	1001.83	KPCB_MOUSE	11	29.42	KPCB_MOUSE	5860.37	6456.33	5339.31	6055	6318.03	5685.86	6269.67	5894.33	17904.5	17642.6	15699.7	18908.2	5914.67	5083.33	4932.99	5227	6039	5561.79	5616.33	5541.67	9397.33	10213.1	9616.96	9947.89	5927.75	6041.97	17538.8	5289.5	5689.7	9793.83	0.517912	-0.506419
Protein kinase C gamma type OS Mus musculus GN Prkcg PE 1 SV 1	7.17	79612.4	1528.48	KPCG_MOUSE	15	38.16	KPCG_MOUSE	18313	18347.8	19500.7	20655	17489.3	16352.7	18107.3	18197	22502.8	22716.4	22079.7	22476.4	18879.5	20131.3	19407.7	20518	19434.7	19368	20459.7	19578.7	21964.7	24129.5	24697.7	24427.1	19204.1	17536.6	22443.8	19734.1	19710.3	23804.8	0.531732	0.0958261
Pyruvate kinase isozymes M1 M2 OS Mus musculus GN Pkm2 PE 1 SV 4	7.21	58415.3	13051.1	KPYM_MOUSE	34	79.85	KPYM_MOUSE	86459.3	86376.7	76872	75273.7	85977	82674	79446.3	84420.3	116909	134607	132812	124089	77564	97495.3	99731	98047.7	95573.3	90830	78031.7	90469	107967	104264	111930	99352	81245.4	83129.4	127104	93209.5	88726	105878	0.94221	-0.0182585
Lethal 2 giant larvae protein homolog 1 OS Mus musculus GN Llgl1 PE 1 SV 1	6.02	113873	550.652	L2GL1_MOUSE	13	23.07	L2GL1_MOUSE	12153.3	11534.7	10762	11381.7	10574.7	10378.7	11369.3	11912.3	15121.3	12437.7	12688.7	12614.3	10004.7	11750.3	11775.3	12706	14126	13683.3	13380.7	13303	13147	12341.7	12568.3	12692	11457.9	11058.8	13215.5	11559.1	13623.2	12687.2	0.469004	0.0838162
LanC like protein 1 OS Mus musculus GN Lancl1 PE 1 SV 1	7.63	46082.6	782.82	LANC1_MOUSE	4	25.56	LANC1_MOUSE	11962	12507.7	11643.5	11931.3	14444.7	13322	14182	14177	13136.3	13021.3	12741.7	12284.3	12143.3	13090.5	10092.7	10907.5	10331.7	11250	12093	10442.7	11438	11180.3	11340	10622.7	12011.1	14031.4	12795.9	11558.5	11029.3	11145.2	0.04922	-0.203322
L lactate dehydrogenase A chain OS Mus musculus GN Ldha PE 1 SV 3	7.67	36840.8	2176.85	LDHA_MOUSE	8	30.72	LDHA_MOUSE	5715.67	5381.24	4661.67	5153.33	6030.33	5608.67	5444.67	5851.77	12165.9	10457	10314	9729.33	5559.54	6083.13	6060.94	5523.66	5677.43	5140	5365.37	5572.99	8672.7	7887.67	8156.86	7082.67	5227.98	5733.86	10666.6	5806.82	5438.95	7949.97	0.691989	-0.17214
L lactate dehydrogenase B chain OS Mus musculus GN Ldhb PE 1 SV 2	5.63	36857.5	3073.27	LDHB_MOUSE	14	53.59	LDHB_MOUSE	16574	16801	15473.7	15711	14447.9	17472.7	13926	17427	15679.1	15364.3	12804	16879.7	13890	13070.2	12991.1	12937	17977.3	17755	20973.3	17312.7	15939	16223.3	20559.1	15340.3	16139.9	15818.4	15181.8	13222.1	18504.6	17015.4	0.754972	0.0482138
Leucine rich glioma inactivated protein 1 OS Mus musculus GN Lgi1 PE 1 SV 1	7.95	64385.2	827.675	LGI1_MOUSE	6	17.24	LGI1_MOUSE	13620.7	13399.3	14595.3	12174.3	17765	14074.3	16526.7	12713.7	16545.3	19477.3	16472.7	20097	12572.3	13755.3	10732.7	11937.3	12117.7	10783.3	7361	12648.3	14765.7	13331	14696.7	17425.7	13447.4	15269.9	18148.1	12249.4	10727.6	15054.8	0.189525	-0.301319
Leucine rich repeat LGI family member 3 OS Mus musculus GN Lgi3 PE 1 SV 1	8.09	62559.1	4799.93	LGI3_MOUSE	20	42.15	LGI3_MOUSE	33720	34481.7	33987.3	32740.7	44298	47559.3	44172.7	45007	39725.7	39159.7	39029.7	38960.7	50423	46008	44808.7	46766.3	43316.7	43918	46117.3	41877	48343.7	50472.7	51344	49561	33732.4	45259.2	39218.9	47001.5	43807.2	49930.3	0.117141	0.251664
Platelet activating factor acetylhydrolase IB subunit alpha OS Mus musculus GN Pafah1b1 PE 1 SV 2	7.01	47240.4	1066.95	LIS1_MOUSE	5	20.24	LIS1_MOUSE	9731.33	10713.3	10818	10229	11731.7	10225	11685.7	8761.33	12002	14758.3	12033.7	12254.3	12390.3	13283.7	13255.7	13764	14328.7	13757.3	14426.7	14029.3	14856.3	17474	17932.7	15946.7	10372.9	10600.9	12762.1	13173.4	14135.5	16552.4	0.0554085	0.378664
Leucine rich repeat containing protein 57 OS Mus musculus GN Lrrc57 PE 2 SV 1	8.4	27159.4	1500.38	LRC57_MOUSE	2	21.76	LRC57_MOUSE	9783.5	11060	12044	10066	10027	10108	11841.5	9342	8129	8407.5	8911	9722	8829.5	9217	9230.5	8749.5	9949.5	9483	7776.5	7295	7937	9244	8842	6607	10738.4	10329.6	8792.38	9006.62	8626	8157.5	0.101838	-0.211414
Limbic system associated membrane protein OS Mus musculus GN Lsamp PE 1 SV 1	6.21	38485.4	2055.63	LSAMP_MOUSE	11	48.68	LSAMP_MOUSE	24578	16869.3	15989.7	20046.7	13818.7	15450.3	12454.3	12093.3	11543.3	17636.7	13655.3	14298	19546.3	13919.7	14329	14043.7	23941.3	20491	20458.7	23932.7	27060.7	29451.3	26224.7	23317	19370.9	13454.2	14283.3	15459.7	22205.9	26513.4	0.199929	0.446116
Ly 6 neurotoxin like protein 1 OS Mus musculus GN Lynx1 PE 1 SV 1	8.13	13405.5	2815.97	LYNX1_MOUSE	2	30.17	LYNX1_MOUSE	20140	15714.3	15859	15280	14353	14017	13166	14912	16346	17128	14540	14726	19239	18471		17683	10332	13745	12925	13360	22028	19046	19109	18446	16748.3	14112	15685	18464.3	12590.5	19657.2	0.580775	0.123693
Mitochondrial 2 oxoglutarate malate carrier protein OS Mus musculus GN Slc25a11 PE 1 SV 3	10.25	34326.1	2756.27	M2OM_MOUSE	11	54.46	M2OM_MOUSE	17096.3	16668	15814.3	15193	22903.3	22024.3	20626	19691.3	16120	15275.3	14192.3	14224.7	17515.7	17322	17561	17097	17129.7	17336	17160.3	16491	14849.3	15272.7	14965	14892.7	16192.9	21311.2	14953.1	17373.9	17029.2	14994.9	0.650044	-0.0866871
MACRO domain containing protein 1 OS Mus musculus GN Macrod1 PE 2 SV 2	8.99	35865	1538.82	MACD1_MOUSE	5	25.08	MACD1_MOUSE	13492.3	7696	10834.7	11920.7	12637.7	12753.3	11857.7	12206	7906.67	9355	7920	9543	12168.7	12430.7	13066.3	13418.3	6098.33	8572.67	9336.67	9022	8600.67	8566.33	7671.67	9097	10985.9	12363.7	8681.17	12771	8257.42	8483.92	0.66846	-0.11814
Myelin associated glycoprotein OS Mus musculus GN Mag PE 1 SV 2	4.85	70115.2	18457.1	MAG_MOUSE	22	44.89	MAG_MOUSE	375996	367235	407515	412205	589205	583316	537736	536789	442803	448979	438985	446715	11112.7	6678.67	10399.3	11593.7	9078.67	18275	8624.33	7334.67	10168	8319.67	10003.5	3487.67	390738	561762	444371	9946.08	10828.2	7994.71	0.000833483	-5.60154
Microtubule associated protein 1A OS Mus musculus GN Map1a PE 1 SV 2	4.73	301509	551.234	MAP1A_MOUSE	19	14.09	MAP1A_MOUSE	16642	16348.7	15051.3	16115.7	17492.7	16544.3	13540	13944	17935	17334	16321.3	18491.3	14469.3	15029.3	14880.3	16446	17398.3	17487	15678	17912	16987	16282.3	17916.7	17773.7	16039.4	15380.2	17520.4	15206.2	17118.8	17239.9	0.830783	0.0183052
Microtubule associated protein 1B OS Mus musculus GN Map1b PE 1 SV 2	4.57	271510	380.639	MAP1B_MOUSE	8	5.48	MAP1B_MOUSE	14294.7	14863.7	16194.3	14325	15335	15205.7	15643.3	15760.3	16463.3	16786.3	16132.7	16926.3	14071	13580.7	13948.3	13928.7	15378.3	15860.7	15343.7	12839.3	16486	16376.7	15013	17117.7	14919.4	15486.1	16577.2	13882.2	14855.5	16248.3	0.473241	-0.0626525
Microtubule associated protein 6 OS Mus musculus GN Map6 PE 1 SV 2	9.92	96735	1072.53	MAP6_MOUSE	29	46.03	MAP6_MOUSE	28240.7	25826.7	23169.3	26609	27181.3	23510.3	27445.7	27882.7	21835	25446.7	25812	24473	28289.3	29344.3	31033.3	27328	22210	27559.7	25834.3	28944.7	22601.7	22722	28573	26950	25961.4	26505	24391.7	28998.7	26137.2	25211.7	0.422842	0.0640576
Myelin basic protein OS Mus musculus GN Mbp PE 1 SV 2	10.05	27167.7	33589.6	MBP_MOUSE	14	47.6	MBP_MOUSE	4.10233e+07	4.08208e+07	4.82688e+07	53787613	4.1106e+07	43148965	3.68269e+07	4.03478e+07	2.86055e+07	4.43654e+07	2.78361e+07	5.18956e+07	6.28051e+07	4.15074e+07	3.53362e+07	31730988	44443504	4.60806e+07	5.10815e+07	5.18378e+07	54097830	46873522	7.1603e+07	62567865	4.59751e+07	4.03574e+07	38175654	4.28449e+07	4.83608e+07	5.87855e+07	0.178967	0.268638
Malate dehydrogenase cytoplasmic OS Mus musculus GN Mdh1 PE 1 SV 3	6.15	36682.3	2453.89	MDHC_MOUSE	10	41.02	MDHC_MOUSE	26992.3	26026.7	18946.3	25304	24328.7	23568.7	22243	21988	21795.7	23333.3	19564.7	22864	23285.7	24209.3	21046	15715.3	32588.7	29837.7	27860.7	27894.3	27367.7	26502.7	28543.3	28156.7	24317.3	23032.1	21889.4	21064.1	29545.3	27642.6	0.322377	0.176546
Malate dehydrogenase mitochondrial OS Mus musculus GN Mdh2 PE 1 SV 3	8.82	36067.7	39315.6	MDHM_MOUSE	22	78.7	MDHM_MOUSE	151531	146889	158499	156932	126668	126488	118764	120592	122010	123520	121011	120734	135127	136443	130281	130834	157248	160590	162839	159657	144701	146498	146007	142940	153463	123128	121819	133171	160084	145037	0.362365	0.137639
Microsomal glutathione S transferase 3 OS Mus musculus GN Mgst3 PE 1 SV 1	9.67	17128.9	1985.79	MGST3_MOUSE	2	32.03	MGST3_MOUSE	8202.5	8441	7409.5	7788	8920.5	7195	8931.5	8699.5	9539	9801.5	9771	9951	9990.5	9511.5	9079.5	9892	6633	6113.5	6738.5	6028	7570.5	7603	7583	7163	7960.25	8436.62	9765.62	9618.38	6378.25	7479.88	0.459027	-0.156283
Macrophage migration inhibitory factor OS Mus musculus GN Mif PE 1 SV 2	7.16	12675.4	12729	MIF_MOUSE	6	95.65	MIF_MOUSE	96580	94038.3	76122.7	75979	44737.7	42848.7	37808.7	38308.3	42315	39029.7	36342.7	37383	46573	39126.3	20028	38896	75253	46454	46475	46551	54278.3	43928	41765.7	42295.7	85680	40925.8	38767.6	36155.8	53683.2	45566.9	0.568736	-0.288436
Mitogen activated protein kinase 1 OS Mus musculus GN Mapk1 PE 1 SV 3	6.53	41674.9	1046.97	MK01_MOUSE	6	32.96	MK01_MOUSE	9753.87	7973.26	10994.1	10738.9	11442.2	11583	9796.54	7767.52	15053.6	9570.08	8217.73	12013.5	16828.9	10458.6	12087.9	12268.5	6481.78	7947.44	8032.93	8384.73	10221	9903.31	11487.9	8798.75	9865.04	10147.3	11213.7	12911	7711.72	10102.7	0.919837	-0.0233181
Mitogen activated protein kinase 3 OS Mus musculus GN Mapk3 PE 1 SV 5	6.14	43408.7	1572.13	MK03_MOUSE	7	31.84	MK03_MOUSE	5972.8	10951.5	10303.6	6492.06	7167.48	5121.38	6100.46	7587.96	14893.4	16146.9	9684.6	27137.2	8145.9	4630.81	6820.84	7204.18	6835.88	7531.9	7483.74	7416.58	12886.7	16956	9546.77	36016	8429.99	6494.32	16965.5	6700.43	7317.02	18851.4	0.952006	0.0436242
Myelin associated oligodendrocyte basic protein OS Mus musculus GN Mobp PE 2 SV 1	11.57	19596.5	44088.6	MOBP_MOUSE	9	60.59	MOBP_MOUSE	341833	365056	397250	426476	443803	445169	427555	435019	513264	473920	469961	483072	511309	543610	509447	512084	354390	426844	409270	408335	415890	448724	480532	454350	382654	437886	485054	519113	399710	449874	0.668167	0.0680953
Moesin OS Mus musculus GN Msn PE 1 SV 3	6.18	67881.2	1053.67	MOES_MOUSE	12	29.46	MOES_MOUSE	6321.5	7439.9	7026.98	6757.75	6673.09	4667.62	6363.52	5970.94	4904.35	4718.99	4535.92	4530.86	7631.66	7825.85	7693.59	7891.87	10201.6	9556.61	9359.12	9004.73	7720.58	8281.01	7980.29	7697	6886.53	5918.79	4672.53	7760.74	9530.51	7919.72	0.0392954	0.528524
Myelin oligodendrocyte glycoprotein OS Mus musculus GN Mog PE 1 SV 1	7.92	28670.2	54693.1	MOG_MOUSE	14	46.75	MOG_MOUSE	2048020	1947697	2.8226e+06	3.04059e+06	2807403	1.82714e+06	1947810	1.91598e+06	2127573	1814828	1.73917e+06	1.87416e+06	2.85837e+06	2962546	2369630	2.43231e+06	1873947	2.03325e+06	2588624	2004662	2.1113e+06	2.17166e+06	2306843	2.197e+06	2464727	2.12458e+06	1.88893e+06	2.65572e+06	2.12512e+06	2.1967e+06	0.5191	0.107115
Dual specificity mitogen activated protein kinase kinase 1 OS Mus musculus GN Map2k1 PE 1 SV 2	6.24	43816.3	1029.02	MP2K1_MOUSE	4	26.21	MP2K1_MOUSE	6271	6423	6115.67	6393	9763.33	9024.67	9553.67	9657	10989.3	10668	12090	11840.7	10587.7	10168	10964	10445.3	9203	9089.33	9378.67	9542.33	11964.3	13697	14133	12460.3	6300.67	9499.67	11397	10541.2	9303.33	13063.7	0.362454	0.274984
Dual specificity mitogen activated protein kinase kinase 4 OS Mus musculus GN Map2k4 PE 1 SV 2	8.06	44569.9	724.098	MP2K4_MOUSE	3	13.35	MP2K4_MOUSE	7770.33	9425	11840.5	9208.33	11038.3	10963	10768.3	9774.33	8564.67	9113.33	8026.67	8351	9468	8670	8386	13379	8718	4677	7495.33	8848.33	10019.3	8829.33	7330.67	8617	9561.04	10636	8513.92	9975.75	7434.67	8699.08	0.415548	-0.137027
Phosphate carrier protein mitochondrial OS Mus musculus GN Slc25a3 PE 1 SV 1	9.49	40088.6	7208.64	MPCP_MOUSE	19	53.22	MPCP_MOUSE	91057.7	82909.3	86257	90618.7	89622.7	93807.3	90208	91647.3	65197.7	72358.7	75737.3	76813	87316	93418.3	89154	93788.3	90654.3	97769.3	96792.3	96262.7	78749.3	80333.3	83331.7	80646	87710.7	91321.3	72526.7	90919.2	95369.7	80765.1	0.512788	0.0862361
Mitochondrial carrier homolog 2 OS Mus musculus GN Mtch2 PE 1 SV 1	8.2	34126.5	732.891	MTCH2_MOUSE	2	12.21	MTCH2_MOUSE	14396	13583.5	13484	13758	13814.5	13277.5	14069.5	14446.5	12571	13295.5	13804.5	13231.5	13083	10120	10159	10698.5	13263	12696.5	12677	14242	12159	11717	11437.5	13104.5	13805.4	13902	13225.6	11015.1	13219.6	12104.5	0.0844468	-0.171736
Myosin Id OS Mus musculus GN Myo1d PE 1 SV 1	9.7	116880	3190.01	MYO1D_MOUSE	50	60.74	MYO1D_MOUSE	71046.7	77034.3	75426	81498.7	55841.7	67597	63837.7	39418.3	60707.7	39308	66263	67668.3	56874.7	61400	55108	39365.3	66224	67518.7	48046.7	66802.7	65031.7	72909.7	54409	69980.7	76251.4	56673.7	58486.8	53187	62148	65582.8	0.654972	-0.0813461
Myelin proteolipid protein OS Mus musculus GN Plp1 PE 1 SV 2	8.29	30875.6	57845.8	MYPR_MOUSE	9	36.82	MYPR_MOUSE	29397588	30347784	43527987	36768598	4.75496e+07	6.11972e+07	89637074	8.68347e+07	4.62206e+07	4.63287e+07	5.7877e+07	61529772	5.77586e+07	7.73095e+07	7.72505e+07	62322409	2.86954e+07	3.76765e+07	3.61689e+07	3.13327e+07	44245220	44244470	56980749	48893403	3.50105e+07	7.13046e+07	5.2989e+07	68660253	3.34684e+07	4.8591e+07	0.854337	-0.0799167
Neural cell adhesion molecule 1 OS Mus musculus GN Ncam1 PE 1 SV 3	4.54	120226	4324.11	NCAM1_MOUSE	30	41.35	NCAM1_MOUSE	75898.7	74909.7	82895	74383.7	65318.7	62430.3	59093	55786.3	80404	81960.7	80372	81706.3	55641.3	49863	48106	57881.7	58231	57692.7	57584.7	57629	61435.3	62340.3	62392	61900	77021.8	60657.1	81110.8	52873	57784.3	62016.9	0.086133	-0.341491
Nucleoside diphosphate kinase A OS Mus musculus GN Nme1 PE 1 SV 1	7.26	17321.9	66306	NDKA_MOUSE	14	86.18	NDKA_MOUSE	392555	361013	472866	489020	488218	487763	494064	496006	287003	224759	218357	311244	303702	267140	269788	263509	173768	191224	193530	188579	204127	243729	247885	252635	428864	491513	260341	276035	186775	237094	0.0953268	-0.754434
Nucleoside diphosphate kinase B OS Mus musculus GN Nme2 PE 1 SV 1	7.37	17477.2	41006.6	NDKB_MOUSE	13	84.21	NDKB_MOUSE	209296	188729	243474	251792	257520	257280	260603	261628	210903	159884	152166	228425	224587	199970	193058	199692	104217	125463	128836	123043	144602	167566	172548	175587	223323	259258	187845	204327	120390	165076	0.131471	-0.452905
Protein NDRG1 OS Mus musculus GN Ndrg1 PE 1 SV 1	5.65	43465	6760.1	NDRG1_MOUSE	16	79.95	NDRG1_MOUSE	47920.7	44140.7	46872	50399	52880	52782	47193	50924.7	37627.3	36840	39158.3	39015.7	44349.3	39300.3	40490	38933.3	55564.7	49689.7	54111.3	49548.7	55051.7	60758.7	56832.7	58123	47333.1	50944.9	38160.3	40768.2	52228.6	57691.5	0.491049	0.143319
NADH dehydrogenase ubiquinone 1 alpha subcomplex subunit 4 OS Mus musculus GN Ndufa4 PE 1 SV 2	9.9	9326.81	6343.84	NDUA4_MOUSE	4	47.56	NDUA4_MOUSE	41572.3	44005	31517	30317.3	28586.7	29508	37044	27638.3	28127	38477.3	26630	27410.3	40213	28596.3	28651.3	22712	33059	35934.3	37248	34886.3	28252.3	29093.7	28903	29838	36852.9	30694.2	30161.2	30043.2	35281.9	29021.8	0.718267	-0.0505075
NADH dehydrogenase ubiquinone 1 alpha subcomplex subunit 8 OS Mus musculus GN Ndufa8 PE 1 SV 3	8.48	20448.3	3315.85	NDUA8_MOUSE	3	36.05	NDUA8_MOUSE	24122.3	21706	21880	23404	18864.7	19172.7	17208.5	18248.5	13654.7	18219.5	17423	18156.5	16877.3	16789.3	16972.7	18739.3	16618	23488.3	23598.7	23463.7	17963	18639	19416.7	19664	22778.1	18373.6	16863.4	17344.7	21792.2	18920.7	0.995181	0.00105441
NADH dehydrogenase ubiquinone 1 alpha subcomplex subunit 9 mitochondrial OS Mus musculus GN Ndufa	10.06	42639.3	2580.41	NDUA9_MOUSE	17	55.44	NDUA9_MOUSE	19346	19888.3	18282.3	19273.3	17009.7	15156	16149.3	15272.7	16513.3	15623.3	15152	17139	17385.7	14591.7	15445	15282.7	22950.7	18587.3	19607.7	18876.3	18557.7	16989	17275	17563	19197.5	15896.9	16106.9	15676.3	20005.5	17596.2	0.695577	0.0573563
NADH dehydrogenase ubiquinone 1 alpha subcomplex subunit 10 mitochondrial OS Mus musculus GN Nduf	7.73	40888.6	2233.92	NDUAA_MOUSE	10	51.55	NDUAA_MOUSE	20462.3	22646.3	22285	21832.7	20977.7	24227.7	23613.3	23736.7	18454.3	19110.7	19522.3	24238.3	21341	22358.7	22683.3	23500	21093.7	17500.7	22192	22237	19823.7	20896	21499	21551	21806.6	23138.8	20331.4	22470.8	20755.8	20942.4	0.724371	-0.0246946
NADH dehydrogenase ubiquinone 1 alpha subcomplex subunit 13 OS Mus musculus GN Ndufa13 PE 1 SV 3	9.79	16859.7	1789.93	NDUAD_MOUSE	3	22.92	NDUAD_MOUSE	17892	16432	15784.5	15871	15441	14508.7	13279.7	13838.7	13693.3	13177	12404	12621.3	15176.3	12871.7	12569.3	13171.7	18895	15335.7	14811.3	15326.3	7978	9304.67	15083.3	14614	16494.9	14267	12973.9	13447.2	16092.1	11745	0.642474	-0.08322
NADH dehydrogenase ubiquinone 1 beta subcomplex subunit 7 OS Mus musculus GN Ndufb7 PE 1 SV 3	8.26	16558.9	873.571	NDUB7_MOUSE	2	13.87	NDUB7_MOUSE	11656.5	11558.5	9213	10549	10893	10705.5	9181	10425.5	9105.5	9103.5	9519	8434.5	10991.5	9956	9487	12585	10566.5	10683.5	10147.5	11020.5	9737	9105.5	9133	9433	10744.2	10301.2	9040.62	10754.9	10604.5	9352.12	0.77347	0.0296807
NADH dehydrogenase ubiquinone 1 beta subcomplex subunit 10 OS Mus musculus GN Ndufb10 PE 1 SV 3	8.08	21309	3017.63	NDUBA_MOUSE	3	29.55	NDUBA_MOUSE	9063.33	8871	9370.33	10543.7	9498.5	8773	6393	6987.33	8303	6985.33	10485.5	9445.67	8932	9193	12013.5	8185.5	9239.67	9487.5	10008	8967.33	8011.33	7280.67	6770	7603	9462.08	7912.96	8804.88	9581	9425.62	7416.25	0.926891	0.0133269
NADH ubiquinone oxidoreductase 75 kDa subunit mitochondrial OS Mus musculus GN Ndufs1 PE 1 SV 2	5.37	80803.5	2201.88	NDUS1_MOUSE	26	54.2	NDUS1_MOUSE	27537.7	26052.3	28267	28168	28893.7	29050.3	29127	27960.3	22744	23804.3	23478.3	23717	29038.3	27875.3	29075	28157.7	28969.3	28556.7	29022	30217	25517	26962.3	28130.7	28127.3	27506.2	28757.8	23435.9	28536.6	29191.2	27184.3	0.367519	0.0913916
NADH dehydrogenase ubiquinone iron sulfur protein 2 mitochondrial OS Mus musculus GN Ndufs2 PE 1	6.54	53025	1374.03	NDUS2_MOUSE	11	39.74	NDUS2_MOUSE	14561	19582	18094	18283.3	22884.3	18962.3	18814	20868.3	16844.3	18865	17812	17336.7	20897.7	15856	17253.3	20078.7	14777.7	18382.7	17857	18239.7	17776	18087.3	17729.7	17644.3	17630.1	20382.2	17714.5	18521.4	17314.3	17809.3	0.513564	-0.0549285
NADH dehydrogenase ubiquinone iron sulfur protein 3 mitochondrial OS Mus musculus GN Ndufs3 PE 1	6.77	30320.4	1723.27	NDUS3_MOUSE	8	38.02	NDUS3_MOUSE	18961.3	18089	17207.3	18244.7	17022.3	16409.7	16408	16377	16772	16045	15570	15932.3	15453.3	15415	15391	16373	20163	19753.7	18216	19418.7	18483.3	17987.7	18948.7	17323.7	18125.6	16554.2	16079.8	15658.1	19387.8	18185.8	0.549128	0.0686044
NADH dehydrogenase ubiquinone flavoprotein 1 mitochondrial OS Mus musculus GN Ndufv1 PE 1 SV 1	8.15	51518.6	3663.7	NDUV1_MOUSE	19	56.9	NDUV1_MOUSE	37063	38658	43006.7	45721	37483.7	35186.3	33656.7	34326	31435.7	30301	30179.3	30468	37378	31839	31468.3	33126.7	46029.7	57004	56807.7	58160.3	35467.3	34319.7	39358.3	33440.3	41112.2	35163.2	30596	33453	54500.4	35646.4	0.489822	0.209802
Neurofascin OS Mus musculus GN Nfasc PE 1 SV 1	5.77	138774	4577.27	NFASC_MOUSE	40	55	NFASC_MOUSE	75535.7	74015.3	68557	68462	62835	71389	59136.3	62113	65123	75510	64896	71186	105449	118831	129893	130466	103052	98619.7	113402	115274	102937	121384	126171	129187	71642.5	63868.3	69178.8	121160	107587	119920	0.000610137	0.768408
Neurofilament heavy polypeptide OS Mus musculus GN Nefh PE 1 SV 3	5.56	117280	2015.85	NFH_MOUSE	17	25.14	NFH_MOUSE	16369.7	17919	15437.3	16318	17747	15679	15910	17364.7	22233.7	21458	20082	20815.7	16593.7	14156	13939.3	14233	16689.3	13799.7	13913	14123.7	16823.7	13605	14849.7	14599.3	16511	16675.2	21147.3	14730.5	14631.4	14969.4	0.0936518	-0.293515
Neurofilament light polypeptide OS Mus musculus GN Nefl PE 1 SV 5	4.41	61565.6	8847.47	NFL_MOUSE	27	60.22	NFL_MOUSE	40380	42622.7	36902	37654	51221.3	44478.7	46967.3	44524	68136	72093	69431.7	68857	39400.7	40424.3	37776	36476	40310.7	40553.3	40337.3	36926.7	38596.3	39245.3	39687.3	39310	39389.7	46797.8	69629.4	38519.2	39532	39209.7	0.23093	-0.410129
Neurofilament medium polypeptide OS Mus musculus GN Nefm PE 1 SV 4	4.56	96030.3	2760.17	NFM_MOUSE	26	38.56	NFM_MOUSE	37244.3	35128	34415.3	36049	38813.7	42575	38298.3	40537.3	43888.7	45424	44430.7	46268.3	28598	27670.7	27055	27971.3	32236	28758	34225	33447	33592.7	33859.7	34915.3	34062	35709.2	40056.1	45002.9	27823.8	32166.5	34107.4	0.0528177	-0.360009
Neuroplastin OS Mus musculus GN Nptn PE 1 SV 3	7.66	44715.3	929.803	NPTN_MOUSE	7	24.43	NPTN_MOUSE	20856.7	27439	12424	13315.3	23400.7	21264.7	21733.7	23000.7	23047.7	27082.7	26948	27411.3	26213.7	23348.3	23217.7	24466.7	19224.7	26272	25148.3	9445.67	30121	30552.7	31313.7	34066	18508.8	22349.9	26122.4	24311.6	20022.7	31513.3	0.501863	0.17935
Vesicle fusing ATPase OS Mus musculus GN Nsf PE 1 SV 2	6.52	83183.9	4977.03	NSF_MOUSE	37	64.11	NSF_MOUSE	38114.7	36372.7	39661	41435	41222.3	42095.3	38710.3	38678.7	53397.7	52231.3	53840	55461	42362.7	39443.3	40620.3	40999	43218.3	44473.3	40767.7	40823.7	57550.3	56323.3	54845	53487.7	38895.8	40176.7	53732.5	40856.3	42320.8	55551.6	0.781657	0.0629565
Neurotrimin OS Mus musculus GN Ntm PE 2 SV 2	7.73	38554.8	623.343	NTRI_MOUSE	2	11.34	NTRI_MOUSE	7477	6719	7560	7779	5540	6546	7779	7326	7974	8782.5	8712.5	8589.5	8642	5676	6305	5150	6944.5	6120	6613	7235.5	10421	10951	8626	10326.5	7383.75	6797.75	8514.62	6443.25	6728.25	10081.1	0.891113	0.0349476
2 oxoglutarate dehydrogenase mitochondrial OS Mus musculus GN Ogdh PE 1 SV 3	6.36	117647	767.427	ODO1_MOUSE	12	21.99	ODO1_MOUSE	16452	16148.3	48369.3	49643.7	53030.7	50783	14348	14201.3	50509.3	55161.3	15992.3	55779.3	65857	66222.3	13214.7	13242.3	60403.3	14491	67405	14107.3	57627	59053	62372	59509.3	32653.3	33090.8	44360.6	39634.1	39101.7	59640.3	0.291901	0.329719
Dihydrolipoyllysine residue succinyltransferase component of 2 oxoglutarate dehydrogenase complex m	9.26	49336.8	1294.9	ODO2_MOUSE	9	34.8	ODO2_MOUSE	20158.7	19009.3	18986.7	19480.7	22996.7	23354	22216.3	8833.33	19859.7	17730.7	17918.3	18690	21502.3	20994.7	19653.3	15159	23311.3	21463.3	22066	22448.3	19815.7	21005.3	19958.3	20112.7	19408.8	19350.1	18549.7	19327.3	22322.2	20223	0.177133	0.110549
Dihydrolipoyllysine residue acetyltransferase component of pyruvate dehydrogenase complex mitochond	8.67	68512.1	2485	ODP2_MOUSE	18	49.84	ODP2_MOUSE	21379	21589.7	21837.3	22096.7	19530.3	21501.3	21801.3	20951.7	20683.3	21164	21823	20969.3	21915.3	21213.7	22387.7	22258.3	25449.7	24754	23369.3	23949.7	21193.7	22002.7	23456	23495.3	21725.7	20946.2	21159.9	21943.8	24380.7	22536.9	0.0949325	0.10942
Pyruvate dehydrogenase E1 component subunit alpha somatic form mitochondrial OS Mus musculus GN Pd	8.14	43916.1	1987.26	ODPA_MOUSE	15	60.26	ODPA_MOUSE	20054.7	20165.7	19192	19928.3	18433.3	19393.3	17935.3	17638	18048.3	16807	15381.7	15780	22761.7	17932.3	19113	17978.3	17402.3	21630.7	21595	20360	20760.7	17285	19855.3	19119.7	19835.2	18350	16504.2	19446.3	20247	19255.2	0.23262	0.108193
Pyruvate dehydrogenase E1 component subunit beta mitochondrial OS Mus musculus GN Pdhb PE 1 SV 1	6.44	39279.4	1854.48	ODPB_MOUSE	12	49.58	ODPB_MOUSE	14203	18869.7	20603	22834.3	17878.7	17331	15604.3	13900	15989.7	16189	14799.3	14116	15544	16506.3	15121.7	15747.3	20110.3	18674.7	23656	24449.7	20037.3	20470.3	19798.7	18559.3	19127.5	16178.5	15273.5	15729.8	21722.7	19716.4	0.356833	0.176678
Oligodendrocyte myelin glycoprotein OS Mus musculus GN Omg PE 1 SV 1	8.45	49739.9	870.487	OMGP_MOUSE	5	14.77	OMGP_MOUSE	17965.3	21722	19262	19984.7	20003.7	16238	18803.3	14754.7	21031.7	16078.3	18428.7	19630.7	15611	10738.3	13292	13085	16249.3	15514.3	15032.3	14571.7	14561	15462.7	14462.3	15038	19733.5	17449.9	18792.3	13181.6	15341.9	14881	0.0108962	-0.366957
Opalin OS Mus musculus GN Opalin PE 1 SV 1	4.64	15947	4469.72	OPALI_MOUSE	8	67.83	OPALI_MOUSE	27247.3	24710.7	27542	30035	26037	26062	25338	25183	23740.3	23774.3	23172.3	23324	26388.7	28151	24707.7	35664.5	25890.7	26020.3	26384.3	21673	30211.3	33661.3	34985	32809	27383.8	25655	23502.7	28728	24992.1	32916.7	0.257313	0.178736
Oxysterol binding protein related protein 1 OS Mus musculus GN Osbpl1a PE 1 SV 2	5.99	109278	796.781	OSBL1_MOUSE	4	7.47	OSBL1_MOUSE	8727.5	10600.5	7942.67	7994	10041.3	9390.67	9477	9655.33	13566.7	14215	13357	14275.3	11021.7	9506.67	9849.33	9653.33	11976	10025	9451.67	10460.3	12116	15729.5	12581.3	16634	8816.17	9641.08	13853.5	10007.8	10478.2	14265.2	0.713254	0.105049
Protein kinase C and casein kinase substrate in neurons protein 1 OS Mus musculus GN Pacsin1 PE 1 SV	4.97	50917.5	475.24	PACN1_MOUSE	3	7.71	PACN1_MOUSE	4479	4213.5	7731.33	7126	9883.33	10488	9483.33	10088.3	8792	7106.33	7753	8125.67	8025.5	8760.5	9881	6453.33	4572.5	10461.7	8679	4600	8326	11365	11299.7	10591	5887.46	9985.75	7944.25	8280.08	7078.29	10395.4	0.694746	0.112765
Protein arginine deiminase type 2 OS Mus musculus GN Padi2 PE 1 SV 2	5.21	76991.1	3081.39	PADI2_MOUSE	20	43.09	PADI2_MOUSE	19218	19397.3	22481.3	24351.3	26482	27355.3	24261.3	25809	22369	23234.3	23850.3	25209.3	31119.7	31066.7	28479.7	28446.3	30800.3	26070	29476.3	30132.3	28955.3	28739	29356.3	28688	21362	25976.9	23665.7	29778.1	29119.7	28934.7	0.0144364	0.306841
PEX5 related protein OS Mus musculus GN Pex5l PE 1 SV 2	5.03	63420	1426.57	PEX5R_MOUSE	10	34.04	PEX5R_MOUSE	10860.7	9949	9416.33	9612.67	11955	10934.7	10331	10560	10719	8495	9188	8552	15705.7	12886.7	12615.3	12988.7	17520.3	16926.3	15308.7	16615.3	17646.7	16533.3	16176.3	15808.3	9959.67	10945.2	9238.5	13549.1	16592.7	16541.2	0.00794208	0.631056
Phosphoglycerate mutase 1 OS Mus musculus GN Pgam1 PE 1 SV 3	6.79	28946.1	2712.35	PGAM1_MOUSE	9	62.2	PGAM1_MOUSE	15172.7	14668.7	14847.3	16053.7	14108	13911.3	13123.3	13157.3	16680.3	17065	11403.7	15824.7	13517	13418	9037.33	12921	15159.3	17748	17278.3	17931	16674.7	18140.7	18387	18091	15185.6	13575	15243.4	12223.3	17029.2	17823.3	0.606186	0.097352
Phosphoglycerate kinase 1 OS Mus musculus GN Pgk1 PE 1 SV 4	7.9	44949.8	2587.91	PGK1_MOUSE	15	53.48	PGK1_MOUSE	49674	40797	41992	41798	44897.3	40616.7	42278	40312.3	51885.3	57211.7	55515.7	56306	49979.7	46726.3	50948.7	54884.7	45820.3	44557	44316.7	43473.7	49605	50179.3	51910	50114.7	43565.2	42026.1	55229.7	50634.8	44541.9	50452.2	0.746355	0.0484352
Prohibitin 2 OS Mus musculus GN Phb2 PE 1 SV 1	10.19	33296.4	1504.33	PHB2_MOUSE	9	41.47	PHB2_MOUSE	21118.3	14506.3	17017.7	19339	19566.3	17598	18768.3	19836.3	16520.3	18966.3	16263.7	20239.7	12793	17092.7	16709.7	17012	17142	19173	20180.7	20628	14934	17850	16533	17659.3	17995.3	18942.2	17997.5	15901.8	19280.9	16744.1	0.399065	-0.0812475
Prohibitin OS Mus musculus GN Phb PE 1 SV 1	5.43	29877.1	2029.31	PHB_MOUSE	7	46.69	PHB_MOUSE	13313	12790	13543.7	12942.7	13882.7	12468	12086.3	11495.7	11883.3	12157.3	11500.7	11356.3	13483.3	12485.3	10582.7	10256.7	13886	13970.7	13056	13016	14359	13245	13347	12859	13147.3	12483.2	11724.4	11702	13482.2	13452.5	0.583762	0.0486725
Phosphatidylinositol 5 phosphate 4 kinase type 2 alpha OS Mus musculus GN Pip4k2a PE 1 SV 1	6.53	46379.7	646.317	PI42A_MOUSE	6	17.28	PI42A_MOUSE	9479.67	9313	8291.33	10169.7	9430.33	9704.67	9428	9500.33	9062	9494.33	9859.33	9488	8692.67	9269	9929.67	9700	8199.33	10879.3	10619.7	9096	10014.3	11421.3	11739	10971.7	9313.42	9515.83	9475.92	9397.83	9698.58	11036.6	0.296123	0.0902789
1 phosphatidylinositol 4 5 bisphosphate phosphodiesterase beta 1 OS Mus musculus GN Plcb1 PE 1 SV 2	5.73	139252	579.909	PLCB1_MOUSE	10	15.13	PLCB1_MOUSE	17493.3	17332.3	15100.7	18514	18565.7	18358	18228	15115.7	13120.7	13000.3	12476.3	13778.7	18083.7	17571	13707	14004.3	17422	17753	16524	14153.3	13693	10925.7	11927.3	11249	17110.1	17566.8	13094	15841.5	16463.1	11948.8	0.589837	-0.110346
Plasmolipin OS Mus musculus GN Pllp PE 2 SV 1	9.57	19915.6	5720.15	PLLP_MOUSE	3	25.82	PLLP_MOUSE	42800.5	35924	71778	71341.5	57159.3	43474.7	83211.5	79891.5	52839	57902	66718	79501.5	62752.7	73029	73595.3	71751.7	39064	49972.3	52827	52171.7	52784.3	50275.7	68969.5	66697	55461	65934.2	64240.1	70282.2	48508.8	59681.6	0.752717	-0.0567695
Plastin 1 OS Mus musculus GN Pls1 PE 2 SV 1	5.06	70806.9	503.945	PLSI_MOUSE	2	8.57	PLSI_MOUSE			5539	6284	4031	3719	4647	5555	5164	5068.5	4572.5	6788	4832.5	6160	6415	6018		6814.5	5835.5	9690	6653.5	6865	5409.5	6577	5911.5	4488	5398.25	5856.38	7446.67	6376.25	0.107786	0.316959
Serine threonine protein phosphatase PP1 beta catalytic subunit OS Mus musculus GN Ppp1cb PE 1 SV 3	5.77	37985.3	1264.66	PP1B_MOUSE	7	26.91	PP1B_MOUSE	6464.33	8503.33	9003.67	7373	10164.3	9063.67	8561.67	8883.33	9921	9938.33	10215	9523.33	9493.33	10340.3	9252.33	8781	9726.67	10393.3	9781.67	9809	9774.67	13148.3	12871.7	12686.3	7836.08	9168.25	9899.42	9466.75	9927.67	12120.2	0.205348	0.228216
Peptidyl prolyl cis trans isomerase A OS Mus musculus GN Ppia PE 1 SV 2	8	18142.5	13407.6	PPIA_MOUSE	8	61.59	PPIA_MOUSE	78116	79452.7	79824.7	77974	59157.3	58845	52169.3	51897.7	59620.7	57091.3	53609.3	53891.3	48318	40242.3	35907.3	37211.3	68358.7	64325.7	61116.3	58628.7	90420.7	85243.3	83631.7	81055.7	78841.8	55517.3	56053.2	40419.7	63107.3	85087.8	0.970078	-0.0136832
Peroxiredoxin 1 OS Mus musculus GN Prdx1 PE 1 SV 1	8.23	22404.6	16654.4	PRDX1_MOUSE	13	76.38	PRDX1_MOUSE	121665	112925	127230	129233	172379	170117	160528	165981	116317	117132	114848	117469	158789	150945	146812	134765	131588	142192	138854	141287	146544	142451	148258	149319	122763	167251	116442	147828	138480	146643	0.615777	0.0911045
Peroxiredoxin 2 OS Mus musculus GN Prdx2 PE 1 SV 3	5.04	21949.8	4610.4	PRDX2_MOUSE	11	74.24	PRDX2_MOUSE	26615.3	26114	22854.3	24084.3	27597.3	26192.3	24506.3	24502.7	13691	16703	15910	17692.3	23694.3	19574	19304.7	20385.7	22027.7	20320	20055.7	21031.3	27218.7	25403.3	25091	26489	24917	25699.7	15999.1	20739.7	20858.7	26050.5	0.927797	0.0222017
Thioredoxin dependent peroxide reductase mitochondrial OS Mus musculus GN Prdx3 PE 1 SV 1	7.37	28355.2	2693.35	PRDX3_MOUSE	4	30.35	PRDX3_MOUSE	15071.7	14877.3	15535.3	14699.7	17072	17067.7	15989.3	14709.7	12620.7	12075.5	11389.7	11819	13800.3	12048.7	11950.3	13861	16910.7	17086	16173.7	16451	17966	18069	19123.7	18822.7	15046	16209.7	11976.2	12915.1	16655.3	18495.3	0.480037	0.152914
Peroxiredoxin 5 mitochondrial OS Mus musculus GN Prdx5 PE 1 SV 2	9.13	22239.7	13661.2	PRDX5_MOUSE	9	49.05	PRDX5_MOUSE	49349.3	48274.7	49933	52945	44034.7	44963.7	42800.7	42543.7	47046	50554.3	50347	50608.7	33270	35481	34743.3	35236.3	42604.7	45334.3	47612	46045.3	59261.3	62720	65169.7	65562	50125.5	43585.7	49639	34682.7	45399.1	63178.2	0.99737	-0.000907735
Major prion protein OS Mus musculus GN Prnp PE 1 SV 2	9.55	28148.6	821.37	PRIO_MOUSE	3	12.99	PRIO_MOUSE	19261	17672	19584	19154.7	16959.7	16877.7	15786	16262.3	18288.3	20065.7	18090.7	18751.7	14748	15778.3	16109.7	15174.7	15786	19068	18056	16751	20715	19407.7	19611.3	18694	18917.9	16471.4	18799.1	15452.7	17415.2	19607	0.711906	-0.0463565
Profilin 1 OS Mus musculus GN Pfn1 PE 1 SV 2	8.48	15128.3	2498.02	PROF1_MOUSE	3	40	PROF1_MOUSE	9235	10030.5	10235	9676.5	8951.5	8455	7060.67	8814	7481	7922.5	7340.5	7881.5	8231.33	9376	8156.5	8644.5	14739.5	14122.5	13248.5	12484	12006	11363.5	11938.5	10891.5	9794.25	8320.29	7656.38	8602.08	13648.6	11549.9	0.168462	0.391304
Ribose phosphate pyrophosphokinase 1 OS Mus musculus GN Prps1 PE 1 SV 4	6.54	35347.5	760.218	PRPS1_MOUSE	2	15.09	PRPS1_MOUSE		8147			4938.5	6716	7085	8079	6220.5	5369.5	8600	8635	5910.5		9106	9530	10387	5751	8120	7986	3939	6998.5	2265	6395.5	8147	6704.62	7206.25	8182.17	8061	4899.5	0.804692	-0.0611365
Cytochrome b c1 complex subunit 1 mitochondrial OS Mus musculus GN Uqcrc1 PE 1 SV 2	5.76	53479.1	5121.91	QCR1_MOUSE	19	61.88	QCR1_MOUSE	48618	53420.3	54614	80943.7	49224	73760	66650.7	48611.3	41056	52180.7	44198.3	78337.7	43217.3	52057.3	47898.3	78357	66586.3	56120.7	68466	52153.7	57016.3	73058.3	54871.7	57491.7	59399	59561.5	53943.2	55382.5	60831.7	60609.5	0.637269	0.0323429
Cytochrome b c1 complex subunit 2 mitochondrial OS Mus musculus GN Uqcrc2 PE 1 SV 1	9.57	48292	6836.68	QCR2_MOUSE	18	69.09	QCR2_MOUSE	49184.7	51030.7	55057.7	53717.7	61619.7	56473.7	50589.3	52442	48752.7	49683	44554.3	45243	55305	50127.7	47571.3	49098.7	53966	58218.7	63376	58169.7	54989	57416.3	55389.3	57219	52247.7	55281.2	47058.2	50525.7	58432.6	56253.4	0.351971	0.0958958
Ras related protein Rab 10 OS Mus musculus GN Rab10 PE 1 SV 1	8.57	22769.1	7737.36	RAB10_MOUSE	9	65.5	RAB10_MOUSE	26338.3	24655.3	25636.5	26959.7	30469.5	21813.4	23795	19041.8	25240.7	25674.9	22058.9	25707.7	24515.7	22104.2	20564.8	20129.3	25222.7	24136.2	25141.1	27366.3	24313.2	25180.3	26006.3	24282.5	25897.4	23779.9	24670.5	21828.5	25466.6	24945.6	0.615326	-0.0414804
Ras related protein Rab 14 OS Mus musculus GN Rab14 PE 1 SV 3	5.8	24125.1	2700.98	RAB14_MOUSE	7	68.37	RAB14_MOUSE	14897	14008.7	12364.3	12165.7	12933.7	13077.3	12259.3	12614.3	14961.7	14763	14101.7	14415.3	16220	15820.7	15088.3	15556.7	17824.3	13311.3	13489	12540	14198.7	12752.7	13805.3	12945.7	13358.9	12721.2	14560.4	15671.4	14291.2	13425.6	0.340682	0.0943835
Ras related protein Rab 1A OS Mus musculus GN Rab1A PE 1 SV 3	5.85	22905.9	4364.15	RAB1A_MOUSE	6	66.83	RAB1A_MOUSE	7531.75	7520.77	7476.85	5932.01	5900.87	4971.26	5166.21	5483.62	6915.47	4828.53	6295.68	6055.15	6899.15	7810.33	5673.91	7601	5541.91	6648.48	4879.17	3572.8	6548.77	6725.96	6163.51	4869.21	7115.35	5380.49	6023.71	6996.1	5160.59	6076.86	0.902788	-0.022453
Ras related protein Rab 1B OS Mus musculus GN Rab1b PE 1 SV 1	5.39	22358.3	3175.2	RAB1B_MOUSE	6	55.22	RAB1B_MOUSE	3721.1	3647.14	6552.33	6665.67	6413.67	6125.8	6926.33	5191.88	5598.53	6023.81	6178.33	4412.41	7276.33	7104.67	6536.05	9137.5	5559.35	5248.33	5804.33	5862.67	6607.67	7055	6937.67	6546	5146.56	6164.42	5553.27	7513.64	5618.67	6786.58	0.179278	0.240169
Ras related protein Rab 2A OS Mus musculus GN Rab2a PE 1 SV 1	6.08	23718.6	6018.72	RAB2A_MOUSE	7	56.6	RAB2A_MOUSE	16548.1	15573.8	15293.4	14242.6	18893	16433.3	17234	15894.7	18532.5	16991.3	14644.8	16703.1	21190.3	18628.7	19312.3	18444.7	19108.3	20968.7	21034.7	19182.7	16284.2	17892.9	18271	18268.1	15414.5	17113.8	16717.9	19394	20073.6	17679	0.0399817	0.214657
Ras related protein Rab 2B OS Mus musculus GN Rab2b PE 2 SV 1	6.23	24483.6	3156.26	RAB2B_MOUSE	6	41.67	RAB2B_MOUSE	4103.18	4000.04	4437.62	3886.02	8902	8095	8076.67	7947.33	3589.38	3248.55	3348.12	3410.54	10294.8	9314.33	8565.83	8449.17	9224.5	9605	9460.83	8668.33	3232.33	3704.13	3443.03	3018.52	4106.71	8255.25	3399.15	9156.04	9239.67	3349.5	0.46442	0.464329
Ras related protein Rab 35 OS Mus musculus GN Rab35 PE 1 SV 1	8.39	23310.4	3403.47	RAB35_MOUSE	6	54.23	RAB35_MOUSE	10754.7	8886.33	11118	10354.3	11879.7	11224.3	9191	9745.67	10207	9846.67	8292.33	9765	11590.3	8404	7848	9100.33	9284	9871	9404.33	9516	10635.7	9291	9932.67	9655.67	10278.3	10510.2	9527.75	9235.67	9518.83	9878.75	0.184271	-0.0823999
Ras related protein Rab 37 OS Mus musculus GN Rab37 PE 1 SV 2	5.38	24827	2147.59	RAB37_MOUSE	3	31.39	RAB37_MOUSE	5722.5	2069	5288	5630	6537.5	5153.5	6652	8651	8362	7274	4965	5915	7004	9467	8893	10167	11573	9983	8326	8730.67	10428	8300.33	9111.5	8522.5	4677.38	6748.5	6629	8882.75	9653.17	9090.58	0.0108585	0.613664
Ras related protein Rab 3A OS Mus musculus GN Rab3a PE 1 SV 1	4.66	25198	3043.97	RAB3A_MOUSE	8	55.45	RAB3A_MOUSE	15230.7	15277.7	6519.85	16148.3	12886.9	15021.3	14782	15227.7	16143.2	13603.1	19112.3	13088.3	14828.3	15691.3	15082.3	11629.7	13142.7	12969	10312.9	10254	18238	22305.3	24823.7	17449.7	13294.1	14479.5	15486.7	14307.9	11669.6	20704.2	0.700243	0.109812
Ras related protein Rab 3C OS Mus musculus GN Rab3c PE 1 SV 1	4.91	26100.3	2063.88	RAB3C_MOUSE	3	17.62	RAB3C_MOUSE	3940.11	1501.2	3028.27	2300.09	2526.29	2146.72	3597.28	2536.33	3649.45	3251.65	3045.72	2538.77	2511.81	1943.54	2775.29	2612.22	3007.96	1662.35	2241.86	2276.91	3209.65	3419.07	2969.52	2917.74	2692.42	2701.65	3121.4	2460.71	2297.27	3128.99	0.51154	-0.110614
Ras related protein Rab 3D OS Mus musculus GN Rab3d PE 1 SV 1	4.57	24644.5	2806.38	RAB3D_MOUSE	3	34.25	RAB3D_MOUSE	9572	9952.36	7866.74	7837.5	7391.27	5486.89	9010.56	6481.33	8764.55	8284.24	7479.22	7471.35	7317.15	6762.43	6218.49	7060.84	7304.21	6931.07	5300.21	6451.13	7956.42	8304.76	9236.78	12435.5	8807.15	7092.51	7999.84	6839.73	6496.65	9483.38	0.752544	-0.0666972
Ras related protein Rab 43 OS Mus musculus GN Rab43 PE 1 SV 1	5.46	23491.4	2133.76	RAB43_MOUSE	2	31.9	RAB43_MOUSE	70223.7	67752.7	48372	112912	56749.7	64846.7	87169.3	66183	96090	86215.7	64641.3	82204	107298	91224.3	94148.3	79199	114622	90393.3	116610	44987.3	77820.5	104802	38230	23214	74815	68737.2	82287.8	92967.3	91653.2	61016.7	0.585765	0.121229
Ras related protein Rab 4A OS Mus musculus GN Rab4a PE 1 SV 1	5.72	24223.4	2251.4	RAB4A_MOUSE	3	26.76	RAB4A_MOUSE	5946	6350	22121.5	6064	6093	6671	23592	9356.5	10132	14571	8456.5	25659.5	6843	16701	23396	5112.5	4445	21725	5588	20060	6805	7797	7893	17020.5	10120.4	11428.1	14704.8	13013.1	12954.5	9878.88	0.940676	-0.0162781
Ras related protein Rab 5A OS Mus musculus GN Rab5a PE 1 SV 1	8.25	23826.8	1855.98	RAB5A_MOUSE	9	65.12	RAB5A_MOUSE	4956	4511	11735.5	11580.4	20590.3	20623.5	19170.1	20297.6	8105.67	12905.9	13961.4	14508.8	7827.67	16111.5	16184.2	16053.3	5295.33	8176.33	9570.63	10257.6	7332.33	8693.52	9018.14	5030.33	8195.72	20170.4	12370.5	14044.2	8324.97	7518.58	0.424061	-0.446771
Ras related protein Rab 5B OS Mus musculus GN Rab5b PE 1 SV 1	8.24	23935	2118.58	RAB5B_MOUSE	7	55.81	RAB5B_MOUSE	10216	9282.33	9109.54	9861.44	22269.2	21238.2	20002	20908.1	9436.67	13671.9	14661.6	14089.3	8662.67	16399.2	15951.1	15846.5	6623.31	9346	10605.4	10351.1	8666	10279.1	7679.45	4681.17	9617.33	21104.4	12964.9	14214.9	9231.45	7826.44	0.351027	-0.482283
Ras related protein Rab 5C OS Mus musculus GN Rab5c PE 1 SV 2	8.58	23640.7	2109.86	RAB5C_MOUSE	8	68.06	RAB5C_MOUSE	5002.67	4313.88	9746.67	9218.8	18714.5	18692.3	17750.9	18324	2788.77	12622.5	12938.3	12452.9	5282.94	14807	13878	15541.5	4545.43	6982.67	9352.62	8709.67	4656.67	7531.01	7825.75	5321.12	7070.51	18370.4	10200.6	12377.4	7397.59	6333.63	0.455453	-0.449035
Ras related protein Rab 7a OS Mus musculus GN Rab7a PE 1 SV 2	6.57	23774.9	3054.54	RAB7A_MOUSE	9	61.35	RAB7A_MOUSE	21762	21943.3	18830.7	20219.3	20817.3	18345.7	18068.7	18236.7	16954	21794.7	20598.3	20752.3	17925.7	18192.3	17024.3	17858.7	18527.7	14412.7	13812	14799	20948.3	17061	18170.7	18282.7	20688.8	18867.1	20024.8	17750.2	15387.8	18615.7	0.0769823	-0.203183
Ras related C3 botulinum toxin substrate 1 OS Mus musculus GN Rac1 PE 1 SV 1	8.57	21849.3	18404.5	RAC1_MOUSE	9	46.88	RAC1_MOUSE	113661	106582	104784	110185	128781	126899	120113	125517	115609	116058	112426	107990	138877	129949	135609	127021	87118.7	87166	87975	86854.3	94504.7	94897	128607	101216	108803	125328	113021	132864	87278.5	104806	0.629087	-0.0953525
Radixin OS Mus musculus GN Rdx PE 1 SV 3	5.83	68657	1358.44	RADI_MOUSE	16	43.4	RADI_MOUSE	13628.4	13483.7	12432.6	13284.2	12772.3	12178.4	12521.8	12270.2	12700.8	12670.4	12552.4	12848.2	23164.4	22220.7	21165.7	21732	19329.3	19239	19096.7	18355.9	18271.9	18697.3	19169.3	18815.3	13207.2	12435.7	12692.9	22070.7	19005.2	18738.4	0.00280704	0.641799
Ras related protein Ral A OS Mus musculus GN Rala PE 1 SV 1	6.99	23723.9	3673.05	RALA_MOUSE	6	40.78	RALA_MOUSE	33488.3	33156.7	33434.3	32114.3	35417.7	34711.3	33732	34710.7	33012.3	33556.7	32373.3	31184.3	34634	34317	33325	34090.3	27237	32334.7	33115.7	30492.7	30854.3	29005.3	31063.7	31287.7	33048.4	34642.9	32531.7	34091.6	30795	30552.8	0.289252	-0.0705578
Random Sequence 12709	5.68	500395	778.066	RANDOM12709	4	2.15	RANDOM12709	10839	14269	12856.3	14099	12247.3	11887	12106.7	6041.5	10354.7	12341.3	2098	11943.3	10531.3	26627	13897.5	15679	15927	29826	28181	29047	20873.5	15321.3	15459	15593	13015.8	10570.6	9184.33	16683.7	25745.2	16811.7	0.0510691	0.854177
Random Sequence 29321	8.61	43638.3	1608.61	RANDOM29321	2	6.54	RANDOM29321	3.52644e+06	3.33107e+06	3153788	3890492	1861978	1702450	2.80685e+06	1704432	902244	1.21369e+06	1.13616e+06	629038	2.14586e+06	2333512	1.12526e+06	1124195	5536075	6433516	5015024	5.4612e+06	2084258	3.83703e+06	2241057	2.28715e+06	3.47545e+06	2.01893e+06	970284	1.68221e+06	5.61145e+06	2612374	0.455699	0.615734
GTP binding nuclear protein Ran OS Mus musculus GN Ran PE 1 SV 3	7.31	24594.2	3125.39	RAN_MOUSE	7	44.44	RAN_MOUSE	21210.3	20007	23867.7	24906.3	31336.3	31951.3	28544	28843	28106	29217	29870.7	30371	29931	26726.7	22667.3	26375.7	23357.7	31701	32029.7	27056.7	31207	34664.3	34988	34387	22497.8	30168.7	29391.2	26425.2	28536.3	33811.6	0.532584	0.113483
Ras related protein Rap 1A OS Mus musculus GN Rap1a PE 2 SV 1	6.53	21329.4	22003	RAP1A_MOUSE	12	76.09	RAP1A_MOUSE	80609.8	79081.2	73827.4	74873.8	83836.9	85775.1	79992.4	77624	71635.2	73684	73150.2	73583.1	74289.4	69289.9	68507.1	66641.8	65273.7	63837	66557.2	62565.1	55416.5	56479.7	58246.2	58470.5	77098.1	81807.1	73013.1	69682.1	64558.2	57153.2	0.0382172	-0.277075
Ras related protein Rap 1b OS Mus musculus GN Rap1b PE 2 SV 2	5.46	21052.9	15196.6	RAP1B_MOUSE	9	67.93	RAP1B_MOUSE	21221.5	20819.1	19435.9	19678.2	21721.1	22223.2	20609.9	20111.4	17815.1	18324.6	18191.8	18299.5	20547.9	19165.1	18948.6	18414.1	18354.3	17950.3	18715.2	17370.8	13366.9	13623.3	14049.4	13649.9	20288.7	21166.4	18157.8	19268.9	18097.6	13672.4	0.211631	-0.224024
Ras related protein Rap 2a OS Mus musculus GN Rap2a PE 1 SV 2	4.53	20870.6	1321.61	RAP2A_MOUSE	5	49.73	RAP2A_MOUSE	6792	6811.67	6522	6902.33	6059	4794	4852.33	4472.33	6120.33	6183.67	5747.67	5433.67	5271.67	3676	3285	3986	5275.33	5214	3949	4998.67	5834.33	5608.67	5518.67	5439.67	6757	5044.42	5871.33	4054.67	4859.25	5600.33	0.189134	-0.284057
GTPase HRas OS Mus musculus GN Hras1 PE 1 SV 2	4.98	21640.3	3772.85	RASH_MOUSE	6	41.8	RASH_MOUSE	9303.72	8726.58	8286.08	9731.83	9471.35	7382.76	7155.66	7939.26	8147.26	8669.4	8862.12	8348.36	7336.66	6826.62	5222.79	6757.76	6051.41	6771.65	5791.57	5909.36	8296	7211.8	8667.6	6214.21	9012.05	7987.26	8506.78	6535.96	6131	7597.4	0.0296617	-0.331897
GTPase KRas OS Mus musculus GN Kras PE 1 SV 1	6.37	21941	3790.2	RASK_MOUSE	5	41.8	RASK_MOUSE	17471.6	17075.4	16440	19477.5	16948.3	14353.6	14235.3	15256.3	12294.8	15163.6	14712.5	14977.3	14451.8	15275.7	14485.2	15149	15265.9	14466.8	14650.4	10667.5	14881.7	15211	17744.4	11592.7	17616.1	15198.4	14287.1	14840.4	13762.7	14857.5	0.314966	-0.116069
Ras related protein Rab 11A OS Mus musculus GN Rab11a PE 1 SV 3	6.12	24507.6	1308.12	RB11A_MOUSE	2	11.11	RB11A_MOUSE	10297	10057	9935	9535	10778	11065	11683.5	10425.5	12400.5	13154	12648.5	13220	13049.5	12938.5	12787	13128.5	10360.5	11778.5	11285	11478.5	11233	10630	11709.5	11331.5	9956	10988	12855.8	12975.9	11225.6	11226	0.626131	0.0678571
Transforming protein RhoA OS Mus musculus GN Rhoa PE 1 SV 1	5.73	22124.4	9364.14	RHOA_MOUSE	10	69.95	RHOA_MOUSE	37756.3	40643	38578	41852.3	45673.7	47009	43079.3	43141	43996.7	42181	42652.3	42321.7	42774	38349.7	37642.3	37931.3	33227.3	37519	37865.7	37230.3	40164	36547	35367.3	37902.3	39707.4	44725.8	42787.9	39174.3	36460.6	37495.2	0.0474805	-0.169355
Rho related GTP binding protein RhoB OS Mus musculus GN Rhob PE 1 SV 1	4.91	22579.6	9123.21	RHOB_MOUSE	8	68.88	RHOB_MOUSE	49020	51817.7	53369.7	56399.3	48699.7	55348.3	49845	51546	47680.3	50732.3	50619.7	48345	41295.3	39267.3	40756.3	40329.7	39919.3	41907.7	42793.7	40967.7	39931	43945	42443.7	42711.3	52651.7	51359.8	49344.3	40412.2	41397.1	42257.8	0.000890756	-0.305763
Rho related GTP binding protein RhoG OS Mus musculus GN Rhog PE 2 SV 1	8.08	21764.7	17298	RHOG_MOUSE	12	86.39	RHOG_MOUSE	66711	67058	67405	68635.7	67036	68177.3	67797	66454	63954.3	66339.7	64549.3	66648.3	67024.7	71573	71233.7	71387.7	70002.3	78454.7	73493	70373.3	61860	66968.3	69953.3	65908.7	67452.4	67366.1	65372.9	70304.8	73080.8	66172.6	0.214598	0.0659706
Rho related GTP binding protein RhoQ OS Mus musculus GN Rhoq PE 1 SV 2	5.9	23215.7	2992.67	RHOQ_MOUSE	3	14.15	RHOQ_MOUSE	36363.6	24243.1	30192.3	31666.4	34695.3	41121.5	37783	44054.2	30087.8	35905.5	34101.5	51805.7	49918.9	46396.2	41346.4	40566.4	30257.3	39097.2	46726	32818.3	36287.6	32514	28981.6	19357.3	30616.4	39413.5	37975.2	44557	37224.7	29285.1	0.853511	0.0403294
Ubiquitin 60S ribosomal protein L40 OS Mus musculus GN Uba52 PE 1 SV 2	10.26	15013.5	5949.23	RL40_MOUSE	6	35.94	RL40_MOUSE	24972.3	21387.3	20130	19338	24087.7	22325	21431.3	22604.7	28945.3	28381.3	25754.7	25227	37781.3	39817	34747	31288.7	24840.3	25721	27123	23671.7	30997.3	30382	31181	31298.3	21456.9	22612.2	27077.1	35908.5	25339	30964.7	0.115382	0.374171
Reticulon 1 OS Mus musculus GN Rtn1 PE 1 SV 1	4.29	83914.7	471.55	RTN1_MOUSE	2	5.51	RTN1_MOUSE	5260	6152	6647	6232.5	7655.5	7817	7182	7651.5	12208.5	11958.5	11290	11337.5	6364	6808	7353	6557		2710	5993		7217	8423.5	8938	8312	6072.88	7576.5	11698.6	6770.5	4351.5	8222.62	0.379099	-0.389939
Reticulon 3 OS Mus musculus GN Rtn3 PE 1 SV 2	4.63	104506	874.597	RTN3_MOUSE	6	7.16	RTN3_MOUSE	33958.3	28603	31329	32219.3	35934	37669.3	35722	55034	41741.7	43954	44565	43848.3	45809	47774.3	45753	49266.3	37703.7	37409.3	37549	37232.7	41091	41414.7	40463.7	44066.3	31527.4	41089.8	43527.2	47150.7	37473.7	41758.9	0.500157	0.121884
Reticulon 4 OS Mus musculus GN Rtn4 PE 1 SV 2	4.27	127127	5482.2	RTN4_MOUSE	38	66.61	RTN4_MOUSE	70288.7	63404	67482.3	70220.7	58197	60405.3	58547	59275	73128	71167.7	74659	74490.3	87399.3	77599.3	76439	82000.7	62178	81276	81499.7	81866.3	82419.3	87286.7	89773	89773.3	67848.9	59106.1	73361.2	80859.6	76705	87313.1	0.0453759	0.289782
Solute carrier family 12 member 2 OS Mus musculus GN Slc12a2 PE 1 SV 2	6.95	131832	2996.28	S12A2_MOUSE	33	36.85	S12A2_MOUSE	56361.3	55177.3	54527.7	54593.7	61715.7	59214	58749.7	60628.7	47400.3	50752.7	49200.7	52264.3	54764.7	53345.3	52359	47432	57754	58392	59167.7	58507	48106	128801	52882	50866.3	55165	60077	49904.5	51975.2	58455.2	70163.8	0.444673	0.129006
Sodium and chloride dependent GABA transporter 1 OS Mus musculus GN Slc6a1 PE 1 SV 2	7.89	67800	595.193	SC6A1_MOUSE	3	10.35	SC6A1_MOUSE	14982.5	13027	16254.5	16414	10890	12810	10462	11045.7	11972.3	13879.7	17088	16370	9690.67	10884.7	10331.7	13646	13640.5	15539.5	14462	12005	13107.3	15150	19117.5	18172	15169.5	11301.9	14827.5	11138.3	13911.8	16386.7	0.982391	0.00480546
Succinyl CoA 3 ketoacid coenzyme A transferase 1 mitochondrial OS Mus musculus GN Oxct1 PE 1 SV 1	8.68	56387.9	1829.11	SCOT1_MOUSE	12	46.92	SCOT1_MOUSE	17681	16093.7	16143	15615.3	21510.3	23701	23115.7	21246.3	19875	19774.7	19190	17817.3	18930.3	14392.3	19609	17784.7	18721.7	13690.3	17295.3	16566	19482.3	20897.3	20205.7	20553.3	16383.2	22393.3	19164.2	17679.1	16568.3	20284.7	0.609994	-0.0874752
Probable saccharopine dehydrogenase OS Mus musculus GN Sccpdh PE 2 SV 1	8.67	47699.7	1675.52	SCPDH_MOUSE	9	38.93	SCPDH_MOUSE	14627.7	13910	14716.7	15480.7	15707.3	16734.3	16309.7	17033.3	14111.7	14061.3	14675.7	14823	15558.7	17529	17626	13398.3	17224.7	16622.7	17158.3	17168.7	14449.7	16124.3	15592.7	16107	14683.8	16446.2	14417.9	16028	17043.6	15568.4	0.252409	0.0947608
Septin 11 OS Mus musculus GN Sept11 PE 1 SV 4	6.23	50036.9	1357.88	SEP11_MOUSE	4	21.81	SEP11_MOUSE	2594.7	1012.59	3797.1	1023.6	3727.65	3277.56	3692.05	3212.69	5027.12	5083.4	4773.36	4795.43	560.846	1720.9	1181.69	495.543	3495.61	3205.51	2419.33	3880.93	5155.07	4753.06	5364	6272.28	2107	3477.49	4919.83	989.745	3250.34	5386.1	0.855444	-0.125945
Septin 2 OS Mus musculus GN Sept2 PE 1 SV 2	6.09	41753.7	4984.37	SEPT2_MOUSE	14	67.87	SEPT2_MOUSE	26602	22844.7	28697.7	29622.3	39588	39046	33388.3	38273.3	37065.3	37802.3	36543.3	35969.3	28997.3	19477	26434.7	23857.3	23818.3	26801	27367.7	27667.7	20511.3	24604	22721	17525	26941.7	37573.9	36845.1	24691.6	26413.7	21340.3	0.0614529	-0.484528
Septin 4 OS Mus musculus GN Sept4 PE 1 SV 1	5.48	55392.2	5812.04	SEPT4_MOUSE	18	54.6	SEPT4_MOUSE	44049.3	41149.3	49195	50588.3	52350.7	51402.3	49033	50120.3	50144.3	48828	48153	48114.7	24320.7	24659.3	25063.7	26550	23002.7	30250	29834.3	22113.3	29831	33897	35136	31774	46245.5	50726.6	48810	25148.4	26300.1	32659.5	0.0015353	-0.793498
Septin 5 OS Mus musculus GN Sept5 PE 1 SV 2	6.21	43204.3	1382.47	SEPT5_MOUSE	5	19.78	SEPT5_MOUSE	9795	5808.67	14175	15453.7	12458.3	9932.46	7366	7660.33	17178.7	17602.7	13162.3	19529	8218	9230	7038.67	9652.33	4405.42	11757	10528	13068.3	12898.7	16299.7	11900.3	11863.3	11308.1	9354.28	16868.2	8534.75	9939.69	13240.5	0.50469	-0.242902
Septin 6 OS Mus musculus GN Sept6 PE 1 SV 4	5.99	50075.9	701.224	SEPT6_MOUSE	5	16.82	SEPT6_MOUSE	1620.16	2471.35	1534.67	2189.94	2983.66	3661.02	2776.96	4720.67	6296.33	4254.43	6070.94	6088	3025.62	4677.33	5116.33	4580.67	3943.69	3504.71	3532.33	3560.69	7000.33	7179	6963.33	6686.33	1954.03	3535.58	5677.43	4349.99	3635.35	6957.25	0.442334	0.420185
Septin 7 OS Mus musculus GN Sept7 PE 1 SV 1	8.77	50892.1	9020.27	SEPT7_MOUSE	20	56.88	SEPT7_MOUSE	71072.7	75926.3	78259.7	79789	96795.7	92138.3	89852.7	91012.3	100374	98988.3	97469.7	100493	52354.7	45062	45564.7	48714.3	53233.7	54213.7	53780.3	53685.3	61850	59798.3	63093	61382.7	76261.9	92449.8	99331.3	47923.9	53728.2	61531	0.0114351	-0.715972
Septin 8 OS Mus musculus GN Sept8 PE 1 SV 4	5.6	50154.6	6664	SEPT8_MOUSE	18	75.76	SEPT8_MOUSE	85604	83528.7	87931.3	89954.3	122573	126083	116603	124559	98861	102122	102360	104793	56215.3	52032	50686	52503.3	50843.3	49850.3	52595.3	50448.7	57062	59562	61876.3	61821	86754.6	122454	102034	52859.2	50934.4	60080.3	0.0101304	-0.925456
D 3 phosphoglycerate dehydrogenase OS Mus musculus GN Phgdh PE 1 SV 3	6.1	57384	1214.76	SERA_MOUSE	11	30.02	SERA_MOUSE	20508.3	18080	20113.7	20713.3	21483	21279.3	20851.7	21683.7	24798.7	25613.3	25305	26100.3	19412	19848.7	19794.3	20138.7	23578.3	23278.3	24450	24702.7	26986.7	28000	28613.7	28422.7	19853.8	21324.4	25454.3	19798.4	24002.3	28005.8	0.584365	0.107887
Phosphoserine aminotransferase OS Mus musculus GN Psat1 PE 1 SV 1	8.08	40757.8	1768.59	SERC_MOUSE	15	53.51	SERC_MOUSE	14816	15705.7	14206.7	14118	19623	19778.7	18994.3	19173.3	20260	18750.7	19293	17045	15671.7	15204	16071.3	14698	18437.7	19530.7	19541	19800.7	18454.7	20133.3	20354.7	19899.3	14711.6	19392.3	18837.2	15411.2	19327.5	19710.5	0.815419	0.0405245
Sideroflexin 3 OS Mus musculus GN Sfxn3 PE 1 SV 1	9.78	35691.4	2693.13	SFXN3_MOUSE	14	65.11	SFXN3_MOUSE	16906.7	17675.3	16318.3	17291.3	14776.7	15214	14887.7	14351.7	16611	16486.3	16804.3	15933.7	14885.3	14953.7	13841	15413	15688	16312.7	16182.7	16409	16025.7	15346	16161.3	15472.3	17047.9	14807.5	16458.8	14773.2	16148.1	15751.3	0.524251	-0.0498709
NAD dependent deacetylase sirtuin 2 OS Mus musculus GN Sirt2 PE 1 SV 2	5.06	43883.6	42368.3	SIRT2_MOUSE	26	83.8	SIRT2_MOUSE	352117	339087	370728	377851	484520	484490	470651	468193	401506	420859	407985	419709	399422	407248	394095	409444	301331	333220	331977	325354	364712	379418	377353	373785	359946	476963	412515	402552	322970	373817	0.290068	-0.184626
Alpha soluble NSF attachment protein OS Mus musculus GN Napa PE 1 SV 1	5.15	33645.9	2226.83	SNAA_MOUSE	6	29.83	SNAA_MOUSE	6136.53	6553.33	5683.27	5787.33	6751	5550.33	6695.33	6104.83	6035	6123.67	5176.77	5219.67	7056	5639.33	5274.54	4711.07	6987.5	6636.82	6183.42	6239.67	8394.33	7246.33	7109.33	6752	6040.12	6275.37	5638.78	5670.24	6511.85	7375.5	0.367223	0.123402
Beta soluble NSF attachment protein OS Mus musculus GN Napb PE 1 SV 2	5.17	33899.2	2437.03	SNAB_MOUSE	9	45.64	SNAB_MOUSE	7567.67	7386.33	9335.06	10154.7	9836	10040.7	9097.67	10121.7	11514.6	13523.3	11903.9	12306.2	7943.24	10117	7854.79	10094	8479.83	7630.85	9043	8319.84	11357.2	15786	15347.1	14754.5	8610.93	9774	12312	9002.26	8368.38	14311.2	0.887485	0.0455623
Synaptosomal associated protein 25 OS Mus musculus GN Snap25 PE 1 SV 1	4.46	23543.3	6214.82	SNP25_MOUSE	14	68.45	SNP25_MOUSE	31763.3	32363.7	50925.7	51238.3	39499.3	43533.7	40258.3	40709	31482.3	53200.7	66710	52260.3	48643.3	41608.7	39742	39271.7	33780.3	41981	37782.3	41367	37763.7	51946.7	53356.3	52934.3	41572.8	41000.1	50913.3	42316.4	38727.7	49000.2	0.807282	-0.0376867
Superoxide dismutase Mn mitochondrial OS Mus musculus GN Sod2 PE 1 SV 3	8.82	24831.1	7220.71	SODM_MOUSE	9	62.16	SODM_MOUSE	58272	52105.3	54189.3	52454.3	50426.7	40265	46065.7	37974.3	33863.3	26071	23856.3	25576.7	41442.7	37407.7	36999	36278.3	37428.7	28616.3	39210.3	38069	32713	20152	14577.7	23747	54255.2	43682.9	27341.8	38031.9	35831.1	22797.4	0.356414	-0.374159
Spectrin alpha chain brain OS Mus musculus GN Sptan1 PE 1 SV 4	5.04	285396	1063.45	SPTA2_MOUSE	36	23.83	SPTA2_MOUSE	18508.7	21729.7	17921.3	20368.7	20217	19655.7	19893	20647.7	26039.3	22517.3	26202	26231.3	17167	15328.7	15800.3	16439.7	18209	18397.3	19913	19687.7	23710.7	22746	24309	25269.3	19632.1	20103.3	25247.5	16183.9	19051.8	24008.8	0.546638	-0.133381
Spectrin beta chain brain 1 OS Mus musculus GN Sptbn1 PE 1 SV 2	5.26	275079	834.841	SPTB2_MOUSE	56	34.74	SPTB2_MOUSE	78596.3	86263	105632	61240.7	74132.7	76289.3	76741.3	84086.3	65736.7	89172.3	69553.3	62013	82484	88329.3	77160.7	79508.3	81844.3	78554.7	88298.3	95782.7	66162.7	466070	103732	93027	82932.9	77812.4	71618.8	81870.6	86120	182248	0.298816	0.59195
SRC kinase signaling inhibitor 1 OS Mus musculus GN Srcin1 PE 1 SV 2	9.65	135486	505.496	SRCN1_MOUSE	13	21.2	SRCN1_MOUSE	10759.3	9866.67	11615	10347.7	10868	10661.3	10818.7	11227	11715	12296	12331.3	12013	11716.3	11724	12469.3	11778	11662.3	12698.3	13365.3	12846.3	12878.3	14258	14328	13421.7	10647.2	10893.8	12088.8	11921.9	12643.1	13721.5	0.0866499	0.187098
Succinate semialdehyde dehydrogenase mitochondrial OS Mus musculus GN Aldh5a1 PE 1 SV 1	8.25	56538.6	6674.44	SSDH_MOUSE	23	68.26	SSDH_MOUSE	45340.3	45405.7	44159.7	45439.7	44554.3	46523	42765.7	44085	31910	33470.7	31332.3	32107.7	43931.3	33069.7	39813.7	34205	31678.3	30400.3	28696.7	29168	32619.7	32759.7	33485.3	32359	45086.3	44482	32205.2	37754.9	29985.8	32805.9	0.21225	-0.276335
Syntaxin 1A OS Mus musculus GN Stx1a PE 1 SV 3	4.96	33225.6	1160.59	STX1A_MOUSE	6	36.46	STX1A_MOUSE	5067.55	6014.67	4817.8	2195.77	3453.95	3655.36	3577.81	2974.63	6322.11	7909.33	6794.67	6993	3261	3249.25	2667.24	2202.03	1694.44	3439.54	3451.43	3208.39	6340.33	6185	5533.63	5060.27	4523.95	3415.44	7004.78	2844.88	2948.45	5779.81	0.476484	-0.368802
Syntaxin 1B OS Mus musculus GN Stx1b PE 1 SV 1	5.09	33472.9	4588.56	STX1B_MOUSE	18	62.5	STX1B_MOUSE	37725.3	34916.3	39130	38758.7	31811.7	33509.3	32762.3	32106	31882.3	36108	35403	35798.7	26117	30006.3	29725	29764.7	32593.7	34972	35497.7	35141.3	41096.7	43769.7	41361.7	42697	37632.6	32547.3	34798	28903.2	34551.2	42231.3	0.957219	0.00969386
Syntaxin binding protein 1 OS Mus musculus GN Stxbp1 PE 1 SV 2	6.51	67968	16142.8	STXB1_MOUSE	35	77.78	STXB1_MOUSE	150550	164560	178431	179913	162721	164715	160931	167089	192016	200386	200105	209611	188354	156469	155278	160265	152002	153885	158261	158437	186956	199299	200367	202531	168363	163864	200530	165091	155646	197288	0.788177	-0.0404527
Syntaxin binding protein 3 OS Mus musculus GN Stxbp3 PE 1 SV 1	7.96	68855.1	1011.32	STXB3_MOUSE	7	17.06	STXB3_MOUSE	9764.67	6161.67	9431.67	9787.33	11072	10562	10075.7	9306.33	9434.67	9512.67	9461	9695.67	10189.7	9822.33	9262.33	10506.3	7586.33	8876.33	8998.33	8488.67	7943.67	7951.33	7411.67	7274	8786.33	10254	9526	9945.17	8487.42	7645.17	0.355263	-0.131496
Succinyl CoA ligase GDP forming subunit alpha mitochondrial OS Mus musculus GN Suclg1 PE 1 SV 4	9.75	36497	1633.92	SUCA_MOUSE	6	22.54	SUCA_MOUSE	20565	20128	12073.3	20274	20947.7	20815	19918	19745.3	18054	17342.7	17823	17999.3	17901.7	16006	18171.3	18202	20354	17409.3	19798.3	16239.7	17517	15892.7	17958	17787.3	18260.1	20356.5	17804.8	17570.2	18450.3	17288.8	0.294265	-0.0818526
Succinyl CoA ligase ADP forming subunit beta mitochondrial OS Mus musculus GN Sucla2 PE 1 SV 2	6.62	50456.2	619.188	SUCB1_MOUSE	6	15.55	SUCB1_MOUSE	19351.3	18939	16881	17777	17580	17342	16296.3	15604.3	18566	18152	16423.7	18094	18278.7	16838.7	16337.7	16645.7	18508.3	18136	17518.7	17298	18710.3	17556.7	18356	14468.7	18237.1	16705.7	17808.9	17025.2	17865.2	17272.9	0.725134	-0.0161806
Synapsin 1 OS Mus musculus GN Syn1 PE 1 SV 2	10.15	74268.5	1880.84	SYN1_MOUSE	18	54.67	SYN1_MOUSE	28354.3	26568.7	25474.3	30979.3	30878	28535.3	28749	30194	37689	38299.3	37313.3	38872.7	31446.3	28423.7	28598.3	29496.7	22480.7	23226	20115	22983.7	34027.3	36360.3	34479	38847.7	27844.2	29589.1	38043.6	29491.2	22201.3	35928.6	0.632361	-0.123871
Synapsin 2 OS Mus musculus GN Syn2 PE 1 SV 2	8.56	63657.8	2849.05	SYN2_MOUSE	14	49.15	SYN2_MOUSE	31842.7	31093.3	32644.3	34473	42080.3	43874.3	42433.7	42755.7	31246.3	32288	31486	31780.7	40177.7	37518	38166.7	35128.3	20827.3	27236.3	26607	27037.3	26917	31155	29820.3	30650.7	32513.3	42786	31700.2	37747.7	25427	29635.8	0.404479	-0.205247
Synaptojanin 1 OS Mus musculus GN Synj1 PE 1 SV 3	6.44	173929	524.53	SYNJ1_MOUSE	5	6.29	SYNJ1_MOUSE	8141.33	8092.67	8082.67	9143.33	11011	10104.7	9889	11093	11862.3	11546	12093.3	11669.3	9310.33	7075	9443.33	10093	9643	8743	8500.33	9265	12054.3	11469.7	11751.7	12045	8365	10524.4	11792.7	8980.42	9037.83	11830.2	0.849493	-0.039746
Synaptophysin like protein 1 OS Mus musculus GN Sypl1 PE 1 SV 2	8.94	29241.6	777.91	SYPL1_MOUSE	3	21.07	SYPL1_MOUSE	29499.3	22555.7	24281	26221	17249	31272	29124	29837	26472	15875	15750.5	15780	22819	31196.3	30347.7	18657.5	12850.3	31965	18099.5	18674	30233.3	28768.7	30107	15960.5	25639.2	26870.5	18469.4	25755.1	20397.2	26267.4	0.888757	0.0289876
Synaptotagmin 1 OS Mus musculus GN Syt1 PE 1 SV 1	8.75	47760.2	1030.97	SYT1_MOUSE	7	22.57	SYT1_MOUSE	9796.67	9935.33	9489.67	10002.3	8876.33	8615	8371.67	7988.67	17155.7	16889.7	16203	16602.7	9408	8139.33	8333	8972.33	8601.33	7921	8795	8089.67	15918.3	14899	15492	14952.7	9806	8462.92	16712.8	8713.17	8351.75	15315.5	0.812027	-0.111477
Microtubule associated protein tau OS Mus musculus GN Mapt PE 1 SV 3	6.32	76585.7	1559.05	TAU_MOUSE	11	27.01	TAU_MOUSE	34047.7	31848	34880.3	34078.7	34590	32860	28855.7	30387.3	35387.7	35186.3	35515	38484.7	36607.7	37985.7	35085.3	40156.3	35030	37336.7	38198.7	36182.3	40318.7	39045.3	40103.7	40372	33713.7	31673.2	36143.4	37458.8	36686.9	39959.9	0.0615018	0.168459
Tubulin alpha 1A chain OS Mus musculus GN Tuba1a PE 1 SV 1	4.76	50820	48728.8	TBA1A_MOUSE	30	92.46	TBA1A_MOUSE	537558	519503	547162	560561	585788	607050	610506	617782	653597	672365	666616	706515	601010	576262	618026	636831	645649	689612	682137	680787	831037	882870	894205	886651	541196	605281	674773	608032	674546	873691	0.276232	0.243608
Tubulin alpha 4A chain OS Mus musculus GN Tuba4a PE 1 SV 1	4.75	50665.8	41678.7	TBA4A_MOUSE	27	88.84	TBA4A_MOUSE	113959	111402	112395	114429	120407	123733	123221	124690	150870	153698	152383	161504	138787	134234	141027	145318	101460	103597	104284	101848	134490	134093	138188	136020	113046	123013	154614	139842	102797	135698	0.822351	-0.0462909
Tubulin beta 2A chain OS Mus musculus GN Tubb2a PE 1 SV 1	4.59	50306.3	51952.5	TBB2A_MOUSE	24	84.27	TBB2A_MOUSE	61806.8	61367.3	62218.8	60856.5	60884.5	58374.9	58338.8	57849.6	77277.2	74819.3	74485	77483.1	62699.5	56443.4	55370.8	58400.8	61863.7	61997.7	63401.7	58501.9	88599.6	95405.4	89710.9	96543	61562.4	58861.9	76016.1	58228.6	61441.3	92564.7	0.687744	0.111568
Tubulin beta 2B chain OS Mus musculus GN Tubb2b PE 1 SV 1	4.59	50409.4	54215.1	TBB2B_MOUSE	24	84.27	TBB2B_MOUSE	19053.2	19362	19325.9	17844.2	27681	26580	26501.4	26270.6	20545.6	19923.7	19798.9	20571.3	23715.6	21432	20998.6	22136.6	22346.8	22399	22804.4	21082.3	26966.8	28958.7	27594.2	29260.5	18896.3	26758.2	20209.9	22070.7	22158.1	28195.1	0.52774	0.136966
Tubulin beta 2C chain OS Mus musculus GN Tubb2c PE 1 SV 1	4.6	50287.4	72368.5	TBB2C_MOUSE	25	84.27	TBB2C_MOUSE	78501.1	81017	81666	86306.1	77796.2	73712.2	75584	74610.1	94905.3	89216.4	88919	93948.1	75141.1	65910.3	66165.7	69499.8	101029	101372	106041	98377.5	133364	143691	136169	146970	81872.6	75425.6	91747.2	69179.2	101705	140048	0.38204	0.320193
Tubulin beta 3 chain OS Mus musculus GN Tubb3 PE 1 SV 1	4.63	50875	39839.7	TBB3_MOUSE	25	80.44	TBB3_MOUSE	57972	53752.9	58376.2	59557.4	55840.7	53792.7	53677.9	49555.1	62104.8	61263.3	60573.5	59076.4	55931.7	51003.1	51426.2	51886.1	57996.6	56299.1	59445	54675.1	66384.6	71469.9	65920	71510.5	57414.6	53216.6	60754.5	52561.8	57103.9	68821.3	0.678928	0.058572
Tubulin beta 4 chain OS Mus musculus GN Tubb4 PE 1 SV 3	4.59	50042.1	86138.6	TBB4_MOUSE	27	85.36	TBB4_MOUSE	291787	292936	302637	309730	347171	334708	334897	334561	388540	365817	363913	384519	376708	347799	349483	350792	381407	390184	397833	377890	453098	491338	473801	497201	299273	337834	375697	356196	386829	478860	0.180042	0.270751
Tubulin beta 5 chain OS Mus musculus GN Tubb5 PE 1 SV 1	4.59	50127.2	58765.8	TBB5_MOUSE	25	84.23	TBB5_MOUSE	60980.2	62093.1	61693.2	65826.2	59080.1	56866.5	56804.3	56512.7	76732.9	73978.4	73636	76545.8	59162.1	52900.9	53004.2	54467.7	58186.2	58214	60095.1	55383.6	80290	86679.6	82814.1	88440.9	62648.2	57315.9	75223.3	54883.8	57969.7	84556.1	0.948663	0.016333
Tubulin beta 6 chain OS Mus musculus GN Tubb6 PE 1 SV 1	4.59	50546.7	35753	TBB6_MOUSE	17	46.76	TBB6_MOUSE	5607.55	5396.36	7036.34	5011.84	5778.93	6723.34	6655.94	6406.76	5775.5	5933.52	5508.04	5780.4	8881.16	6399.9	6797.86	6797.53	5734.21	5145.82	4932.24	4785.71	6932.16	6390.6	4940.79	5293.2	5763.02	6391.24	5749.37	7219.12	5149.5	5889.19	0.86293	0.0282604
T complex protein 1 subunit zeta OS Mus musculus GN Cct6a PE 1 SV 3	6.66	58460.6	671.036	TCPZ_MOUSE	2	7.91	TCPZ_MOUSE		4495	5770.5	4620	5950	5359.5	5342.5	4403	6412.5	6723.5	6107	6251	5640	5764.5	4878	3752	7037.5	7708	6259	6378	6727	6165	6179	6150	4961.83	5263.75	6373.5	5008.62	6845.62	6305.25	0.495097	0.129621
Tenascin R OS Mus musculus GN Tnr PE 1 SV 2	4.65	151928	784.825	TENR_MOUSE	20	27.69	TENR_MOUSE	21627	19562.7	20349	21077	23843.3	24278.3	23565.3	23721.7	21590.3	24126	23928	23583.7	22267.7	22422.7	22773.7	22282.7	18992.7	20664	21054.3	20733	20273.3	21612.3	21667.3	20955.7	20653.9	23852.2	23307	22436.7	20361	21127.2	0.326037	-0.0851871
Transitional endoplasmic reticulum ATPase OS Mus musculus GN Vcp PE 1 SV 4	4.95	90006.3	1749.05	TERA_MOUSE	21	41.81	TERA_MOUSE	185248	194566	178917	154127	88047	98395.3	80754	82049	41306.7	37653	40246.3	37102	64968.7	80599.7	64729.7	64701	346426	325561	348880	334897	90200.3	127362	108125	96297	178215	87311.3	39077	68749.8	338941	105496	0.50025	0.752554
Acetyl CoA acetyltransferase mitochondrial OS Mus musculus GN Acat1 PE 1 SV 1	8.65	45158.4	905.438	THIL_MOUSE	9	35.14	THIL_MOUSE	17190.7	16510.3	13793.3	17559	10973	10830	10995.3	11030.3	11753.7	12118.7	11686.7	11399	8237	11851.7	11138.3	12334.3	16357	18599	15131	19075.3	15622.3	14577.7	13722	15425.7	16263.3	10957.2	11739.5	10890.3	17290.6	14836.9	0.616125	0.142941
Thiosulfate sulfurtransferase OS Mus musculus GN Tst PE 1 SV 3	7.85	33694.1	928.236	THTR_MOUSE	2	10.44	THTR_MOUSE	12176	12738.5	20317	21969	18140	18068	18108	19458	2736	12534	11797	11458	4424	17707			10837	16358	16501	16340	9652.5	14795	15581	14114	16800.1	18443.5	9631.25	11065.5	15009	13535.6	0.582697	-0.180039
Thy 1 membrane glycoprotein OS Mus musculus GN Thy1 PE 1 SV 1	9.27	18308.1	27616.7	THY1_MOUSE	6	46.91	THY1_MOUSE	207522	191100	221983	229147	211804	235513	206035	200068	214481	226241	204742	230990	158742	143060	145114	143941	140342	157007	162511	142368	166448	172435	175269	169087	212438	213355	219113	147714	150557	170810	0.00149575	-0.459252
Transketolase OS Mus musculus GN Tkt PE 1 SV 1	7.23	68314.9	15147.1	TKT_MOUSE	33	82.83	TKT_MOUSE	113571	116968	127734	127737	122863	131359	127422	127921	88892.7	93281.3	94334.3	96816	119239	121521	122816	126556	104660	111735	112573	112290	95654	106264	109512	106245	121502	127391	93331.1	122533	110314	104419	0.895259	-0.0210554
Triosephosphate isomerase OS Mus musculus GN Tpi1 PE 1 SV 3	7.08	27054.8	1663.11	TPIS_MOUSE	6	53.82	TPIS_MOUSE	15488	15804	15013.7	15151.3	9545.33	8381.67	6837	9224	8907.33	9629.33	10372.3	10790	5319	7195.33	8868	5355.5	13641.7	14142.7	13911	15282	11990.3	12620.3	13063	12530.3	15364.2	8497	9924.75	6684.46	14244.3	12551	0.975329	-0.013135
Tubulin polymerization promoting protein family member 3 OS Mus musculus GN Tppp3 PE 1 SV 1	9.52	19136.6	5395.58	TPPP3_MOUSE	11	52.27	TPPP3_MOUSE	55203.3	53076	50331	53573	44928.3	45989	44152	45098	31769.3	31322.7	33759.3	30723	40597.7	38865.3	36846.7	36334.3	52603.3	51141.7	50987.3	50232.3	48886.3	49390.3	51854.7	49791.7	53045.8	45041.8	31893.6	38161	51241.2	49980.8	0.695296	0.10075
Tubulin polymerization promoting protein OS Mus musculus GN Tppp PE 1 SV 1	9.87	23745.7	22861.9	TPPP_MOUSE	15	64.68	TPPP_MOUSE	102891	99664.7	105703	106241	94724.7	93329.3	85598.7	85983.7	95238.7	99550	97648	97665.7	100895	102566	102626	99403.3	97860	104295	105580	104671	109660	118833	118059	118195	103625	89909.1	97525.6	101373	103101	116187	0.182922	0.139734
Serotransferrin OS Mus musculus GN Tf PE 1 SV 1	6.85	78890.9	530.56	TRFE_MOUSE	2	7.03	TRFE_MOUSE	4579	4894.5	4124	3876		5399	4708	5253	4774	4959	4905	5091	5236.5	5224	5244	4978	5643.5	6280	5953	6024	4870	5841	6134	5031	4368.38	5120	4932.25	5170.62	5975.12	5469	0.0881421	0.204331
Trypsin OS Sus scrofa PE 1 SV 1	6.91	25093.8	15159.5	TRYP_PIG	8	61.47	TRYP_PIG	277259	266604	335526	340706	385656	386387	378980	386557	304181	330705	322086	331537	403499	436288	449199	453686	316044	381278	394376	395028	346349	389028	408299	407861	305024	384395	322127	435668	371682	387884	0.117992	0.240731
Tetraspanin 2 OS Mus musculus GN Tspan2 PE 1 SV 1	7.89	24808.9	11006.7	TSN2_MOUSE	5	24.43	TSN2_MOUSE	108569	118343	154809	146276	127297	136007	139030	139882	125908	145670	151175	157974	116570	130698	126019	123504	95473.7	119902	125318	119151	118646	137939	138325	133986	131999	135554	145182	124198	114961	132224	0.0959042	-0.152307
Ubiquitin conjugating enzyme E2 D3 OS Mus musculus GN Ube2d3 PE 1 SV 1	7.84	16915.3	3926.68	UB2D3_MOUSE	4	42.86	UB2D3_MOUSE	20114	16941	18551	18196.3	19020.3	21295.3	18944	18133.3	22432.7	22552	25208.7	23835.7	18273.5	18526	16550	16593.3	21817	20381.3	18052	17716	21859	21737	21295.3	19589.7	18450.6	19348.2	23507.3	17485.7	19491.6	21120.2	0.599685	-0.0775531
Cytochrome b c1 complex subunit Rieske mitochondrial OS Mus musculus GN Uqcrfs1 PE 1 SV 1	8.91	29652.8	2191.43	UCRI_MOUSE	6	36.86	UCRI_MOUSE	23025	18129.7	21515.7	23011.7	22303	20971.3	20339	21157.3	20149.7	19856.3	18998.7	19502	21457	16867	18316.3	18279.7	23515.7	19236.3	22436.7	21776.7	19255.3	23123.7	22392	22229.7	21420.5	21192.7	19626.7	18730	21741.3	21750.2	0.996023	-0.000425022
Vesicle associated membrane protein 2 OS Mus musculus GN Vamp2 PE 1 SV 2	8.7	12747.8	1622.16	VAMP2_MOUSE	2	28.45	VAMP2_MOUSE	12087.5	6209.5	12012	12717.5	13004	12833.5	13127	11312.5	15425.5	16708.5	16183	16932.5	11770	14672	12059	11689.5	17377.5	10853.5	13915.5	13264	17311	18626.5	18052	18290	10756.6	12569.2	16312.4	12547.6	13852.6	18069.9	0.52828	0.165943
Synaptic vesicle membrane protein VAT 1 homolog OS Mus musculus GN Vat1 PE 1 SV 3	5.92	43324.8	3073.53	VAT1_MOUSE	10	48.28	VAT1_MOUSE	18404	17901	17767.3	17287.3	22085.3	22025.3	21604.3	20832.7	23142	23548	22274.7	21515.7	16884	15081.7	13989	14390.7	19371.7	18607.3	19636.3	18513.7	20195.3	20131.7	20763.3	19481.3	17839.9	21636.9	22620.1	15086.3	19032.2	20142.9	0.284677	-0.194593
V type proton ATPase catalytic subunit A OS Mus musculus GN Atp6v1a PE 1 SV 2	5.26	68668.4	7236.58	VATA_MOUSE	31	81.36	VATA_MOUSE	26799.7	26182	27659.7	29439	44309.7	46918.3	46753.3	46939.3	70428.7	76108.7	77329.3	79145.3	35085.3	33947.7	35695.3	35938	26862	29000.7	29730.7	28584	53248.3	61386	63633	61048.3	27520.1	46230.2	75753	35166.6	28544.3	59828.9	0.636762	-0.275201
V type proton ATPase subunit B brain isoform OS Mus musculus GN Atp6v1b2 PE 1 SV 1	5.45	56893.1	9315.46	VATB2_MOUSE	27	84.93	VATB2_MOUSE	33833	34949.7	31181	33774.7	60389	62526	58105.7	58062	88570	94649.7	94470.7	92467.7	45149.3	43412	44453.7	45763.3	36675	32793	36163.7	33286.3	72430.7	68920.7	72024.7	74001.7	33434.6	59770.7	92539.5	44694.6	34729.5	71844.4	0.602909	-0.29621
V type proton ATPase subunit C 1 OS Mus musculus GN Atp6v1c1 PE 1 SV 4	7.3	44058.7	3301.84	VATC1_MOUSE	17	58.64	VATC1_MOUSE	25405.3	25349.3	23904.3	24961.3	23668	23931	23990.7	21771	23547	24572.7	23857	24277.7	23462.3	23360.7	23169.3	23762.3	18901	19040.7	18786.7	18537.3	19904.7	20055	21184	20003.7	24905.1	23340.2	24063.6	23438.7	18816.4	20286.8	0.0860671	-0.209348
V type proton ATPase subunit D OS Mus musculus GN Atp6v1d PE 1 SV 1	9.88	28369.1	1386.35	VATD_MOUSE	2	15.79	VATD_MOUSE	5309	5180	5705	5862	9095	8057	8636	8819	15085	15367.5	17500	15719	4701	3954	5032.5	4426.5	3599	4416	4338	3692	11946	12740	13206	12783	5514	8651.75	15917.9	4528.5	4011.25	12668.8	0.516814	-0.504336
V type proton ATPase subunit E 1 OS Mus musculus GN Atp6v1e1 PE 1 SV 2	8.89	26214.5	4392.41	VATE1_MOUSE	9	49.12	VATE1_MOUSE	28614	29348	26793.3	27397.7	37054.3	37361.3	34294	35937.3	43143	41279.7	39317.7	41682.3	34376.7	21569	28502.3	31900.7	27541.3	25326.7	24239	23294.3	23584	36866	37903.7	36966	28038.2	36161.7	41355.7	29087.2	25100.3	33829.9	0.274804	-0.262143
V type proton ATPase subunit G 2 OS Mus musculus GN Atp6v1g2 PE 2 SV 1	10.67	13708.5	700.889	VATG2_MOUSE	2	27.97	VATG2_MOUSE	10086.5	7146	10821	10720.5	14747	14775	16958	15428.5	5992.67	10962	10505.5	10822	9400.5	10176	9398	10786.5	9709.5	7986	9939	8168	10482.5	11617	11358	12106	9693.5	15477.1	9570.54	9940.25	8950.62	11390.9	0.51308	-0.198198
V type proton ATPase subunit H OS Mus musculus GN Atp6v1h PE 1 SV 1	6.17	56311.3	1732.51	VATH_MOUSE	7	26.92	VATH_MOUSE	9749	9404.33	5927	5304.33	11864.3	11638.3	12838	12269	19243.7	25966.7	25637	26001.7	4798	7415.67	8270.67	7491	3622.5	3496	7579.33	7797	14755.3	19234.3	19307	18888	7596.17	12152.4	24212.3	6993.83	5623.71	18046.2	0.522215	-0.519687
Voltage dependent anion selective channel protein 1 OS Mus musculus GN Vdac1 PE 1 SV 3	8.67	32522.6	13541.5	VDAC1_MOUSE	15	74.66	VDAC1_MOUSE	90521.3	80001.3	114406	113352	120823	123203	115350	115654	95138.7	96716.7	97550.3	98463.3	102856	103519	102568	104190	73215	98061.3	101652	102312	93895	95568.7	98372.7	96026.3	99570.2	118757	96967.2	103283	93810.2	95965.7	0.375801	-0.105511
Voltage dependent anion selective channel protein 2 OS Mus musculus GN Vdac2 PE 1 SV 2	7.37	32360.2	4822.45	VDAC2_MOUSE	14	61.69	VDAC2_MOUSE	44591	44244.3	50291	50535.7	50428.3	50602.3	49620.3	50369.7	51043.7	43605	43529.7	42993	49481.3	43151.7	41445.7	43478	42210.3	58015.7	58700.7	57175.7	38193.3	39290.3	39952.7	40512.7	47415.5	50255.2	45292.8	44389.2	54025.6	39487.2	0.727082	-0.0520035
Voltage dependent anion selective channel protein 3 OS Mus musculus GN Vdac3 PE 1 SV 1	9	31094.9	5789.1	VDAC3_MOUSE	11	54.06	VDAC3_MOUSE	37127.7	36898	36316.7	36438.7	44320.3	43101.7	42272.7	42935.7	34829.7	36307	35024	35713.7	37565.7	36152.7	34585.3	36060	36501.3	35829	35915	35690	30981.7	34596.7	34912.7	33953	36695.3	43157.6	35468.6	36090.9	35983.8	33611	0.271245	-0.12588
Vimentin OS Mus musculus GN Vim PE 1 SV 3	4.86	53744.8	639.718	VIME_MOUSE	2	4.08	VIME_MOUSE	895676	873090	772116	793904	720979	627553	684352	681755	1.37692e+06	736247	1.08843e+06	1.18765e+06	4900624	1.62282e+06	1.54792e+06	1.62327e+06	766957	836258	843850	832595	645397	603565	642013	633206	833696	678660	1.09732e+06	2.42366e+06	819915	631045	0.508644	0.570186
Visinin like protein 1 OS Mus musculus GN Vsnl1 PE 1 SV 2	4.82	22313.5	2597.04	VISL1_MOUSE	8	55.5	VISL1_MOUSE	20260	18383.7	19619	20212.3	13693.3	13224	13113.3	13237	13274	9520	8407.67	8339.67	21038.3	19664	20109	17992	11913.3	15303	11557.3	11544.3	13194.3	11758	12745.3	12113.3	19618.8	13316.9	9885.33	19700.8	12579.5	12452.7	0.872381	0.0630237
WD repeat containing protein 1 OS Mus musculus GN Wdr1 PE 1 SV 3	6.11	67091.1	1518.25	WDR1_MOUSE	13	43.4	WDR1_MOUSE	9365.67	11996.7	12520.7	13293	15399.7	15088.3	15973.7	16301.7	30777.3	31843.3	32144	31902.3	17638.7	15292	17187.3	18265	16342.7	17507.7	18463	17179.7	26405	27833.7	27697.7	28542	11794	15690.8	31666.7	17095.8	17373.3	27619.6	0.895483	0.0699112
Tight junction protein ZO 2 OS Mus musculus GN Tjp2 PE 1 SV 2	6.33	131508	506.527	ZO2_MOUSE	2	3	ZO2_MOUSE	6701.5	6203	9207.5	7469.5	6841	6195	9190	6484	7285	8265	8662.5	8835.5	7515.5	9148	8987.5	8832.5	7191	7889.5	8794	7777	7563	8330.5	9105.5	8287.5	7395.38	7177.5	8262	8620.88	7912.88	8321.62	0.158946	0.122319
Label-free quantitative proteome analysis. The relative abundance of proteins in myelin purified from three Magnull brains (KO1, KO2, KO3) was compared to three wildtype littermates (WT1, WT2, WT3). All samples were measured in technical replicates. Absolute quantification values (in ppm) were obtained using the TOP3 approach. Relative differences between samples were calculated as logarithmized …

## Sheet: TOP3_quant WTvsSept8null
						Myelin WT1	Myelin WT1	Myelin WT1	Myelin WT1	Myelin WT2	Myelin WT2	Myelin WT2	Myelin WT2	Myelin WT3	Myelin WT3	Myelin WT3	Myelin WT3	Myelin KO1 (Sept8-null/null)	Myelin KO1 (Sept8-null/null)	Myelin KO1 (Sept8-null/null)	Myelin KO1 (Sept8-null/null)	Myelin KO2 (Sept8-null/null)	Myelin KO2 (Sept8-null/null)	Myelin KO2 (Sept8-null/null)	Myelin KO2 (Sept8-null/null)	Myelin KO3 (Sept8-null/null)	Myelin KO3 (Sept8-null/null)	Myelin KO3 (Sept8-null/null)	Myelin KO3 (Sept8-null/null)	Myelin WT1	Myelin WT2	Myelin WT3	Myelin KO1 (Sept8-null/null)	Myelin KO2 (Sept8-null/null)	Myelin KO3 (Sept8-null/null)
description	mw	max score	accession	reported peptides	entry	WT1 1	WT1 2	WT1 3	WT1 4	WT2 1	WT2 2	WT2 3	WT2 4	WT3 1	WT3 2	WT3 3	WT3 4	KO1 1	KO1 2	KO1 3	KO1 4	KO2 1	KO2 2	KO2 3	KO2 4	KO3 1	KO3 2	KO3 3	KO3 4	AVERAGE	AVERAGE	AVERAGE	AVERAGE	AVERAGE	AVERAGE	ttest	L2R
Septin+2+OS+Mus+musculus+GN+Sept2+PE+1+SV+2	41525.6	939.917	P42208	7	SEPT2_MOUSE	3604.67	5032	5351.33	3740	4665.33	4097.33	5067	4512	4383.33	4460.67	4353.67	4930.67											0	0	4432	4585.42	4532.08	0	0	0	5.89198e-08	not possible
Septin+8+OS+Mus+musculus+GN+Sept8+PE+1+SV+4	49812.5	3059.53	Q8CHH9	12	SEPT8_MOUSE	12024.3	12914.3	13116	11171.7	13261.7	13336.7	12117	11832.7	13351.7	11892	11346.3	12334											0	0	12306.6	12637	12231	0	0	0	6.14148e-08	not possible
Septin+7+OS+Mus+musculus+GN+Sept7+PE+1+SV+1	50550	1092.35	O55131	10	SEPT7_MOUSE	8902.33	9667.33	9206.67	7895.33	9392	9173.33	9590.67	9140.67	9423.67	8435	8932.67	8594.33	1416	1701	1725.67	1742	1876.33	2156	1726.67	2012.33	2243	1896	1425	1547	8917.92	9324.17	8846.42	1646.17	1942.83	1777.75	1.89248e-06	-2.33556
Septin+4+OS+Mus+musculus+GN+Sept4+PE+1+SV+1	54936.1	1637.4	P28661	3	SEPT4_MOUSE	3973.5	4209.67	3508.33	3921	3629	4419.67	4174	4203.33	3572.33	4012.33	5459.67	5119.33	0	0	0	906	0	0	0	0	0	0	0	0	3903.12	4106.5	4540.92	226.5	0	0	3.4986e-05	-5.79209
Actin+binding+protein+anillin+OS+Mus+musculus+GN+Anln+PE+1+SV+2	122794	240.64	Q8K298	2	ANLN_MOUSE	4220.5	3340	4577	3817	4199	4432	4428.5	4197.5	4362	4383.5	4915	4140.5	0	0	0	0	0	2084	0	0	0	1839	1442	0	3988.62	4314.25	4450.25	0	521	820.25	0.000160663	-3.2492
Nucleoside+diphosphate+kinase+A+OS+Mus+musculus+GN+Nme1+PE+1+SV+1	17207.8	18798.9	P15532	7	NDKA_MOUSE	111081	97870.8	110481	96022	90049.8	30042.2	30113.2	27031.4	101118	98892.4	102976	100349	25586.3	26826.9	24923.1	77108	26288.9	24896.4	23314.7	23197.4	53726.1	53369.7	54842.1	50733.1	103864	44309.2	100834	38611.1	24424.3	53167.7	0.103527	-1.09954
Nucleoside+diphosphate+kinase+B+OS+Mus+musculus+GN+Nme2+PE+1+SV+1	17363.1	12776.7	Q01768	5	NDKB_MOUSE	56100.1	53259.9	59297.2	53636	73867.6	21148.8	21664.1	20607.2	72765.6	67839.8	72917.2	69316.8	17409	19818.5	17153.2	62372	16602.1	17996.9	16801	17034	46501.3	47321.6	48278.3	43912.5	55573.3	34321.9	70709.9	29188.2	17108.5	46503.4	0.171131	-0.791319
Rho+related+GTP+binding+protein+RhoB+OS+Mus+musculus+GN+Rhob+PE+1+SV+1	22123.5	2869.79	P62746	5	RHOB_MOUSE	3618.83	5761.67	5477.67	5674.67	5568	5832.67	5713.33	5322.33	5544	5520.67	5477.67	5439.67	3090.27	3380.06	1986.85	1919.82	3037.16	2681.25	2871	4778.67	3950.44	3417.97	4335.43	3466.6	5133.21	5609.08	5495.5	2594.25	3342.02	3792.61	0.00455502	-0.73901
Neurofilament+light+polypeptide+OS+Mus+musculus+GN+Nefl+PE+1+SV+5	61508.5	4157.19	P08551	22	NFL_MOUSE	14717.3	15458	16149.3	15992	13090	12329.7	14490.3	13230.7	15347.7	12888.7	13784.3	12753.7	10292	10930	9874.67	10502.3	8350.33	8744.67	8275.33	8604.67	10022	9945	9440.67	9114	15579.2	13285.2	13693.6	10399.8	8493.75	9630.42	0.00646344	-0.577255
Neurofilament+medium+polypeptide+OS+Mus+musculus+GN+Nefm+PE+1+SV+4	95916.2	898.45	P08553	10	NFM_MOUSE	10552.7	10373.3	11479.3	10563.3	11585.3	11626	11551.7	10773	11198.3	11749.3	11212	10012	7775.33	8380.67	7650.33	8821.67	7634.33	6968.33	7222.33	7883	7242.67	6806.33	6421.33	6473.33	10742.2	11384	11042.9	8157	7427	6735.92	0.00130374	-0.571508
Succinate+semialdehyde+dehydrogenase+mitochondrial+OS+Mus+musculus+GN+Aldh5a1+PE+1+SV+1	55968.3	1693.24	Q8BWF0	11	SSDH_MOUSE	8930.67	9231	9354.67	8271.33	8578	8554.67	9058.67	8870.33	11173.3	10628.3	11632.3	10647	7147.33	7698	7709	8206	6444.33	6233.67	6927.67	6592.67	7530	5014	5882.33	6441.67	8946.92	8765.42	11020.2	7690.08	6549.58	6217	0.031482	-0.490117
Aspartate+aminotransferase+mitochondrial+OS+Mus+musculus+GN+Got2+PE+1+SV+1	47411.5	7798.48	P05202	14	AATM_MOUSE	65270	60034.7	60174	58135.7	67651.7	69082.3	70689.7	67778.7	75036.7	73453.3	80695	71574.7	64267.7	55889.7	53052.3	51457.7	46291.3	46715.3	45820.7	47394.7	47780.3	47783	40658.3	45223.3	60903.6	68800.6	75189.9	56166.8	46555.5	45361.2	0.0242187	-0.468467
Disintegrin+and+metalloproteinase+domain+containing+protein+23+OS+Mus+musculus+GN+Adam23+PE+1+SV+1	91548	629.874	Q9R1V7	2	ADA23_MOUSE	6227	6203.5	7154	5914.5	6642	7068.5	7541.5	7820.5	6903	6158.5	8058	7418.5	6489.5	6262.5	6768	7896	6254	6348.5	6728.5	7900	1483		0	0	6374.75	7268.12	7134.5	6854	6807.75	1483	0.356814	-0.456196
Actin+gamma+enteric+smooth+muscle+OS+Mus+musculus+GN+Actg2+PE+2+SV+1	41877	4703.69	P63268	12	ACTH_MOUSE	40177.2	37769.9	41068.1	36129.9	31347.7	39362	42346	40920.5	41619	39080.1	44110.5	41746.1	41817.8	42618.6	39087.8	42045.6	43885.3	47844.5	45148.9	48620.5	3869.73	3554.61	3798.53	3790.02	38786.3	38494	41638.9	41392.4	46374.8	3753.22	0.535565	-0.377816
Retinal+dehydrogenase+1+OS+Mus+musculus+GN+Aldh1a1+PE+1+SV+5	54467.9	1493.6	P24549	6	AL1A1_MOUSE	4287.33	4187.67	4399	4737.33	5279	4686.33	4577	4756	7152	6904	6489	6775	4433.33	4734.33	4688	5294.33	4021	4346.67	3739	4279.33	4245.67	3382.33	3461.33	4101	4402.83	4824.58	6830	4787.5	4096.5	3797.58	0.234245	-0.340505
Potassium+transporting+ATPase+alpha+chain+1+OS+Mus+musculus+GN+Atp4a+PE+1+SV+3	114016	1453.42	Q64436	4	ATP4A_MOUSE	2083.26	2387.42	2801.27	2581.25	2277.62	2059.41	2153.38	2416.67	2283.74	1936.68	2335.67	1878.29	1969.49	2477.02	2360.49	1965.63	2161.92	2108.14	2114.62	2480.03	938.745	526.029	1261.59	1341.44	2463.3	2226.77	2108.6	2193.16	2216.18	1016.95	0.326473	-0.325286
Cytochrome+c1+heme+protein+mitochondrial+OS+Mus+musculus+GN+Cyc1+PE+1+SV+1	35327.8	496.265	Q9D0M3	2	CY1_MOUSE	5463	5762.5	5208.5	5190.5	6055	5979	5525	5358.5	7391	7102	7376	6500.5	6757.5	6733	6199.5	5622	5825.5	6097	5808	5658	1994.5	2968	2550	2622	5406.12	5729.38	7092.38	6328	5847.12	2533.62	0.417855	-0.309472
Sodium+potassium+transporting+ATPase+subunit+alpha+2+OS+Mus+musculus+GN+Atp1a2+PE+1+SV+1	112218	7366.71	Q6PIE5	16	AT1A2_MOUSE	4861.92	4703.54	4719.58	4608.32	5709.99	5600.16	5582.96	5350.25	9142.96	9221.86	8803.28	9755.58	6588.38	6785	6668.77	7187.39	4913.86	4764.65	4995.56	5211.02	4167.48	3871.16	4227.04	3984.64	4723.34	5560.84	9230.92	6807.39	4971.27	4062.58	0.487326	-0.300905
Heat+shock+related+70+kDa+protein+2+OS+Mus+musculus+GN+Hspa2+PE+1+SV+1	69740.9	2434.77	P17156	8	HSP72_MOUSE	4762.96	4866.46	3982.37	5052.62	4818.13	5035.45	4823.47	4561.61	4114.18	4094.99	4568.26	4706.85	3858.55	4319.36	4419.07	3726.13	4098.13	3722.25	4198.96	3737.59	3356.08	3449.9	2776.59	3314.66	4666.1	4809.67	4371.07	4080.78	3939.23	3224.31	0.0422901	-0.300361
Neurofilament+heavy+polypeptide+OS+Mus+musculus+GN+Nefh+PE+1+SV+3	116994	304.94	P19246	2	NFH_MOUSE	2713.33	2654.11	2568.78	3410.2	3689.3	3854.37	3404.39	3818.9	3340.19	3279.02	2867.07	3760.7	2935.8	2816.15	2772.52	2573.79	2120.51	2295.8	2306.55	2474.8	3144.39	2890.02	2902.26	2939.12	2836.61	3691.74	3311.74	2774.57	2299.41	2968.95	0.132139	-0.290951
Transforming+protein+RhoA+OS+Mus+musculus+GN+Rhoa+PE+1+SV+1	21782.2	5023.55	Q9QUI0	6	RHOA_MOUSE	7962.5	9703.79	8907.97	8032.89	9430.96	8882.57	8687.35	8834.54	9220.33	8988.97	9153.88	8732	8207.39	8662.61	8377.39	6218.04	8468.18	7610.08	8468.34	7268.59	6434.23	5917.03	5977.05	5834.4	8651.79	8958.85	9023.8	7866.36	7953.79	6040.68	0.0661028	-0.284945
Cytochrome+c+somatic+OS+Mus+musculus+GN+Cycs+PE+1+SV+2	11605.5	1806.45	P62897	4	CYC_MOUSE	6094.33	5973.33	5553	5715.33	7998.33	7033.67	7820.67	7277	7733.67	6898.33	7076.33	6648	6384.67	6237	5656.67	6079	6305	6140.33	5249.33	5409	5616.5	4910.5	4438	4735	5834	7532.42	7089.08	6089.33	5775.92	4925	0.118427	-0.284865
Brain+acid+soluble+protein+1+OS+Mus+musculus+GN+Basp1+PE+1+SV+3	22086.6	8836.61	Q91XV3	6	BASP1_MOUSE	18917.7	19601.7	20581.7	19731.3	21567.7	19810.3	20736.7	18957.7	19608	17634.7	18441.3	19912.3	17253.3	18828.7	17039.7	17090.7	17652.3	19647.3	16997.7	18934.3	13369.3	13106.3	12553	11640.3	19708.1	20268.1	18899.1	17553.1	18307.9	12667.2	0.129727	-0.278836
Cytochrome+b+c1+complex+subunit+2+mitochondrial+OS+Mus+musculus+GN+Uqcrc2+PE+1+SV+1	48235	1765.31	Q9DB77	10	QCR2_MOUSE	38220.3	35960.7	30824.3	34934.7	33936.7	20086	31914	30625.7	33582.3	29595.3	36777	44243.3	41745.3	33482	39628	38757	50719.7	27614.7	34596	36228	8329.67	7720.33	7516.33	7568	34985	29140.6	36049.5	38403.1	37289.6	7783.58	0.616056	-0.263086
Tubulin+beta+2A+chain+OS+Mus+musculus+GN+Tubb2a+PE+1+SV+1	49907.1	5318.14	Q7TMM9	13	TBB2A_MOUSE	13248	14368.6	14143.9	14129.4	16447.7	17426.6	15967.4	16408.8	19221.3	18551	20452.4	21052.2	17311.2	16086.2	17380.9	18333.3	13882.6	12906.4	14093.9	14267.9	11767.8	11905.9	11134.3	11415.5	13972.5	16562.6	19819.2	17277.9	13787.7	11555.9	0.338549	-0.240535
Rho+related+GTP+binding+protein+RhoG+OS+Mus+musculus+GN+Rhog+PE+2+SV+1	21308.6	7009.49	P84096	8	RHOG_MOUSE	19260.3	19293.3	19248.7	18725.7	13992	14538	15953.3	16715.7	17216.7	17207.3	18333	16200	14673.3	15366.7	14771	15887.7	14949	15172.7	14716.7	13246	14179.7	14564.7	14630.3	13075	19132	15299.8	17239.2	15174.7	14521.1	14112.4	0.0846387	-0.238155
Alpha+internexin+OS+Mus+musculus+GN+Ina+PE+1+SV+2	55742	2052.72	P46660	19	AINX_MOUSE	10296.3	11976	15628.3	18409.7	14151.7	13720	13133	16652.3	12838	12262	12679	12601.7	10852.3	15215.3	13443.3	11742.3	17941	10992.3	13770	17851.7	7054.33	6853.33	7339.33	6850.67	14077.6	14414.2	12595.2	12813.3	15138.8	7024.42	0.456989	-0.232296
Trypsin+precursor	24409.6	7533.62	P00761	2	TRYP_PIG	425314	573282	424187	521322	433210	473664	470042	412388	291916	460038	488368	557471	430830	412861	498806	490698	421785	431910	434643	486024	286990	267471	291615	277742	486026	447326	449448	458299	443590	280955	0.315935	-0.225334
Hemoglobin+subunit+alpha+OS+Mus+musculus+GN+Hba+PE+1+SV+2	15085.2	5103.57	P01942	4	HBA_MOUSE	28759	30253.7	27984.7	28496.3	51168.7	47426	54497	48022.3	38733	37249.7	36754.7	37397.7	37270.7	43235	37399	36337.3	42260	43584.3	41918.3	41253	21047.3	19936	16467	19483	28873.4	50278.5	37533.8	38560.5	42253.9	19233.3	0.5894	-0.221939
Myelin+associated+glycoprotein+OS+Mus+musculus+GN+Mag+PE+1+SV+2	69259.9	5580.32	P20917	15	MAG_MOUSE	70884.7	72490.3	79257	71237.3	75863.7	73386.3	74682	72943.3	70491	66556	72666	67118	73880.7	77410	74382	74374.3	69149.3	74027.7	66065	72198	42058.3	40740.7	41677.7	39085	73467.3	74218.8	69207.8	75011.8	70360	40890.4	0.397839	-0.219655
Glutamine+synthetase+OS+Mus+musculus+GN+Glul+PE+1+SV+6	42119.8	5444.05	P15105	13	GLNA_MOUSE	49114.3	29645.7	50358	44363	50109	46761.3	47847	44429	50125.3	47687	48196.7	45935.7	49443.7	46992	46108	45298.7	46177.7	45349.7	38948.7	39646	31739.7	29379	30482	27215.7	43370.2	47286.6	47986.2	46960.6	42530.5	29704.1	0.293861	-0.218049
Aconitate+hydratase+mitochondrial+OS+Mus+musculus+GN+Aco2+PE+1+SV+1	85463.7	2610.05	Q99KI0	18	ACON_MOUSE	22674.7	27887	26701.7	27641	25542.7	24488	24240.7	23572.3	27044.7	28236.7	22367.7	26474.3	23986	17174.3	25772.7	23790.7	22256.3	22148.7	20827.7	22465.7	20642.3	21502	22548.7	20764	26226.1	24460.9	26030.8	22680.9	21924.6	21364.2	0.00610457	-0.217757
Succinyl+CoA+3+ketoacid+coenzyme+A+transferase+1+mitochondrial+OS+Mus+musculus+GN+Oxct1+PE+1+SV+1	55988.7	474.74	Q9D0K2	4	SCOT1_MOUSE	3435.67	3518.67	3812.33	3765.67	4712	4678	5080.67	4745	3762	3827.67	3828.67	4340.33	3796	3942.67	3776.33	3280.67	3902	3694.33	3457	3590.67	3526	3033.67	3574.33	3205	3633.08	4803.92	3939.67	3698.92	3661	3334.75	0.203384	-0.210731
Ras+related+protein+Rab+14+OS+Mus+musculus+GN+Rab14+PE+1+SV+3	23897	924.139	Q91V41	2	RAB14_MOUSE	1055.62	1160.7	1191.93	1321.46	1140.27	1148.09	1310.12	896.118	1408.48	1388.29	1786.25	1869.26	1246.58	1252.54	1271.74	1084.42	907.516	1026.49	966.324	933.81	1232.44	979.544	1806.42	1001.5	1182.43	1123.65	1613.07	1213.82	958.534	1254.98	0.413928	-0.193455
Voltage+dependent+anion+selective+channel+protein+2+OS+Mus+musculus+GN+Vdac2+PE+1+SV+2	31732.9	2696.49	Q60930	7	VDAC2_MOUSE	8116.67	8423.33	9150	8027.67	7845	8248	6849.67	7778.33	9381.67	10135.3	9925	9780	5151.67	5831	6664.67	4914	7651.33	8181.33	7636.33	8626	9146	9531	8981.67	8676.67	8429.42	7680.25	9805.5	5640.33	8023.75	9083.83	0.426298	-0.188062
Sodium+potassium+transporting+ATPase+subunit+beta+1+OS+Mus+musculus+GN+Atp1b1+PE+1+SV+1	35194.7	8058.81	P14094	9	AT1B1_MOUSE	88402	85201.3	91520	81491.3	92848	88016	95181	88720.3	94029.7	91134.3	90751.7	94179.7	85667.3	87034.3	87714	84354	83367.7	84712.7	79072	75066	74714.7	70867.7	68535.7	69122.3	86653.7	91191.3	92523.8	86192.4	80554.6	70810.1	0.086323	-0.186655
Cytochrome+c+oxidase+subunit+2+OS+Mus+musculus+GN+Mtco2+PE+1+SV+1	25976.5	4194.27	P00405	4	COX2_MOUSE	13421.7	11567.7	11147	9935.33	11179	12858	12080	12569.3	15041.7	12183.3	19793	15262.3	14445.3	14154.7	11719	13642.3	12204.7	10443.7	10468.7	12224.3	9830.67	9507.67	10075.7	9991.33	11517.9	12171.6	15570.1	13490.3	11335.3	9851.33	0.404684	-0.179066
Synapsin+1+OS+Mus+musculus+GN+Syn1+PE+1+SV+2	74097.4	372.926	O88935	2	SYN1_MOUSE	2601.74	2305.61	2518.29	2742.81	3766.18	3120.96	3901.64	3524.69	3874.32	3406.33	3508.6	4036.68	3114.42	3274.6	3184.02	3039.81	3085.69	2539.19	2968.22	2916.45	2786.59	2651.3	2631.76	2582.49	2542.11	3578.37	3706.48	3153.21	2877.39	2663.03	0.393018	-0.176787
Sodium+potassium+transporting+ATPase+subunit+alpha+3+OS+Mus+musculus+GN+Atp1a3+PE+1+SV+1	111692	12518.7	Q6PIC6	43	AT1A3_MOUSE	120821	119248	125218	114219	120465	119518	124073	117059	125919	127460	126332	134239	114007	115743	114497	117628	109708	113926	109456	121498	96829.2	94172.3	102752	94933.4	119876	120279	128487	115469	113647	97171.8	0.0941737	-0.176078
Syntaxin+1B+OS+Mus+musculus+GN+Stx1b+PE+1+SV+1	33244.8	2618.22	P61264	8	STX1B_MOUSE	21858.3	22412.7	22446	21690	19398.7	20157.3	20383.7	18653.7	21040	21967.7	21010.7	22110.3	18793.3	19469.3	18334	18690.7	18504.3	17696.3	19059.3	21148.3	17721.7	18181.7	18150.7	18572.7	22101.8	19648.3	21532.2	18821.8	19102.1	18156.7	0.0388268	-0.1743
Spectrin+beta+chain+brain+1+OS+Mus+musculus+GN+Sptbn1+PE+1+SV+2	274224	260.142	Q62261	5	SPTB2_MOUSE	3218	3726.33	3449	3307	3363	3674	4281	3551	4128.67	3929.33	4011.33	3839.67	2913	3208	3449.67	3427.33	3086	3310.67	3546	3339.33	3593.67	3403	3506.67	2742.33	3425.08	3717.25	3977.25	3249.5	3320.5	3311.42	0.0624484	-0.170313
Ras+related+protein+Rab+7a+OS+Mus+musculus+GN+Rab7a+PE+1+SV+2	23489.8	569.53	P51150	2	RAB7A_MOUSE	3969	3001	2898.5	2367	3243	2828.5	2972	2943	3379.5	3382	3606.5	2998.5	2769.5	2911.5	2718.5	2652	2977.5	2721.5	3144.5	3154.5	2526.5	2353.5	2546	2940	3058.88	2996.62	3341.62	2762.88	2999.5	2591.5	0.0938979	-0.169774
Tubulin+beta+2C+chain+OS+Mus+musculus+GN+Tubb2c+PE+1+SV+1	49831.2	7083.27	P68372	14	TBB2C_MOUSE	16693.7	16699.4	16097.6	14635.6	13637.8	13852	15397.8	15934.8	17256.3	19116.9	19397.9	19215	13433.4	13562.7	14020.1	12539.5	15144.7	15505	15684.1	15523.3	14763	14909.2	14538.4	16361	16031.6	14705.6	18746.5	13388.9	15464.3	15142.9	0.247748	-0.169576
Potassium+voltage+gated+channel+subfamily+A+member+2+OS+Mus+musculus+GN+Kcna2+PE+1+SV+1	56700.9	642.577	P63141	2	KCNA2_MOUSE	6703.5	7947	5907.5	11462	5985	6280	6233.5	7042	6810	7108.5	7462.5	6810	6698	7074.5	6887.5	7987	7614	2716	6527.5	6236.5	6060.5	5997	6282	6629.5	8005	6385.12	7047.75	7161.75	5773.5	6242.25	0.292667	-0.160747
Carbonic+anhydrase+14+OS+Mus+musculus+GN+Ca14+PE+1+SV+1	37505.5	453.555	Q9WVT6	2	CAH14_MOUSE	6475	7540	7406.5	7117.5	7065.5	6812	6717.5	7076	6573	6468.5	6520.5	6098	6380	6809.5	6491	6336.5	6310	6417	5882	5897.5	5927	6236.5	4982.5	5627	7134.75	6917.75	6415	6504.25	6126.62	5693.25	0.0871087	-0.159591
Alpha+enolase+OS+Mus+musculus+GN+Eno1+PE+1+SV+3	47140.9	15905.5	P17182	22	ENOA_MOUSE	87054.9	98462.3	96972.1	94813.1	101150	107703	103254	98571.8	88413.2	84432.4	89311.6	92471.7	82978.4	83129.6	84494.7	89152.6	78886.9	79325.7	80274.9	78628.8	91569.9	94473.8	93469.3	88432.6	94325.6	102669	88657.2	84938.8	79279.1	91986.4	0.147943	-0.156965
Prohibitin+OS+Mus+musculus+GN+Phb+PE+1+SV+1	29820.1	877.313	P67778	5	PHB_MOUSE	4351.33	3492.67	4208.33	2657.67	3308	3110.33	3550.33	4519.33	4628.33	3874	5132.67	3879.33	3441.67	5426.67	3664.67	3558.67	2361.67	3211.67	3076.33	3477.33	3455	3511.67	3440.33	3428.67	3677.5	3622	4378.58	4022.92	3031.75	3458.92	0.360673	-0.151549
Dynamin+3+OS+Mus+musculus+GN+Dnm3+PE+1+SV+1	97190.6	488.106	Q8BZ98	6	DYN3_MOUSE	2560.35	2311.95	2486.24	2338.41	1695.35	1892.96	2237.31	2023.69	2459.34	2175.64	2521.55	2548.1	2158.23	2434.1	2356.78	2853.43	1952.75	2355.86	2059.46	2121.26	1472.66	1650.16	1646.33	1487.58	2424.24	1962.33	2426.16	2450.63	2122.33	1564.18	0.496309	-0.150662
Cytochrome+c+oxidase+subunit+4+isoform+1+mitochondrial+OS+Mus+musculus+GN+Cox4i1+PE+1+SV+2	19530.5	1886.01	P19783	5	COX41_MOUSE	8276.67	9844.33	8994	9363.33	9168.67	10222.3	7619.67	9054.67	10525.7	10332.7	10790.7	9992	10061	9966.67	10412	10955.7	8646.33	10116.3	8616	8268.67	6890.67	6684.67	6302	6009.33	9119.58	9016.33	10410.3	10348.8	8911.83	6471.67	0.48397	-0.149715
Guanine+nucleotide+binding+protein+G+I+G+S+G+O+subunit+gamma+12+OS+Mus+musculus+GN+Gng12+PE+1+SV	7997.26	1239.96	Q9DAS9	2	GBG12_MOUSE	4212	3772.5	4066	3869.5	3804	3928	3533	3498.5	3529.5	3309.5	3526.5	3401.5	3263	3710	3510.5	3247.5	3375.5	3623.5	3288.5	3773.5	2960	3098	3894	2378	3980	3690.88	3441.75	3432.75	3515.25	3082.5	0.152395	-0.147806
ATP+synthase+subunit+beta+mitochondrial+OS+Mus+musculus+GN+Atp5b+PE+1+SV+2	56300.6	7684.06	P56480	18	ATPB_MOUSE	57422	65322	65563.7	67664.7	64085.3	66068	65498.7	60861	71653.3	72596.7	81057	76409.3	60418	65339.7	64120	69969.7	57095	61663.3	59133.3	68378.3	52127.7	58652.3	59252.7	59417.3	63993.1	64128.2	75429.1	64961.8	61567.5	57362.5	0.209041	-0.146529
Syntaxin+binding+protein+1+OS+Mus+musculus+GN+Stxbp1+PE+1+SV+2	67568.9	1434.51	O08599	15	STXB1_MOUSE	24219.3	23697	25201.7	24956	25656.7	23927.7	24814.7	24348	25777.7	26098	28464	27542.3	22108.7	23622	23789.3	24007.7	23856	25283.7	23498.7	21612.7	23939	21818	20903.7	21328.3	24518.5	24686.8	26970.5	23381.9	23562.8	21997.2	0.060978	-0.14395
Voltage+dependent+anion+selective+channel+protein+1+OS+Mus+musculus+GN+Vdac1+PE+1+SV+3	32351.5	3545.55	Q60932	13	VDAC1_MOUSE	23087.7	23806.7	23765	24075.7	19515.7	24902.7	25375.7	27058	29487.3	28652.7	28518.3	28916.3	21964.7	27547.3	26980.7	29823.7	23985	23014.3	24990	20925.3	20465	19443.7	19846	19028	23683.8	24213	28893.7	26579.1	23228.7	19695.7	0.400848	-0.143842
V+type+proton+ATPase+catalytic+subunit+A+OS+Mus+musculus+GN+Atp6v1a+PE+1+SV+2	68326.3	691.08	P50516	8	VATA_MOUSE	5385.67	5221.33	5045	4936.67	5631.67	5110.33	5436.67	5261.33	5172.33	4805.67	5113.67	4645.67	4925.33	4966.67	4706	5516.67	4812.33	5423.33	5260	4624.67	4115.67	3946	3668	3994	5147.17	5360	4934.33	5028.67	5030.08	3930.92	0.278448	-0.142451
14+3+3+protein+theta+OS+Mus+musculus+GN+Ywhaq+PE+1+SV+1	27778.4	1739.04	P68254	6	1433T_MOUSE	5148.08	3068.06	5760.33	2550.26	6394.67	6568	6396	5943.67	6261	6556.33	6934.67	6653.69	6517.33	6368.67	6099	5439.33	6342.33	6478.67	6147	6336.33	2769.04	3296.85	3158.24	2909.5	4131.68	6325.58	6601.42	6106.08	6326.08	3033.41	0.707846	-0.141446
2+3+cyclic+nucleotide+3+phosphodiesterase+OS+Mus+musculus+GN+Cnp+PE+1+SV+3	47123.4	51172.2	P16330	34	CN37_MOUSE	546635	588433	634033	557818	564016	568505	555527	534500	555091	547078	554657	551826	564132	594968	603735	518712	530468	528412	538513	544261	433723	419351	443324	408260	581730	555637	552163	570387	535414	426165	0.30259	-0.141238
Guanine+nucleotide+binding+protein+subunit+alpha+11+OS+Mus+musculus+GN+Gna11+PE+1+SV+1	42024.3	265.958	P21278	2	GNA11_MOUSE	2984.4	3007.12	3149.4	3002.02	2614.92	2627.55	2666.1	2731	3322.76	2998.48	2951.14	2931.55	2145.81	2718.53	2327.99	2298.56	2482.85	2860.33	2361.82	2955.95	2732	2846	2889.13	3218	3035.73	2659.89	3050.98	2372.73	2665.24	2921.28	0.26696	-0.136091
Macrophage+migration+inhibitory+factor+OS+Mus+musculus+GN+Mif+PE+1+SV+2	12504.3	5133.31	P34884	2	MIF_MOUSE	30432.5	28983	31383.5	28171	35963	35845.5	35022.5	35747	33588	35191	34506	34548	39398.5	13120	37345.5	39758	33636	33171	31056	31833	29446	27203	23743.5	24076.5	29742.5	35644.5	34458.2	32405.5	32424	26117.2	0.344073	-0.134672
Guanine+nucleotide+binding+protein+G+o+subunit+alpha+OS+Mus+musculus+GN+Gnao1+PE+1+SV+3	40084.7	6728.73	P18872	15	GNAO_MOUSE	33346.9	35939	36703.9	33319.3	33893.3	33298.4	34704.2	34113.2	33568.2	32904.9	32550.5	28924	32230.8	32735.9	32474.1	27590.6	32386.9	33158	31346.8	32772.8	29533.9	28112.5	27651.5	27888.3	34827.3	34002.3	31986.9	31257.9	32416.1	28296.6	0.118711	-0.132487
Band+4+1+like+protein+3+OS+Mus+musculus+GN+Epb41l3+PE+1+SV+1	103338	287.602	Q9WV92	3	E41L3_MOUSE	5074	4759.67	6327.5	5203	3691.67	4742.33	3784	5427.5	4218	4451	4294	4444.33	3607	4238	4314.67	4285.33	4520.33	4652	4401.67	4207	4756	4393.5	4329	3763	5341.04	4411.38	4351.83	4111.25	4445.25	4310.38	0.285242	-0.132468
Ras+related+protein+Rab+3A+OS+Mus+musculus+GN+Rab3a+PE+1+SV+1	24970	1552.03	P63011	5	RAB3A_MOUSE	4154.87	4198.58	4361.2	4053.72	4218.8	4408.84	4528.53	4143.2	5553.98	5303.25	5001.54	4824.4	4991.42	4838.83	5094.16	4931.74	4362.68	4390.61	4078.18	4230.56	3555.89	3649.77	3083.31	2767.72	4192.09	4324.84	5170.79	4964.04	4265.51	3264.18	0.530805	-0.13168
Solute+carrier+family+12+member+2+OS+Mus+musculus+GN+Slc12a2+PE+1+SV+1	130951	442.806	P55012	5	S12A2_MOUSE	9104.67	10118.7	9517	9063.33	10370.3	10705.3	11197	10468.7	10107.7	9253	9728	9310.33	9388	9532.5	9366.33	9772	8490	8346.67	9052	8779	9115.67	8910.33	9207.67	8968.33	9450.92	10685.3	9599.75	9514.71	8666.92	9050.5	0.14369	-0.126901
Hepatocyte+cell+adhesion+molecule+OS+Mus+musculus+GN+Hepacam+PE+1+SV+2	46366.9	626.137	Q640R3	2	HECAM_MOUSE	4643.5	5172	5183.5	5369.5	5139	4931	5508.5	4799	5308	5212.5	5012.5	5128.5	5255	5587.5	5552	5418.5	4681	4976.5	5351	5064	4163.5	3578	3196	3939	5092.12	5094.38	5165.38	5453.25	5018.12	3719.12	0.499072	-0.113489
V+type+proton+ATPase+subunit+E+1+OS+Mus+musculus+GN+Atp6v1e1+PE+1+SV+2	26157.5	2342.28	P50518	3	VATE1_MOUSE	7815.33	8586.67	9042	9157	10303.3	10126.7	9950	10664.3	8805.33	9779.33	8576.33	9549.33	8027	8685.67	9797	8547.67	8645	8958.67	8892.33	9016	8470.67	7941.33	7960.33	8920.33	8650.25	10261.1	9177.58	8764.33	8878	8323.17	0.232467	-0.113405
Enolase+1+2+phosphoglycerate+dehydratase+1+2+phospho+D+glycerate+hydro+lyase+1	46802.2	16526.1	P00924	17	ENO1_YEAST	78770.3	70370.3	75980	74669.3	67201.7	65695.3	67387	66053.3	66479	63897	67267.7	64379	61735	61999	60369.7	65136	60432	61752.7	56971.7	62499.7	70836	67116.7	67481.3	70388	74947.5	66584.3	65505.7	62309.9	60414	68955.5	0.264775	-0.111197
CD81+antigen+OS+Mus+musculus+GN+Cd81+PE+1+SV+1	25828.7	10095.6	P35762	2	CD81_MOUSE	37322.3	30704.3	43296.7	28713	33866.3	33035.3	51527	32433.3	30608.7	29812.7	25502	26105	40160.7	46657.7	34681.3	38918	40712.3	36413	31680	35124.3	20522.3	17832.3	16563	14964	35009.1	37715.5	28007.1	40104.4	35982.4	17470.4	0.766898	-0.106596
Dynamin+1+OS+Mus+musculus+GN+Dnm1+PE+1+SV+2	97803	1369.67	P39053	19	DYN1_MOUSE	9070.97	8373.58	8135.94	8163.31	9233.26	10269.1	10561.5	10238.2	9631.58	9336.7	10284.4	10049.3	9429.12	9224.53	9496.23	9942.34	8863.08	9341.85	8335.53	9139.33	8049.84	8086.33	7653.98	7819.49	8435.95	10075.5	9825.5	9523.05	8919.95	7902.41	0.393888	-0.105134
Ras+related+protein+Rap+1A+OS+Mus+musculus+GN+Rap1a+PE+2+SV+1	20987.3	4201.63	P62835	8	RAP1A_MOUSE	13875.7	13454	14405.7	13294.3	14667	13910.3	15233.3	12611.7	15144	13721.7	14886.3	14421.7	13012.3	14506	13469.7	11730.7	11927	13770.7	11891	14615	12865.3	13795.7	13735	12789.7	13757.4	14105.6	14543.4	13179.7	13050.9	13296.4	0.0157383	-0.101444
Microtubule+associated+protein+6+OS+Mus+musculus+GN+Map6+PE+1+SV+2	96449.9	274.067	Q7TSJ2	2	MAP6_MOUSE	6514.5	6422	6588.5	6177	5920	5757.5	5865	5860	6091.5	5939	6132.5	5271.5	4983.5	5462.5	5401.5	5546	5147.5	5053	5562.5	5815	6068.5	6647.5	5832.5	6103	6425.5	5850.62	5858.62	5348.38	5394.5	6162.88	0.276711	-0.101243
Synapsin+2+OS+Mus+musculus+GN+Syn2+PE+1+SV+2	63372.7	740.13	Q64332	5	SYN2_MOUSE	3843.84	4028.59	3942.48	3746.46	5138.88	5167.33	5515.91	5055.21	4458.79	3994.44	4673.67	4723.55	4601.72	4473.6	4734.66	4570.67	4921.21	4166.87	4594.85	5353.37	3528.94	3347.47	3290.83	3062.01	3890.34	5219.33	4462.61	4595.16	4759.08	3307.31	0.638974	-0.10021
Guanine+nucleotide+binding+protein+G+k+subunit+alpha+OS+Mus+musculus+GN+Gnai3+PE+1+SV+3	40538.3	1400.87	Q9DC51	4	GNAI3_MOUSE	1260.49	1253	1301.11	1282.22	1763.07	1503.33	1513.39	1277.51	1230.46	1221.11	1277.75	1108.32	1380.14	1237.37	1245.84	1193.74	1319.37	1330	1348.24	1312.8	1204.39	1162.51	1144.34	1044.33	1274.21	1514.32	1209.41	1264.27	1327.6	1138.89	0.456141	-0.0997855
Superoxide+dismutase+Mn+mitochondrial+OS+Mus+musculus+GN+Sod2+PE+1+SV+3	24603	2931.94	P09671	2	SODM_MOUSE	23214	13801.5	27594	25124	15889	15124.5	16661.5	14613.5	15184	15420.5	12907	15157.5	13949.5	14096.5	14349.5	14389.5	12538.5	11795.5	12722.5	12597.5	22924	21857	26013	20503	22433.4	15572.1	14667.2	14196.2	12413.5	22824.2	0.802647	-0.0915531
ATP+synthase+subunit+alpha+mitochondrial+OS+Mus+musculus+GN+Atp5a1+PE+1+SV+1	59752.7	11208.8	Q03265	16	ATPA_MOUSE	44790.3	48535	47167.7	44795	45079.3	44974.3	45756.3	45208.3	50155	48609	51780.7	51874.7	47161.7	45446.7	47887.3	44998	43172	45180.7	44473.7	44854.3	44230.7	41457	44451	41211.7	46322	45254.6	50604.8	46373.4	44420.2	42837.6	0.213468	-0.0894764
Choline+transporter+like+protein+1+OS+Mus+musculus+GN+Slc44a1+PE+1+SV+2	73083.3	787.558	Q6X893	6	CTL1_MOUSE	9938.67	10645.7	9407	10153.7	10663.7	10829.3	11461.3	9737.67	10824.3	10233.7	10877.3	9152	10990	11298	10532.3	11791.3	10115.3	11034.7	9876.67	9111.33	8644.33	8115	7767	7299.33	10036.3	10673	10271.8	11152.9	10034.5	7956.42	0.556155	-0.0881969
Heat+shock+70+kDa+protein+1+like+OS+Mus+musculus+GN+Hspa1l+PE+2+SV+4	70637.4	1173.97	P16627	5	HS71L_MOUSE	3296.6	2261.25	2573.85	2933.51	3100.83	3704.39	3514.49	2739.45	2361.22	2573.86	1364.3	1958.01	1812.94	2593.68	2548.33	2740.07	3462.02	3321.82	2981.95	3067.67	2188.35	2521.93	2203.2	1097.84	2766.3	3264.79	2064.35	2423.76	3208.37	2002.83	0.772419	-0.0844906
Tubulin+polymerization+promoting+protein+OS+Mus+musculus+GN+Tppp+PE+1+SV+1	23574.6	14402.1	Q7TQD2	7	TPPP_MOUSE	25531.3	26690.3	26215	24661.7	26197.3	27235.3	26291	27570	31360	28265	29180.3	31338.3	22518.7	21648	22894.3	22630.7	23749.7	25225	22214.3	24942.3	32157.3	32030	30487.7	31845.7	25774.6	26823.4	30035.9	22422.9	24032.8	31630.2	0.651956	-0.0816717
Ermin+OS+Mus+musculus+GN+Ermn+PE+1+SV+1	32148	3294.29	Q5EBJ4	8	ERMIN_MOUSE	10952.7	9080.33	11303.3	9655.67	10888.7	11456.7	10979.3	11984	10828	10216.3	11626	10356.3	10048.3	10535.3	10761.7	11037.7	10454.7	12408	10861.7	12140.3	9174.33	8793.33	8275.33	8010	10248	11327.2	10756.7	10595.8	11466.2	8563.25	0.567728	-0.0782376
Ras+related+protein+Ral+A+OS+Mus+musculus+GN+Rala+PE+1+SV+1	23552.8	1140.32	P63321	3	RALA_MOUSE	6205	6003	6346.67	5996	6051.67	5874	6604	5721.33	5591	5592.33	5323.33	5934.67	5324.67	6052	6200	6063.33	5770.67	6356	5345	5759.67	4605.5	5961.33	5256.33	4941	6137.67	6062.75	5610.33	5910	5807.83	5191.04	0.341137	-0.0749676
Excitatory+amino+acid+transporter+2+OS+Mus+musculus+GN+Slc1a2+PE+1+SV+1	62030.5	222.216	P43006	2	EAA2_MOUSE	1668	3308.5	1837	1333	4076.5	2312	4214	4590	6509	4311	7225.5	6869	6027	6078.5	5483	5726	3858	4449	3530	3651	2031	1686	1570	1737	2036.62	3798.12	6228.62	5828.62	3872	1756	0.910567	-0.0744515
Hemoglobin+subunit+beta+1+OS+Mus+musculus+GN+Hbb+b1+PE+1+SV+2	15840.2	28611.2	P02088	3	HBB1_MOUSE	56560.7	53078.7	55215.3	54232.3	110715	118704	120583	111683	91813.3	83209.3	95495.3	101030	76379.3	85237.7	77562.7	75449.7	86360.3	92477	91223	88476.7	85131.7	80581.3	83561	78109.7	54771.8	115421	92887.1	78657.3	89634.2	81845.9	0.822335	-0.0727807
Creatine+kinase+B+type+OS+Mus+musculus+GN+Ckb+PE+1+SV+1	42713.4	6005.51	Q04447	10	KCRB_MOUSE	23558	21458.3	23994.7	23981	21501.3	24420.7	23745.3	22127.7	23499.7	23319.3	23628.7	24747.3	20163	20847.7	22359.7	24649.7	20098	23533.7	21507.3	21588	24954	23180.7	21614.7	21940.7	23248	22948.8	23798.8	22005	21681.8	22922.5	0.0651091	-0.0715396
ATP+synthase+subunit+d+mitochondrial+OS+Mus+musculus+GN+Atp5h+PE+1+SV+3	18749.5	3149.19	Q9DCX2	6	ATP5H_MOUSE	24272.7	23531.7	23469.3	22924.3	21759	21393.7	21669	21494.7	22856	21572.7	18877.3	22270.7	21768.7	19632	22490	23184.3	21939.3	21794.3	20846.7	22537	18520	19068.3	21982.7	19739.7	23549.5	21579.1	21394.2	21768.8	21779.3	19827.7	0.330064	-0.0699169
Opalin+OS+Mus+musculus+GN+Opalin+PE+1+SV+1	15832.9	4414.28	Q7M750	2	OPALI_MOUSE	21950	21672.5	20013	20153.5	20881	19183.5	20041.5	16867.5	19781.5	19324.5	20200	20408	19780	19577	20558	17156	21945.5	21351	22837.5	21128.5	16520	14986	16342.5	17023.5	20947.2	19243.4	19928.5	19267.8	21815.6	16218	0.608413	-0.0692543
Tubulin+beta+4+chain+OS+Mus+musculus+GN+Tubb4+PE+1+SV+3	49585.9	13016.4	Q9D6F9	15	TBB4_MOUSE	57290.5	57384.4	55663.7	52112	59241.9	58444.7	60925.2	63466.6	64676.5	66666.2	68037.7	65461.4	58606.9	57722	57716.5	53535.2	57322.4	58823.1	59190.7	59652	58703.6	57005.1	56807.1	61285.3	55612.7	60519.6	66210.4	56895.1	58747.1	58450.3	0.427252	-0.0667982
Neurofascin+OS+Mus+musculus+GN+Nfasc+PE+1+SV+1	137976	1016.43	Q810U3	13	NFASC_MOUSE	13858.7	13072.3	13557.3	13764.7	10648.7	10687.3	11521.3	11447.7	12489.7	12394.3	12144.7	13529	10553.7	11300	10394.7	10865.3	11394.3	11621.3	11300	12324.7	13093	12979.3	14013.7	12905	13563.2	11076.2	12639.4	10778.4	11660.1	13247.8	0.631536	-0.0629916
Tubulin+beta+2B+chain+OS+Mus+musculus+GN+Tubb2b+PE+1+SV+1	49953.2	4984.89	Q9CWF2	13	TBB2B_MOUSE	3565.13	4243.58	3933.51	3929.47	6646.13	7858.32	6118.76	6438.12	4482.54	4159.34	4689.56	5337.67	8001.93	6569.93	6873.79	7642	3375.77	3269.66	3284.06	4057.13	4576.51	3795.6	3623.54	3779.68	3917.92	6765.33	4667.28	7271.91	3496.65	3943.83	0.891534	-0.061256
V+type+proton+ATPase+subunit+C+1+OS+Mus+musculus+GN+Atp6v1c1+PE+1+SV+4	43887.6	1861.07	Q9Z1G3	3	VATC1_MOUSE	9797.67	9706.67	8286.33	9173	8263	8823.33	8079.33	5710.5	8123	8790	8149	8004.67	7183.67	8143.33	7449.33	5702	8656.67	7486	9159.67	8765.33	8304.33	10550.5	7754	7577.33	9240.92	7719.04	8266.67	7119.58	8516.92	8546.54	0.619779	-0.0609515
Neural+cell+adhesion+molecule+1+OS+Mus+musculus+GN+Ncam1+PE+1+SV+3	119428	674.65	P13595	10	NCAM1_MOUSE	21982.3	21736.3	22750.7	20313.3	23620.3	22102	23591.7	22775.3	23227.3	22487.7	20020.7	22304	21913	22021.3	21333	20913	23712.7	23833	21279.7	22110	17975	23487.7	18001.3	19559.3	21695.7	23022.3	22009.9	21545.1	22733.8	19755.8	0.39978	-0.0594354
Elongation+factor+1+alpha+2+OS+Mus+musculus+GN+Eef1a2+PE+1+SV+1	50454.3	1339.23	P62631	8	EF1A2_MOUSE	4798.14	6904.56	6519.93	7203.79	7821.12	7931.51	7437.92	6983.83	8349.49	9197.15	10446.2	7974.01	7171.68	7406.81	7925.31	7426.32	6472.05	6957.17	6622.88	5999.27	8262.17	7920.83	8077.67	7685.5	6356.6	7543.6	8991.72	7482.53	6512.84	7986.54	0.746611	-0.0585218
Calcium+calmodulin+dependent+protein+kinase+type+II+subunit+alpha+OS+Mus+musculus+GN+Camk2a+PE+1+SV	54114.9	1196.03	P11798	7	KCC2A_MOUSE	5384.44	6291.38	6589.53	6941.18	8413.43	8629.64	8742.92	9311.12	9328.11	9278.05	10274.7	9759.88	8333.5	8463.75	7827.92	8534.54	8231.93	8852.86	8637.8	8269.73	7167.76	6980.43	6603.31	7205.57	6301.63	8774.27	9660.18	8289.93	8498.08	6989.27	0.787759	-0.0570339
Tubulin+alpha+4A+chain+OS+Mus+musculus+GN+Tuba4a+PE+1+SV+1	49924.6	11255.8	P68368	16	TBA4A_MOUSE	7671.94	8750.56	7689.57	8039.19	11715.6	12290.9	11161.7	11615.4	11792.3	7496.43	12415.4	10820.3	10756.6	11189.6	10659	9960.91	10125.3	11076.9	10039.8	10815.1	9270.25	7871.92	8288.58	6854.5	8037.82	11695.9	10631.1	10641.5	10514.3	8071.31	0.795772	-0.0550945
Calcium+binding+mitochondrial+carrier+protein+Aralar1+OS+Mus+musculus+GN+Slc25a12+PE+1+SV+1	74569.7	700.916	Q8BH59	6	CMC1_MOUSE	4636.67	4515.33	5054	4203	4391	4225.67	4259	4533	5185.67	4664.67	5132.67	5427.67	5107.33	5223.33	5053.33	4971.33	4791	4241.33	4346.67	4370.33	4371.67	4170.67	3836.67	3650	4602.25	4352.17	5102.67	5088.83	4437.33	4007.25	0.673064	-0.0547712
Guanine+nucleotide+binding+protein+G+q+subunit+alpha+OS+Mus+musculus+GN+Gnaq+PE+1+SV+4	42158.2	1453.61	P21279	5	GNAQ_MOUSE	8397.07	9196.92	8556.07	7907.98	7668.39	8103.63	9808.93	8435.67	7402.83	7094.35	7185.24	7536.97	8984.79	8933.65	8096	8017.62	7925.1	7565.11	6844.12	8492.7	6701	7229.33	7881.25	7017	8514.51	8504.16	7304.85	8508.02	7706.76	7207.14	0.615097	-0.0544923
Cell+adhesion+molecule+4+OS+Mus+musculus+GN+Cadm4+PE+1+SV+1	42723.4	924.878	Q8R464	8	CADM4_MOUSE	9384.67	7093.33	10052.7	9203	8756.33	6631	7755	7409.67	8126.67	7800.33	8042.67	7850.33	9080.67	9648	10025.7	5838	6275	8708.67	8730	7140	6066.33	8252.33	8051.67	6870.33	8933.42	7638	7955	8648.08	7713.42	7310.17	0.635273	-0.0511752
NAD+dependent+deacetylase+sirtuin+2+OS+Mus+musculus+GN+Sirt2+PE+1+SV+2	43256.4	13364.8	Q8VDQ8	16	SIRT2_MOUSE	92124.3	94399.7	96443	91137	92444.3	96953	98837	94516.3	88466	93099	97878	85228	90123	97046.3	93614.7	97781.7	95999	94292.7	91683.7	97356.7	81586.3	81515	84091.3	78178	93526	95687.7	91167.8	94641.4	94833	81342.7	0.530798	-0.050072
Protein+NDRG1+OS+Mus+musculus+GN+Ndrg1+PE+1+SV+1	43008.8	1949.23	Q62433	4	NDRG1_MOUSE	10954.3	10646.7	11477	10959	10685.7	11943	11613.3	11984.7	11354.7	11218	10768	11276.3	10983.3	10866.3	11257	10582.7	11621	10891.3	11623.3	10836.3	10886	10303	10431	10110	11009.2	11556.7	11154.2	10922.3	11243	10432.5	0.262313	-0.0488356
Breast+carcinoma+amplified+sequence+1+homolog+OS+Mus+musculus+GN+Bcas1+PE+1+SV+2	67458.7	1652.9	Q80YN3	4	BCAS1_MOUSE	14145.3	16367.7	15924.3	15002	23177.7	17039.7	19155.3	17269.7	16889	18154	22097	22298.3	21995	18474.3	17792	21707.7	17801.3	17740.7	18102	18861.7	11109.5	17363.7	12193.5	17314.3	15359.8	19160.6	19859.6	19992.2	18126.4	14495.2	0.796432	-0.0476317
14+3+3+protein+gamma+OS+Mus+musculus+GN+Ywhag+PE+1+SV+2	28302.7	1664.64	P61982	4	1433G_MOUSE	2624.45	2572.65	2964.85	2615.62	3216.28	3337.05	2479.95	2122.76	3306.95	3165.25	3502.7	3571.36	2524.12	3363.18	3105.44	3200.55	2669.4	2895.8	2098.64	2812.61	2878.94	3013.43	2912.67	2956.17	2694.39	2789.01	3386.57	3048.32	2619.11	2940.3	0.746288	-0.0432949
ATP+synthase+subunit+gamma+mitochondrial+OS+Mus+musculus+GN+Atp5c1+PE+1+SV+1	32886	364.695	Q91VR2	2	ATPG_MOUSE	7780.5	8572	7793.5	7914	7423.5	7266	7808.5	7127	8277.5	8228	8354.5	8362	7967.5	8178.5	8481.5	9109.5	7202	7217.5	6987	7971.5	7458.5	7424	7044.5	7075.5	8015	7406.25	8305.5	8434.25	7344.5	7250.62	0.642093	-0.0430392
Tubulin+beta+5+chain+OS+Mus+musculus+GN+Tubb5+PE+1+SV+1	49671	5826.28	P99024	14	TBB5_MOUSE	11040.1	12499.5	11817.1	11991.2	11690.1	12695.7	12488.8	12398.7	14677.3	13709.6	14871.9	14621.8	12032.5	12585.3	12321.6	11845.9	10382.7	10767.5	10473.2	11160.5	14765.3	14799.7	14240.4	14658.7	11837	12318.3	14470.2	12196.3	10696	14616	0.80337	-0.0423408
Myosin+Id+OS+Mus+musculus+GN+Myo1d+PE+1+SV+1	116081	326.738	Q5SYD0	5	MYO1D_MOUSE	8183.67	8261.67	8658.67	8091.67	8173	7785.67	9073.33	8371	8461.67	8028	7813	7946.33	8316.33	9032.33	8368.33	9598.67	8568.33	8302	8560	7892.33	6784	7144	7286.67	6181.67	8298.92	8350.75	8062.25	8828.92	8330.67	6849.08	0.716452	-0.0416516
Leucine+rich+repeat+LGI+family+member+3+OS+Mus+musculus+GN+Lgi3+PE+1+SV+1	61817.8	543.411	Q8K406	5	LGI3_MOUSE	4942.67	6465	6069.33	3974	8056.67	7114.33	5958	5933.67	6135	7073.33	8574.67	5356.33	4622	6080	4694.33	3005.67	6212	7151.67	6373.33	7712	7734	5384.33	7518.33	7135.33	5362.75	6765.67	6784.83	4600.5	6862.25	6943	0.860151	-0.0392408
Cytochrome+b+c1+complex+subunit+1+mitochondrial+OS+Mus+musculus+GN+Uqcrc1+PE+1+SV+1	52768.8	1253.4	Q9CZ13	9	QCR1_MOUSE	7934.33	8373.33	8575.67	6915	7877.67	8241	8584.33	7933.67	10113.7	11115.3	11290.7	10096.7	9467.67	10195.7	9275.33	9782	7836	8178.67	7719.33	7973.33	8849.67	8691.67	7925.67	8302	7949.58	8159.17	10654.1	9680.17	7926.83	8442.25	0.825814	-0.038989
Creatine+kinase+U+type+mitochondrial+OS+Mus+musculus+GN+Ckmt1+PE+1+SV+1	47003.8	4031.96	P30275	9	KCRU_MOUSE	9291.33	10277	9982.67	10391.7	11533.7	11396.7	12604	10745	12697	11694.3	13478.7	11696.3	11954.3	12286.3	12681.3	12675.7	10150	10719	10044	9868.33	11112.7	9328.67	10630.3	10818.7	9985.67	11569.8	12391.6	12399.4	10195.3	10472.6	0.781685	-0.0378809
Contactin+1+OS+Mus+musculus+GN+Cntn1+PE+1+SV+1	113389	743.561	P12960	18	CNTN1_MOUSE	10860.3	10361.3	11219.3	10842.3	10335.3	10508	9816.67	10294.7	10117	11246.7	10403.3	11735.7	10191.7	10287	10190.7	10776.7	10930	10619.3	11466	11018.7	9704.33	9931.33	9581.67	9907.33	10820.8	10238.7	10875.7	10361.5	11008.5	9781.17	0.557504	-0.0358598
Myelin+oligodendrocyte+glycoprotein+OS+Mus+musculus+GN+Mog+PE+1+SV+1	28271.1	20215	Q61885	12	MOG_MOUSE	327101	317014	341883	302803	314548	320559	321074	298697	305288	314861	322931	330975	304995	326191	322185	319848	299824	330180	310847	336827	303924	286606	302365	283730	322200	313720	318514	318305	319420	294156	0.431356	-0.0344997
Endonuclease+domain+containing+1+protein+OS+Mus+musculus+GN+Endod1+PE+1+SV+2	55262.3	2343.47	Q8C522	4	ENDD1_MOUSE	4398	5561	4392	3535	4595.33	3687	4120	3485.67	5856.33	3171	4331.33	3436.33	3551	3727.33	3894	3271	3491	4443.67	4335.5	4617.33	4541.67	4487.67	4702.67	4397.33	4471.5	3972	4198.75	3610.83	4221.88	4532.33	0.77828	-0.0319861
NADH+ubiquinone+oxidoreductase+75+kDa+subunit+mitochondrial+OS+Mus+musculus+GN+Ndufs1+PE+1+SV+1	79749	671.102	Q91VD9	8	NDUS1_MOUSE	4885.33	5037.67	5080.33	4646	4583	5204.67	5014.33	4505.33	5571.33	4771	6478.33	5435	5279.33	5678.67	5536.33	5859.33	4993	4733.33	4169	4030.67	5025.33	4895.33	4820.33	4866.67	4912.33	4826.83	5563.92	5588.42	4481.5	4901.92	0.795101	-0.0315715
Transketolase+OS+Mus+musculus+GN+Tkt+PE+1+SV+1	67630.7	4349.82	P40142	17	TKT_MOUSE	24471.7	24294	20029.3	21913	23650.3	25902	24854	22949	24958.3	23986.3	21839	24606.7	21622.3	25136.7	24300.3	24512.3	22950	22396	21771.3	24160.3	22758	22744.3	22425	22606	22677	24338.8	23847.6	23892.9	22819.4	22633.3	0.467032	-0.0312353
Myelin+basic+protein+OS+Mus+musculus+GN+Mbp+PE+1+SV+2	27167.7	6668.6	P04370	10	MBP_MOUSE	1.7859e+06	1.78621e+06	2.04459e+06	1697351	1.25305e+06	1415393	1660190	1.50083e+06	1.34774e+06	1.73468e+06	1.54085e+06	1.65954e+06	1.45995e+06	1136360	1.41025e+06	1.79227e+06	2.0817e+06	1.99911e+06	1.78655e+06	1.72496e+06	1501384	1.21189e+06	1439474	1.51801e+06	1.82852e+06	1.45736e+06	1.5707e+06	1.44971e+06	1898080	1.41769e+06	0.880773	-0.0273194
Ras+related+protein+Rab+2A+OS+Mus+musculus+GN+Rab2a+PE+1+SV+1	23547.6	1166.73	P53994	3	RAB2A_MOUSE	3946.67	4233	4068.33	3772.67	4996	4136.33	4849	4521.67	5093.67	4538	4856	4785	4541	4301.67	4517.67	4099	4926	4474.33	4359.33	4352.33	4539.67	4493	4207	4056.33	4005.17	4625.75	4818.17	4364.83	4528	4324	0.774954	-0.0251313
Alpha+crystallin+B+chain+OS+Mus+musculus+GN+Cryab+PE+1+SV+2	20068.8	1816.11	P23927	5	CRYAB_MOUSE	3757.5	5081.33	4784.67	3712	5809	4249.33	5953.33	5949.33	6087.33	5316.67	5306	5952.67	6624	4417	6115.67	5050	4360	5425	4388	5886.67	4664.5	4809.5	5057	4148	4333.88	5490.25	5665.67	5551.67	5014.92	4669.75	0.871551	-0.023802
D+3+phosphoglycerate+dehydrogenase+OS+Mus+musculus+GN+Phgdh+PE+1+SV+3	56585.7	401.014	Q61753	3	SERA_MOUSE	3762.5	3024.67	3881.5	3710.5	2954.33	3066	2590.5	2560	3367.5	2002.5	2923	2632.67	2239	2829	3176	2404	2413.5	2410	2988.67	3466.5	3204	3721.5	3483	3578.5	3594.79	2792.71	2731.42	2662	2819.67	3496.75	0.907385	-0.0224014
Synaptic+vesicle+membrane+protein+VAT+1+homolog+OS+Mus+musculus+GN+Vat1+PE+2+SV+3	43096.8	710.469	Q62465	5	VAT1_MOUSE	7723.67	8660.67	9047	9175	7658.33	7356.33	7267.33	7419.33	7541.67	7579	6923	8036.67	6403.67	7307	8273	7901	8775.67	7928	7963.33	8891.67	7593.33	6590	7166.67	8235	8651.58	7425.33	7520.08	7471.17	8389.67	7396.25	0.834148	-0.0209333
14+3+3+protein+epsilon+OS+Mus+musculus+GN+Ywhae+PE+1+SV+1	29174	2312.42	P62259	3	1433E_MOUSE	5096.39	4394.87	5012.23	4251.11	5686.86	4845.9	4848.22	4445.37	5118.84	4763.89	4728.39	5360.05	4402.27	4897.79	4956.88	4601.56	4403.57	5086.14	4774.19	4544.09	5191.91	4929.3	4866.55	5055.65	4688.65	4956.58	4992.79	4714.63	4702	5010.86	0.640701	-0.0209015
Malate+dehydrogenase+mitochondrial+OS+Mus+musculus+GN+Mdh2+PE+1+SV+3	35611.6	11866.9	P08249	16	MDHM_MOUSE	24106.3	23396	24630.3	23346	22388	22019	23523.3	24052.7	25496	24573	26813.7	25921	26062	25131.7	25622	25926	22031	22670.3	22087.3	22977.7	24676.3	23703.7	22624.3	23411	23869.7	22995.8	25700.9	25685.4	22441.6	23603.8	0.833195	-0.016707
Myelin+associated+oligodendrocyte+basic+protein+OS+Mus+musculus+GN+Mobp+PE+2+SV+1	19197.4	4851.89	Q9D2P8	10	MOBP_MOUSE	37513.7	34078.3	44469	34733.7	38324	39154.3	47068	40561.3	36669.3	37443	40748	39852.7	44636.3	44490.7	35882.7	35261.3	33149.3	43341.3	37773	32549.3	45141	36433.3	43228.7	34218.7	37698.7	41276.9	38678.2	40067.8	36703.2	39755.4	0.816165	-0.0138913
Immunoglobulin+superfamily+member+8+OS+Mus+musculus+GN+Igsf8+PE+1+SV+2	65011	1376.64	Q8R366	8	IGSF8_MOUSE	20122.3	19563.3	15934.7	18730.7	17801.3	18739	16601	17578.7	18187.7	18786	18233.7	16891.3	23316	17573.7	16586.7	18967.7	17507	19244.7	16689	16798.7	16939.7	18499.3	16838.3	16380.3	18587.8	17680	18024.7	19111	17559.8	17164.4	0.826224	-0.0121996
Vesicle+fusing+ATPase+OS+Mus+musculus+GN+Nsf+PE+1+SV+2	82613.7	1217.32	P46460	11	NSF_MOUSE	9758.33	9943.33	9668.67	9425.33	9655.67	10419.3	10772	11091.7	11167.3	11814	11384.7	12431.7	11112	10221.3	11517.7	10709.7	10494	10260.3	9987	12604	9803.67	9881.33	10425.3	9467.67	9698.92	10484.7	11699.4	10890.2	10836.3	9894.5	0.901956	-0.0119044
Plasmolipin+OS+Mus+musculus+GN+Pllp+PE+2+SV+1	19801.5	3597.57	Q9DCU2	2	PLLP_MOUSE	15157.5	15704.5	14141	15214.5	18316	18273.5	23445	18372	16474.5	18106.5	17118	15941	17282.5	19579.5	20790.5	16905	18995.5	19303.5	20310.5	18904.5	13822.5	12651	13146	12899	15054.4	19601.6	16910	18639.4	19378.5	13129.6	0.955933	-0.0117564
Guanine+nucleotide+binding+protein+G+i+subunit+alpha+2+OS+Mus+musculus+GN+Gnai2+PE+1+SV+4	40471.1	2105	P08752	12	GNAI2_MOUSE	9154.82	11042.2	10110.7	9829.97	10599.1	9814.6	10714.9	9276.9	9874	9925.2	10123.6	9526.33	9912	10782	10538.6	9810.6	10556.6	11394.3	9581.32	9694.55	9760.24	9306.53	8603.55	9095.8	10034.4	10101.4	9862.28	10260.8	10306.7	9191.53	0.840554	-0.0115412
Claudin+11+OS+Mus+musculus+GN+Cldn11+PE+1+SV+1	22114.5	14463.6	Q60771	3	CLD11_MOUSE	200629	195069	207934	178638	220899	220184	244023	228092	244283	218149	225360	236622	232349	252914	206492	207892	202600	226358	202866	211646	219207	223569	217013	197797	195568	228299	231103	224912	210868	214397	0.901794	-0.0105998
Sodium+potassium+transporting+ATPase+subunit+beta+3+OS+Mus+musculus+GN+Atp1b3+PE+1+SV+1	31775.8	2856.38	P97370	4	AT1B3_MOUSE	6753.67	6888.67	6927.67	6403.33	8266	8619	8731.67	8512.33	8459	7939.33	8158	8912.67	8229	8251.33	8893	9229.67	8221.33	9006.33	8503.67	8262.67	6814.33	6016.33	6496.67	5955.67	6743.33	8532.25	8367.25	8650.75	8498.5	6320.75	0.954291	-0.0105851
Ras+related+protein+R+Ras2+OS+Mus+musculus+GN+Rras2+PE+1+SV+1	23399.6	452.258	P62071	2	RRAS2_MOUSE	2926.5	2588	2855	2872.5	2922	2784	3242.5	2551.5	2702.5	2753.5	2873.5	3298.5	3177	3743.5	3152.5	2515	2816	2983.5	3100.5	2679.5	2362	2521	2742.5	2347	2810.5	2875	2907	3147	2894.88	2493.12	0.925479	-0.00968679
Glyceraldehyde+3+phosphate+dehydrogenase+OS+Mus+musculus+GN+Gapdh+PE+1+SV+2	35810.1	10478.2	P16858	12	G3P_MOUSE	37590.3	37447	38792.3	40945.7	49670.7	48811	49963.7	58878.7	41084.7	44404	49119.3	45073.3	43377	45928.7	47172	40803.3	40952	41547.3	47526.7	46143.7	47902.3	44342.3	47045	45971.3	38693.8	51831	44920.3	44320.2	44042.4	46315.2	0.950366	-0.0081956
Elongation+factor+1+alpha+1+OS+Mus+musculus+GN+Eef1a1+PE+1+SV+3	50114	2303.84	P10126	9	EF1A1_MOUSE	17669.7	16465.1	17955.1	16947.2	18501	18325.6	16881.4	17639.2	18203.5	18524.2	19190.1	18112.1	17868.3	17628.5	18139.7	19955.7	17453.7	18534.8	17997	18683.9	18226.3	16252	16155.3	16304.7	17259.3	17836.8	18507.5	18398	18167.4	16734.6	0.880747	-0.00819429
CB1+cannabinoid+receptor+interacting+protein+1+OS+Mus+musculus+GN+Cnrip1+PE+1+SV+1	18612.4	721.866	Q5M8N0	2	CNRP1_MOUSE	5745	4220.5	7026	8446	5616.5	4936	5718	8804	4417.5	7184	4280	4220	4663	4392.5	4303.5	7530	4567	5045.5	7372	4542.5	7521	6806	6709	6787	6359.38	6268.62	5025.38	5222.25	5381.75	6955.75	0.966617	-0.00767172
Ras+related+protein+Rab+10+OS+Mus+musculus+GN+Rab10+PE+1+SV+1	22541	3438	P61027	4	RAB10_MOUSE	6153.44	5580.48	6857.16	5394.09	7708.27	6841.61	7054.37	7883.98	8688.52	6784.95	7375.32	7049.04	7950.68	7383.17	8194.6	7290.17	7649.35	7202.95	7470.19	7268.72	6296.51	5546.31	5369.54	5377.76	5996.29	7372.06	7474.46	7704.66	7397.8	5647.53	0.97095	-0.00643895
Pyruvate+dehydrogenase+E1+component+subunit+beta+mitochondrial+OS+Mus+musculus+GN+Pdhb+PE+1+SV+1	38937.2	386.152	Q9D051	4	ODPB_MOUSE	5906	6355.33	5837.67	5795.67	5613.67	5290.67	5201.67	5989.67	4708	5116	5937.67	5456	6032.67	5746	5912	6811	5021.33	5194	5724.67	5335	5373	5731	4552	5508.67	5973.67	5523.92	5304.42	6125.42	5318.75	5291.17	0.950608	-0.00573569
Peroxiredoxin+1+OS+Mus+musculus+GN+Prdx1+PE+1+SV+1	22176.5	3057.43	P35700	13	PRDX1_MOUSE	19774.7	20104.7	21076.7	19078.3	24115	25954	27323.7	25670.7	22312.7	21058	22447.3	21123	20858.3	22389.3	19609.3	20757	20159.7	21971.3	20451.7	22065.3	25937	25165.3	24832.7	25240.7	20008.6	25765.8	21735.2	20903.5	21162	25293.9	0.983089	-0.00321445
Beta+enolase+OS+Mus+musculus+GN+Eno3+PE+1+SV+3	47025	6146.07	P21550	6	ENOB_MOUSE	1097.4	1322.41	1333.3	973.039	1047.11	1185.43	1257.51	1162.4	1111	1344	434.37	1355.55	1124.72	1333.41	986.129	1146.4	1007.89	1231.25	1361.61	1233.75	1089.38	1436.7	1305.01	338.327	1181.54	1163.11	1061.23	1147.67	1208.62	1042.36	0.970513	-0.00306703
Thy+1+membrane+glycoprotein+OS+Mus+musculus+GN+Thy1+PE+1+SV+1	18080	6089.74	P01831	4	THY1_MOUSE	24979	25700.3	26900.3	25220	27650	28991	28496	27130	28142	29583.3	23935.3	27613.3	27945.7	26623.3	27482.7	26117.3	27000.7	26491.3	26141	28232.7	30637.5	20608	28564	28738.5	25699.9	28066.8	27318.5	27042.2	26966.4	27137	0.978403	0.00107604
Ras+related+C3+botulinum+toxin+substrate+1+OS+Mus+musculus+GN+Rac1+PE+1+SV+1	21450.2	3047.87	P63001	5	RAC1_MOUSE	16296.7	15899	15827	15598.3	19349.7	19828.3	21420	20833.7	18109.3	19249.7	18539.3	19451	19503.7	19416.7	18994	19416	19563	19594.7	19184	19489	16480	16118.7	15616.3	17285.3	15905.2	20357.9	18837.3	19332.6	19457.7	16375.1	0.990177	0.00169653
CD82+antigen+OS+Mus+musculus+GN+Cd82+PE+1+SV+1	29628.6	1664.09	P40237	4	CD82_MOUSE	7460.67	8585	9195	8480.33	10939	10226.3	12033.3	9848.67	10133	9304.67	9515.67	11059	9332.67	10779	9369.33	9487.33	10039.7	10650.7	9192.67	10915	8742.67	10037.3	9245	9251.33	8430.25	10761.8	10003.1	9742.08	10199.5	9319.08	0.977639	0.00323309
Actin+cytoplasmic+1+OS+Mus+musculus+GN+Actb+PE+1+SV+1	41736.9	10918.9	P60710	18	ACTB_MOUSE	70063.8	75191.6	79648.9	68044.6	73036.3	76198	81046.4	75830.5	87353	80911.9	91747.9	87896.2	79922.2	82622.7	81118.9	84565.4	73727.9	75964.1	70048.2	64668	84574.3	85895.1	85032.5	81770.6	73237.2	76527.8	86977.2	82057.3	71102.1	84318.1	0.968403	0.00447323
Synaptosomal+associated+protein+25+OS+Mus+musculus+GN+Snap25+PE+1+SV+1	23315.2	5195.16	P60879	9	SNP25_MOUSE	7791	6676.33	7519.67	7400.33	9930.33	9469	11266.7	10112.3	10189	9450.33	10394.3	10929	10106.3	10225.7	9042	8482	11736.3	8833.67	8571	10914	8357	8601	8469	8233.67	7346.83	10194.6	10240.7	9464	10013.8	8415.17	0.974007	0.00574401
Guanine+nucleotide+binding+protein+G+I+G+S+G+T+subunit+beta+1+OS+Mus+musculus+GN+Gnb1+PE+1+SV+3	37377.1	4523.85	P62874	13	GBB1_MOUSE	32107.6	30342.2	29846.9	29526.8	31551.7	31649.1	31114.3	29112.3	27969.1	28620.4	26985.6	27270.2	30282	32891	31762.5	30920	32379.1	30126.8	32895.2	33160.2	24354.6	27423	26401.4	24982.9	30455.9	30856.9	27711.4	31463.9	32140.3	25790.5	0.958722	0.00599286
Cysteine+and+glycine+rich+protein+1+OS+Mus+musculus+GN+Csrp1+PE+1+SV+3	20583.5	3806.98	P97315	5	CSRP1_MOUSE	16880.7	16447.7	16420	15543	13698.7	14294.7	13939.3	14348.3	16330.3	16130	16940	16569	15539	16049	15802.7	15670.3	15759.3	16367	15993.7	16241.7	16232.3	15136.7	14752	15131.7	16322.8	14070.2	16492.3	15765.2	16090.4	15313.2	0.913042	0.00869466
Contactin+associated+protein+1+OS+Mus+musculus+GN+Cntnap1+PE+1+SV+1	156438	570.055	O54991	13	CNTP1_MOUSE	9135.67	9878.33	9375.33	9598.67	7996.33	7991.67	8029.33	7746.33	8489.67	8682	8041	8759	8327.33	8719	8865.33	9466.33	9920	9647	8111.67	9160.33	8172.33	8539.67	8689	7334	9497	7940.92	8492.92	8844.5	9209.75	8183.75	0.86026	0.0169892
Tetraspanin+2+OS+Mus+musculus+GN+Tspan2+PE+1+SV+1	24181.6	2540.47	Q922J6	4	TSN2_MOUSE	35248.5	29135	28020.3	25651.7	31857	25386.7	24770.7	24952.7	29503.7	26385	25831	28233	32030.7	33006	29551	28785.3	32946.7	32145	25915.7	29973	24775.7	27430	23081.7	21261	29513.9	26741.8	27488.2	30843.2	30245.1	24137.1	0.840288	0.0253015
Elongation+factor+Tu+mitochondrial+OS+Mus+musculus+GN+Tufm+PE+1+SV+1	49508.5	947.099	Q8BFR5	2	EFTU_MOUSE	3418.5	3221	3666	4279	3297	3965.5	4577.5	3278.5	3885.5	3232	3557	3776	3526.5	3539.5	3389.5	3464	3304.5	3660.5	3234.5	3409.5	4451	4122	4502	4347	3646.12	3779.62	3612.62	3479.88	3402.25	4355.5	0.840763	0.0258094
Carbonic+anhydrase+2+OS+Mus+musculus+GN+Ca2+PE+1+SV+4	29032.6	4945.53	P00920	8	CAH2_MOUSE	14140.3	14112.3	13566	14436.3	16526.3	16707.3	15467.7	13207	15995.7	14979.3	13156.7	14280	17669	17289	19868.3	17106.3	16365.7	16438	16304.7	13305.7	12593.7	11299.3	11873	9913.33	14063.7	15477.1	14602.9	17983.2	15603.5	11419.8	0.890561	0.0279242
14+3+3+protein+zeta+delta+OS+Mus+musculus+GN+Ywhaz+PE+1+SV+1	27771.2	1886.35	P63101	11	1433Z_MOUSE	6430	7015.33	7284	6590.67	6808	8455.67	7542	5583	8161.33	7949	8152.33	7871	7423.67	7830	7777.33	6864.67	8961.33	6805.67	8512	7702	6464.67	7210.67	7198.33	6833	6830	7097.17	8033.42	7473.92	7995.25	6926.67	0.776535	0.028314
Peptidyl+prolyl+cis+trans+isomerase+A+OS+Mus+musculus+GN+Ppia+PE+1+SV+2	17971.4	12698.3	P17742	13	PPIA_MOUSE	31277.7	28272	28350.3	27574.7	31108.3	31948.7	33653.7	32675.3	29079.3	29752	29930.7	29762.7	38056.7	32349.3	37340.3	35141.7	32508.7	31139	31625.7	37536.3	24362.7	24456.7	23716.7	23606.3	28868.7	32346.5	29631.2	35722	33202.4	24035.6	0.858418	0.0331818
Tubulin+alpha+1A+chain+OS+Mus+musculus+GN+Tuba1a+PE+1+SV+1	50135.8	16430.3	P68369	18	TBA1A_MOUSE	55545	63528.4	58799.7	61951.7	66585.1	68329.7	62871.3	67208.8	73638.7	70626.4	75311.2	78947.7	66971.1	72210.5	69636.6	72535.1	64536.4	66885.7	64805.5	68862.9	76956.1	69780.8	67986.8	62044.5	59956.2	66248.7	74631	70338.3	66272.6	69192	0.72695	0.0352465
Cytochrome+b+c1+complex+subunit+6+mitochondrial+OS+Mus+musculus+GN+Uqcrh+PE+1+SV+2	10434.7	1405.06	P99028	2	QCR6_MOUSE	4441.5	4357.5	7900	6933	4836	3652.5	6503	5350	4133.5	4438.5	7561	7355	8021	4145.5	8060	4534	3890	3865	6535	7077					5908	5085.38	5872	6190.12	5341.75		0.778716	0.0365252
Voltage+gated+potassium+channel+subunit+beta+2+OS+Mus+musculus+GN+Kcnab2+PE+1+SV+1	41021.4	1001.8	P62482	3	KCAB2_MOUSE	2763.5	2700	2961	2501	3173.33	3254.33	2793	3501.5	2916.33	3086.33	3215	3855	3508.67	3151	4036.5	3027.67	5496	2786.33	2681	3677	2761.5	2087.5	2031.5	2418	2731.38	3180.54	3268.17	3430.96	3660.08	2324.62	0.868375	0.036556
Guanine+nucleotide+binding+protein+G+s+subunit+alpha+isoforms+short+OS+Mus+musculus+GN+Gnas+PE+1+SV	45663.7	1143.23	P63094	3	GNAS2_MOUSE	3615.46	4210.93	3924.24	3859.82	4238.17	3610.05	3855.2	3567.63	4446.97	3813.89	4126.46	3843.57	4135.31	4409.13	4330.1	3222.13	4185.39	4266.03	3973.79	4376.3	3884.16	3749.36	3903.6	4099.18	3902.61	3817.76	4057.72	4024.17	4200.38	3909.07	0.342154	0.0429034
Reticulon+4+OS+Mus+musculus+GN+Rtn4+PE+1+SV+2	126614	540.958	Q99P72	8	RTN4_MOUSE	8009.33	7475.33	8873.33	8124.33	8221	8392.33	7302.67	7437.67	8104.67	7745	7625.67	7259.33	8289.67	8226.33	8784.67	8550	8420.67	9031.33	8929.67	7961.67	7169	7581	7238.33	7375	8120.58	7838.42	7683.67	8462.67	8585.83	7340.83	0.582059	0.0448576
Glucose+6+phosphate+isomerase+OS+Mus+musculus+GN+Gpi+PE+1+SV+4	62767.1	1151.65	P06745	6	G6PI_MOUSE	3011.33	3413	3466	3194.33	4655.33	4853.33	4869.67	4732.67	4595	4510	4735.33	4073.67	3560.33	4097.33	3838.67	3992.67	4643.33	3596	3605	3391.33	4489	8152	4211.67	4283.33	3271.17	4777.75	4478.5	3872.25	3808.92	5284	0.837361	0.0495518
Heat+shock+cognate+71+kDa+protein+OS+Mus+musculus+GN+Hspa8+PE+1+SV+1	70871.2	3322.75	P63017	16	HSP7C_MOUSE	15438.6	14841.9	13639.3	13791.1	15214.1	15286	14568.5	14946	16745.7	16208.4	16323.7	16206.2	15777.5	15945.6	15924.6	14873.5	15387.6	15167.3	16186.7	15767.1	16705.5	17370.6	15233.6	15354.1	14427.7	15003.7	16371	15630.3	15627.2	16166	0.421166	0.0501778
Junctional+adhesion+molecule+C+OS+Mus+musculus+GN+Jam3+PE+1+SV+2	34837.7	652.461	Q9D8B7	3	JAM3_MOUSE	4760.67	4411.67	5483	4250.33	3767.67	4205	4677.67	4012.67	4298.67	4240.33	4065.33	4019.33	4082.33	4914.67	4202	4559.33	4090.33	4816.33	4128.33	4471	4927	4786	4863.33	4460	4726.42	4165.75	4155.92	4439.58	4376.5	4759.08	0.474198	0.057132
Myelin+proteolipid+protein+OS+Mus+musculus+GN+Plp1+PE+1+SV+2	30077.3	15426.6	P60202	10	MYPR_MOUSE	782751	775581	812671	1.02477e+06	704927	673498	774068	780127	1.03259e+06	586970	757066	969445	764802	737395	858410	1.029e+06	666019	729207	805326	761533	1.23965e+06	642577	1036352	797392	848943	733155	836519	847401	740521	928992	0.644468	0.0574737
Fascin+OS+Mus+musculus+GN+Fscn1+PE+1+SV+4	54508.1	1367.28	Q61553	11	FSCN1_MOUSE	13224.7	12440.7	13022	12500.7	13668	14010.3	14433.7	13409	13379.7	12135	13638.3	12975.3	11927	12274.3	12426	12854	13250.7	13079	13646	13615.3	16444	15535.7	15807.3	15437.3	12797	13880.2	13032.1	12370.3	13397.8	15806.1	0.592437	0.0662092
Pyruvate+kinase+isozymes+M1+M2+OS+Mus+musculus+GN+Pkm2+PE+1+SV+4	57845.1	2522.45	P52480	18	KPYM_MOUSE	17300.7	16453.7	17788.7	17259	19891	18935.7	19932.7	19562.7	19633.7	19959.3	18282	21191	18384.7	18292	18845.3	19223.7	18402.3	18493	18629	19652.7	21289.7	21152.3	23652	21006.7	17200.5	19580.5	19766.5	18686.4	18794.2	21775.2	0.527556	0.0674939
Ras+related+protein+Rab+1B+OS+Mus+musculus+GN+Rab1b+PE+1+SV+1	22187.2	1709.52	Q9D1G1	3	RAB1B_MOUSE	2129.74	2276.28	2319.62	2335.45	2901.9	2867.38	2965.87	2905.48	2937.09	2762.22	2544.83	2969.16	2850.09	2887.33	2803.76	2829.91	2664.5	2800.78	2689.32	2642.62	3183.86	2920	2596.74	2609.71	2265.27	2910.16	2803.32	2842.77	2699.3	2827.58	0.558982	0.0690045
Myc+box+dependent+interacting+protein+1+OS+Mus+musculus+GN+Bin1+PE+1+SV+1	64470.3	1423.37	O08539	5	BIN1_MOUSE	8023.67	8006	8679	7872.33	7362	8275.67	8401	7625	7217	7055.67	8301	7184.67	9257.67	8650	7627.33	8102.67	8968	8558	8094.33	7793	8054.33	7676.67	7921.67	8193.33	8145.25	7915.92	7439.58	8409.42	8353.33	7961.5	0.179635	0.07322
Calcium+calmodulin+dependent+protein+kinase+type+II+subunit+beta+OS+Mus+musculus+GN+Camk2b+PE+1+SV+2	60461	930.445	P28652	5	KCC2B_MOUSE	2540.56	2384.42	2539.8	2773.82	3109.86	3335.03	3423.75	3426.88	3668.55	3651.95	3658	3778.79	3330.83	3999.58	3216.41	3303.46	3362.74	3155.48	3564.53	3325.94	2988.37	3493.91	3342.36	3232.09	2559.65	3323.88	3689.32	3462.57	3352.17	3264.18	0.64366	0.0743202
Guanine+nucleotide+binding+protein+G+I+G+S+G+T+subunit+beta+2+OS+Mus+musculus+GN+Gnb2+PE+1+SV+3	37331.2	4441.28	P62880	12	GBB2_MOUSE	26576.8	25529.9	25491.8	24634.3	26992.1	26015	25544.6	24460.1	25761.6	25601.3	24339.7	24347.2	26128.2	27714.1	27972.8	27881.4	27552.5	25234.9	28645	28548.9	24637.5	27397.6	26349	23861.7	25558.2	25753	25012.4	27424.1	27495.3	25561.5	0.107726	0.0765152
Sodium+potassium+transporting+ATPase+subunit+alpha+4+OS+Mus+musculus+GN+Atp1a4+PE+1+SV+2	114816	2366.85	Q9WV27	7	AT1A4_MOUSE	1495.95	1428.43	1502.86	1351.31	1452	2130.36	2110.7	1982.74	2291.66	1596.79	1915.17	1568.53	2714.06	2825.34	2434.58	2439.71	1605.23	1808.59	1513.71	1583.5	1436.47	1280.72	1316.36	1037.27	1444.64	1918.95	1843.04	2603.42	1627.76	1267.71	0.830038	0.0787906
Glutathione+S+transferase+Mu+1+OS+Mus+musculus+GN+Gstm1+PE+1+SV+2	25970.1	4053.18	P10649	5	GSTM1_MOUSE	7281.67	7191.67	7367.67	7130	8538.67	8676.33	8961	8328.67	7855.67	7274	7798.33	7859	7737.67	7521.67	7300	7569.33	7162	7769	7381	8010.67	9530	9911.67	10124.7	9549.33	7242.75	8626.17	7696.75	7532.17	7580.67	9778.92	0.628717	0.0789812
Peroxiredoxin+5+mitochondrial+OS+Mus+musculus+GN+Prdx5+PE+1+SV+2	21897.5	8565.15	P99029	9	PRDX5_MOUSE	6636.67	6078	7821.33	5600.67	9776	8264.67	8521.33	10524	7027	6373	6934.33	6441.33	8081.33	9802.67	7675.33	8114.33	6569.67	7340.67	7001.67	7845.33	8714.67	8148.67	7430.33	8425.67	6534.17	9271.5	6693.92	8418.42	7189.33	8179.83	0.678952	0.0803104
Acetyl+CoA+acetyltransferase+mitochondrial+OS+Mus+musculus+GN+Acat1+PE+1+SV+1	44816.3	946.943	Q8QZT1	2	THIL_MOUSE	4849.5	3467.5	5323	3136.5	4111.5	3805.5	3681	4227.5	4660	3230	3616.5	3165.5	4557.5	5632	5472	4075.5	4755.5	3386.5	4489	4791	3212	3173	3764	2686	4194.12	3956.38	3668	4934.25	4355.5	3208.75	0.690557	0.080708
Fructose+bisphosphate+aldolase+A+OS+Mus+musculus+GN+Aldoa+PE+1+SV+2	39356	2399.39	P05064	14	ALDOA_MOUSE	21160	20836.7	22133.3	23013	21267.7	21593.3	21609.7	21144	25021	23908	25867.3	25158.3	21994.7	23513.3	23833	23908.7	23345.7	21867.3	23393.7	23380.3	26098	25919	26892.7	25830	21785.8	21403.7	24988.7	23312.4	22996.8	26184.9	0.398443	0.0885552
Tubulin+polymerization+promoting+protein+family+member+3+OS+Mus+musculus+GN+Tppp3+PE+1+SV+1	18965.5	3781.63	Q9CRB6	3	TPPP3_MOUSE	14066	5301	8559	5832	10076	9277.67	5908	5491.5	11216.3	10628.7	10191.7	9500.67	12164	8484.67	9221.67	5619	5370	5280.5	4917.5	3958	15380.5	15484.5	13711.5	13859	8439.5	7688.29	10384.3	8872.33	4881.5	14608.9	0.843811	0.097343
Glutathione+S+transferase+P+1+OS+Mus+musculus+GN+Gstp1+PE+1+SV+2	23609.2	2517.84	P19157	4	GSTP1_MOUSE	4865.33	5548.67	5504.33	5311.67	5816.67	6633	6031	5964	6049.33	5679.67	5105.33	5409	5916.33	5860.67	7667.33	6227.33	6768	6064	6317.33	5759.33	6094.5	5361	5499	5176	5307.5	6111.17	5560.83	6417.92	6227.17	5532.62	0.327852	0.0983764
Septin+11+OS+Mus+musculus+GN+Sept11+PE+1+SV+4	49694.8	478.28	Q8C1B7	3	SEP11_MOUSE	439655	456933	472036	488300	342754	471710	624119	545499	315289	537210	204056	580697	614608	697802	425444	436462	771592	760574	786940	875480	3626	2735	509796	2727	464231	496021	409313	543579	798646	129721	0.870585	0.104008
Phosphatidylethanolamine+binding+protein+1+OS+Mus+musculus+GN+Pebp1+PE+1+SV+3	20830.5	864.368	P70296	2	PEBP1_MOUSE	3263.5	3438.5	3887	2895	3932	3756.5	3848.5	3751	3438	3706.5	3389.5	3515.5	3982	4063.5	3862	3531.5	3592.5	3964	3584	4359.5	3695.5	4079	3513.5	3890	3371	3822	3512.38	3859.75	3875	3794.5	0.112527	0.106963
ADP+ATP+translocase+1+OS+Mus+musculus+GN+Slc25a4+PE+1+SV+4	32904.4	4252.48	P48962	9	ADT1_MOUSE	7235.46	7124.49	7456.58	7476.98	8396.79	9995	10889.9	9937.33	10236.1	11165.9	9580.03	11196.1	10507.7	11134.3	12266.9	11703	9336.04	9755	10669.2	10050	8659.04	8931.88	8747.02	7895.65	7323.38	9804.76	10544.5	11403	9952.57	8558.4	0.589119	0.112356
Ras+related+protein+Rab+1A+OS+Mus+musculus+GN+Rab1A+PE+1+SV+3	22677.8	2673.39	P62821	5	RAB1A_MOUSE	3295.12	3652.36	3551.87	3272.75	4518.87	4682.03	4751.17	4379.84	4608.79	4229.24	4459.75	4822.84	4174.11	4072.55	4354.13	4231.08	3996.65	4260.81	3972.72	5246.72	5247.3	5073.77	4844.25	4966.7	3443.03	4582.98	4530.16	4207.97	4369.23	5033	0.477796	0.116293
L+lactate+dehydrogenase+B+chain+OS+Mus+musculus+GN+Ldhb+PE+1+SV+2	36572.4	796.863	P16125	3	LDHB_MOUSE	4442.33	4449.67	4738	4641.33	5626.67	5765.33	5899.33	5554.33	5179	5304.67	5157.67	4806.33	5573.33	5606.33	5449	5098.33	5376.67	5594.67	5736.33	5448.33	5857.67	6286.33	6460.33	4429.5	4567.83	5711.42	5111.92	5431.75	5539	5758.46	0.264484	0.120267
Cytosolic+acyl+coenzyme+A+thioester+hydrolase+OS+Mus+musculus+GN+Acot7+PE+1+SV+2	42537.1	564.552	Q91V12	2	BACH_MOUSE	3225	3824	2745	3715	2796	3894	3269	2730.5	3528	3843	3318	3281	3499	3429.5	3014.5	3139.5	4463	3658	3277.5	3188.5	4949	3384	3518.5	4263	3377.25	3172.38	3492.5	3270.62	3646.75	4028.62	0.274248	0.124339
Microtubule+associated+protein+tau+OS+Mus+musculus+GN+Mapt+PE+1+SV+3	76243.5	661.479	P10637	6	TAU_MOUSE	7421	6129.67	6381.33	6267.67	10959.3	10424.7	7431.67	5818.33	11110.3	6889	6659.33	6450	6420.33	9817.67	6108.67	5795.33	6674.67	6373	6306	6742.67	11652.3	12215.7	11303	11302.7	6549.92	8658.5	7777.17	7035.5	6524.08	11618.4	0.694623	0.131434
ADP+ATP+translocase+2+OS+Mus+musculus+GN+Slc25a5+PE+1+SV+3	32931.4	2539.08	P51881	6	ADT2_MOUSE	3172.62	2836.32	3115.98	3046.02	4939.87	4668.12	6213.76	4141.26	5290.58	4728.45	5593.97	5253.19	4780.43	5199.93	4355.71	5715.32	4063.29	4527.35	5254.76	4005.55	5364.3	5653.45	4862.64	4793.35	3042.74	4990.75	5216.55	5012.85	4462.74	5168.44	0.555153	0.144315
Peroxiredoxin+2+OS+Mus+musculus+GN+Prdx2+PE+1+SV+3	21778.7	1535.39	Q61171	5	PRDX2_MOUSE	4937.33	4875.33	3943.33	4347.33	6148	6968.33	6601.67	4884	4215.67	4413	4964.33	4952.67	5665	5073	5194	5287.67	5496.33	5011.67	4975.33	5559.33	6700.33	6777.33	6240	6100.67	4525.83	6150.5	4636.42	5304.92	5260.67	6454.58	0.433124	0.152512
Guanine+nucleotide+binding+protein+subunit+beta+4+OS+Mus+musculus+GN+Gnb4+PE+2+SV+4	37379.2	2550.16	P29387	4	GBB4_MOUSE	2120.88	2118.46	2221.93	2142.01	2152.13	2300.85	2443.04	2253.85	2199.64	2093.31	2052.73	1958.3	1979.25	2223.97	1998.21	1899.28	1933.52	1977.74	2187.81	1738.85	3062.54	3448.4	3327.67	3234.39	2150.82	2287.47	2075.99	2025.18	1959.48	3268.25	0.597747	0.154953
Malate+dehydrogenase+cytoplasmic+OS+Mus+musculus+GN+Mdh1+PE+1+SV+3	36511.3	1001.62	P14152	4	MDHC_MOUSE	4576.67	4113.67	5093.33	4459.67	4780.67	5217.67	5154	5304	4990.67	4560.67	4825.33	4636.33	4895	5498.33	5226.67	4999.33	4848.33	5234	5053	5411.33	5674.67	5973	6173.67	5400	4560.83	5114.08	4753.25	5154.83	5136.67	5805.33	0.111495	0.157889
Rho+GDP+dissociation+inhibitor+1+OS+Mus+musculus+GN+Arhgdia+PE+1+SV+3	23407.5	3507	Q99PT1	4	GDIR1_MOUSE	5694.67	6497	5975.33	5783.33	6288.67	5986	6362	5813.33	5757.33	5560.67	6638	4751.33	6328.33	6963	6842.33	6171.33	5739	6708.67	6508.33	6835	7084.67	6918.33	6340	6938	5987.58	6112.5	5676.83	6576.25	6447.75	6820.25	0.0152607	0.158716
Dihydropyrimidinase+related+protein+2+OS+Mus+musculus+GN+Dpysl2+PE+1+SV+2	62277.7	12089	O08553	21	DPYL2_MOUSE	61913.6	57903	48044.3	51626	57892.2	55116.7	54332	55276.7	39942	39462.9	33554.7	42192	59665.4	54466.7	51648	58624	61910.8	55440.3	53658.3	54261.3	57716.2	54505.1	53402.2	52516.4	54871.7	55654.4	38787.9	56101	56317.7	54535	0.347201	0.161098
Dynein+light+chain+2+cytoplasmic+OS+Mus+musculus+GN+Dynll2+PE+1+SV+1	10349.9	10661.5	Q9D0M5	3	DYL2_MOUSE	11080.5	12263	10775.7	14710	12301.2	12460.6	11719.4	12339.4	13067.7	17341	19442	12085.5	20462	14153	19679	17856.5	12811.6	13950.3	19389	18053	9946.5	13920	12037	8313.04	12207.3	12205.2	15484.1	18037.6	16051	11054.1	0.497656	0.178231
Keratin+type+I+cytoskeletal+9+Cytokeratin+9+CK+9+Keratin+9+K9	62129.6	3242.49	P35527	17	K1C9_HUMAN	3868.33	3911.54	4023.87	3914.55	21511	21792.3	22685.3	21148.7	13372	11558.7	11313.3	12071	16286	17134.7	16231	15019	9908	10600.3	10467	10681	17054.7	17279	16173.7	15565.7	3929.57	21784.3	12078.8	16167.7	10414.1	16518.3	0.764931	0.189582
Cofilin+1+OS+Mus+musculus+GN+Cfl1+PE+1+SV+3	18559.6	8472.82	P18760	7	COF1_MOUSE	20423.7	20798	21092.3	20498.3	18157.7	18415	19962.7	17396.7	19869	21937.7	18650.7	19312.3	19760	21484	21385.3	20970.3	22266.7	22424.7	20942.7	23276.7	23673.3	26350.3	25812.7	23494.3	20703.1	18483	19942.4	20899.9	22227.7	24832.7	0.0906107	0.200837
Destrin+OS+Mus+musculus+GN+Dstn+PE+1+SV+3	18521.7	888.256	Q9R0P5	2	DEST_MOUSE	3266.47	8299	4111.54	3611.86	3467.97	3334.25	3169.91	3212.22	4322.76	3464.9	4002.48	3361.47	4006.12	4434.66	3835.53	3401.97	4314.5	4814.81	3430.1	4592.21	5930.72	5490.55	5308.21	5298.61	4822.22	3296.09	3787.9	3919.57	4287.91	5507.02	0.411177	0.203988
Calmodulin+OS+Mus+musculus+GN+Calm1+PE+1+SV+2	16837.7	3895.93	P62204	4	CALM_MOUSE	3734	12511	4045	8505	6330.33	7612	6282	7705	6168.67	5602	7248.33	7611.5	6434	8123	8815.33	7271.67	7240	7087.33	7949.67	7778	9676	13532.5	6528	6220.5	7198.75	6982.33	6657.62	7661	7513.75	8989.25	0.0886371	0.213593
Tubulin+beta+3+chain+OS+Mus+musculus+GN+Tubb3+PE+1+SV+1	50418.8	4736.97	Q9ERD7	12	TBB3_MOUSE	7171.58	7709.89	7066	6982.83	12238.6	13542.9	12713.8	13004.6	10531	10044.2	10685.1	11052.6	16028.2	15756.9	15603	15133.9	10192.6	10362.3	10305.6	10736.2	10004	9326.57	9475.21	9615.64	7232.57	12875	10578.2	15630.5	10399.2	9605.36	0.545554	0.215727
Cofilin+2+OS+Mus+musculus+GN+Cfl2+PE+1+SV+1	18709.6	3121.9	P45591	2	COF2_MOUSE	8892.89	16129.5	9166.71	8663.58	8523.76	8835.43	8512.87	7913.05	8884.91	7939.93	8946.71	8350.89	9284.96	9882.77	9180.29	9166.82	10048.4	10336.5	9785.04	10410.7	12627.7	12911.3	13830.4	12367.6	10713.2	8446.28	8530.61	9378.71	10145.2	12934.3	0.291967	0.229212
Sodium+potassium+transporting+ATPase+subunit+alpha+1+OS+Mus+musculus+GN+Atp1a1+PE+1+SV+1	112983	8141	Q8VDN2	29	AT1A1_MOUSE	44932.7	39468.5	43312	39902.5	43441.3	31201.3	33334.7	45221.7	26984.2	39588.7	29339	45064	41045.3	45774.7	53367	44814.7	46030	50924	46197	35972.3	32941.3	43046.8	46244.3	55002.7	41903.9	38299.8	35244	46250.4	44780.8	44308.8	0.0300364	0.22935
Ubiquitin+OS+Mus+musculus+GN+Rps27a+PE+1+SV+1	8564.86	16307.9	P62991	4	UBIQ_MOUSE	11962	11552	10843.3	10414.7	14267.3	15753.3	14172	16634	15628.7	14554.3	15131.3	15347.7	16720.3	16856	17433.3	15438.3	16253.7	16454.7	15958.3	17100	18223.7	14564	16032	13992.3	11193	15206.7	15165.5	16612	16441.7	15703	0.152749	0.230225
Gamma+enolase+OS+Mus+musculus+GN+Eno2+PE+1+SV+2	47296.8	6852.86	P17183	5	ENOG_MOUSE	1324.6	1459.65	1739.46	875.754	1618.61	1677.9	2126.08	1525.09	1485.57	1362.35	1399.22	1383.03	1364.19	1391.84	1373.08	1504.82	1494.79	1514.87	1421.49	1824.62	1683.76	2510.12	2609.27	2474.31	1349.86	1736.92	1407.54	1408.48	1563.94	2319.37	0.434118	0.235651
Dihydropyrimidinase+related+protein+1+OS+Mus+musculus+GN+Crmp1+PE+1+SV+1	62167.9	2280.09	P97427	10	DPYL1_MOUSE	6728.03	6659.42	6114.59	4876.59	6992.67	5786.79	6320	5829.43	5201.56	4402.09	4674.43	4465.56	5594.58	6486.54	5827.14	5244.74	6598.21	6477.52	6087.03	6369.04	8511.82	7754.94	7994.8	8164.58	6094.66	6232.22	4685.91	5788.25	6382.95	8106.54	0.271	0.253277
Rab+GDP+dissociation+inhibitor+beta+OS+Mus+musculus+GN+Gdi2+PE+1+SV+1	50537.3	1802.89	Q61598	3	GDIB_MOUSE	4051.17	3551.87	3843.4	4243.26	4120.83	3845.18	4344.14	3674.41	4506.65	3412.86	4074.12	4343.42	3906.26	3716.51	3652.28	3701.77	3778.17	4505.91	4185.99	4374.54	7155.5	6047	5989.5	6896	3922.43	3996.14	4084.26	3744.21	4211.15	6522	0.391824	0.270424
ADP+ribosylation+factor+1+OS+Mus+musculus+GN+Arf1+PE+1+SV+2	20696.8	1700.45	P84078	3	ARF1_MOUSE	3166.33	3794.5	4038	1422.5	4575.33	5232	6093	4814.33	3896.33	3732.67	4743.5	3528	4781	6626.67	6033.5	5124	4912.33	5016	3028	4344.33	5530.33	4980	4023.33	4793	3105.33	5178.67	3975.12	5641.29	4325.17	4831.67	0.300842	0.271558
Keratin+type+II+cytoskeletal+2+oral+OS+Mus+musculus+GN+Krt76+PE+2+SV+1	62844.8	315.619	Q3UV17	3	K22O_MOUSE	5033		1981	3560	18511	11227.8	10750	7463.08	10160	6062.99	9875	9449	6757.43	7239.22	6204.21	6381.3	9343	5987.1	5072.45	10264	16352	15617	14160	16102	3524.67	11988	8886.75	6645.54	7666.64	15557.8	0.651973	0.291848
Ras+related+protein+Rab+5C+OS+Mus+musculus+GN+Rab5c+PE+1+SV+2	23412.6	459.031	P35278	3	RAB5C_MOUSE	1678				3575	3915	2633.5	3671	3523	1060	2725	2801.5	1982.5	2018.5	2189	1513		4267	3234	4448	3757.67	3450.33	3435	3578	1678	3448.62	2527.38	1925.75	3983	3555.25	0.497159	0.306236
Dihydropteridine+reductase+OS+Mus+musculus+GN+Qdpr+PE+1+SV+2	25570.3	2898.61	Q8BVI4	5	DHPR_MOUSE	3854.33	2807.33	2652	3847.33	8081.67	8459	8102.67	8614.33	7669	6940	7352.67	7215.67	7276.33	7643	7371	8447.33	8254	7905	7607	7165.67	7957.33	8283.67	8046.33	7668	3290.25	8314.42	7294.33	7684.42	7732.92	7988.83	0.383443	0.308579
Fructose+bisphosphate+aldolase+C+OS+Mus+musculus+GN+Aldoc+PE+1+SV+4	39395	452.737	P05063	3	ALDOC_MOUSE	1682.43	1536.07	1635.71	1734.15	2106.62	1258.16	2474.77	1317.62	1864.92	1569.91	1754.36	1429.14	1979.35	1746.22	1722.34	4331	1360.59	1404.23	1698.3	1681.14	1942.99	3366	2082.41	2022.3	1647.09	1789.29	1654.58	2444.73	1536.06	2353.42	0.229557	0.315226
Ras+related+protein+Rab+3B+OS+Mus+musculus+GN+Rab3b+PE+1+SV+1	24757	668.047	Q9CZT8	2	RAB3B_MOUSE	621.331	648.216	714.616	885.496	913.133	860.049	1112.89	754.751	1104.51	917.872	1135.59	1324.07	1932	1734.71	1871.14	1819.64	847.622	968.95	775.944	824.451	739.306	642.492	910.537	636.254	717.415	910.206	1120.51	1839.38	854.242	732.147	0.57386	0.317974
Dynein+light+chain+1+cytoplasmic+OS+Mus+musculus+GN+Dynll1+PE+1+SV+1	10365.9	11022.4	P63168	2	DYL1_MOUSE	8551.32	8481.96	7001.47	14001	7446.66	8189.54	8034.93	8007.88	8268.89	15293	18828	8554.24	17525	9551.96	17439	14293	9385.17	8940.59	16900	16444	7749.75	13611	11917	6747.95	9508.94	7919.75	12736	14702.2	12917.4	10006.4	0.275329	0.318871
Rab+GDP+dissociation+inhibitor+alpha+OS+Mus+musculus+GN+Gdi1+PE+1+SV+3	50521.7	1719.68	P50396	4	GDIA_MOUSE	2549.5	5312.67	4565.67	2780.74	3952.51	6051	5478.53	6612	5927.67	4927.33	5220.88	5398.24	4553.07	4230.15	4133.38	11359	8253.67	7060.43	5770.34	6386	6663.5	4208.33	5530	5640.5	3802.14	5523.51	5368.53	6068.9	6867.61	5510.58	0.138015	0.328148
Phosphoglycerate+kinase+1+OS+Mus+musculus+GN+Pgk1+PE+1+SV+4	44550.6	451.27	P09411	4	PGK1_MOUSE	1898	1975	1964	1965	2966.67	3169	3240.33	2471.67	2509	2347.33	2403.67	2471.33	3027.33	3185.67	2835.67	2982	2545.5	2931.67	2955.33	2616.67	4315	4179.33	3554.5	3204.67	1950.5	2961.92	2432.83	3007.67	2762.29	3813.38	0.158799	0.383716
Keratin+type+II+cytoskeletal+1+Cytokeratin+1+CK+1+Keratin+1+K1+67+kDa+cytokeratin+Hair+a	66017.8	4768.01	P04264	23	K2C1_HUMAN	5084	5142.33	4981.67	5273	38128.9	38132.5	38202	38132.3	19731.7	18775.3	20365.7	21294.3	35680.3	35684	36137.3	35296.3	18062.3	18643	18478	19686	32924.1	32535.7	34195.8	30898.1	5120.25	38148.9	20041.8	35699.5	18717.3	32638.4	0.507448	0.459477
Keratin+type+I+cytoskeletal+10+Cytokeratin+10+CK+10+Keratin+10+K10	59510.8	3559.38	P13645	15	K1C10_HUMAN	2829.47	2926.98	3127.18	2734.11	10715	10690	11667	13211	5686	5845.33	6881.67	6161.67	14658.3	15691.7	14625.7	15611.7	7071.67	8351.67	7617.67	7880	8006	9135	8968	8144.33	2904.43	11570.8	6143.67	15146.8	7730.25	8563.33	0.354631	0.608656
Keratin+type+II+cytoskeletal+5+Cytokeratin+5+CK+5+Keratin+5+K5+58+kDa+cytokeratin	62378.5	1771.66	P13647	9	K2C5_HUMAN	684.604	1938.67	1270.94	1716.95	4571.65	4293.28	4479.13	4220.57	2523.67	2933	2918.15	2773.91	5641	6187.33	5355.2	5839.33	2288.67	2610.33	2327.33	2835	5089.34	5751	5346.09	5112.67	1402.79	4391.16	2787.18	5755.72	2515.33	5324.78	0.278223	0.663924
Keratin+type+II+cytoskeletal+2+epidermal+Cytokeratin+2e+K2e+CK+2e+keratin+2	65865.4	1938.93	P35908	9	K22E_HUMAN	303.26	361.495	340.01	1140.85	5815.05	5490	5652.3	6005.45	2794.33	2925.11	2926.63	2986.57	9503.33	9186.33	8978.19	8506.74	4495.33	4426.39	4308	4922.33	4210.07	3731	4156.98	3818.36	536.404	5740.7	2908.16	9043.65	4538.01	3979.1	0.272961	0.934963
Keratin+type+I+cytoskeletal+14+Cytokeratin+14+CK+14+Keratin+14+K14	51621.6	2415.52	P02533	11	K1C14_HUMAN	1456.59	1831.33	1450.82	1790.09	8585.06	9162.09	7305.94	6985.24	3809.12	4091.02	4776	3133.14	11995.2	12082.5	11809.3	11594.4	3270.31	4331.95	4147	3966.05	11656.2	11714.9	10433.7	10648	1632.21	8009.58	3952.32	11870.4	3928.83	11113.2	0.230628	0.985288
Keratin+type+II+cytoskeletal+6D+Cytokeratin+6D+CK+6D+K6d+keratin	42468.5	4622.15	P48667	10	K2C6D_HUMAN	126.875	163.892	286.101	241.275	6717.7	6217.15	6780.55	6350.18	4178.33	3945.12	4247.9	3938.19	10979.4	11456.8	11262.7	12376.5	2181.39	2880.09	2636.34	2495.01	11480.5	10337.5	10634.4	9887.9	204.536	6516.39	4077.38	11518.9	2548.21	10585.1	0.244661	1.19091
Keratin+type+I+cytoskeletal+16+Cytokeratin+16+CK+16+Keratin+16+K16	51267.9	4139.39	P08779	15	K1C16_HUMAN	627.705	700.102	626.853	617.855	7898.94	7910.57	7462.06	7970.27	5930.88	5910.98	6690.67	6335.23	19326.5	20176.5	19258.2	18378.7	4117.52	4631.26	4366.33	4544.62	11586.1	11665.7	10704.6	11416.7	643.129	7810.46	6216.94	19285	4414.93	11343.3	0.231182	1.25621
Keratin+type+II+cytoskeletal+6B+Cytokeratin+6B+CK+6B+K6b+keratin	59999	4301.51	P04259	13	K2C6B_HUMAN	126.875	163.892	286.101	241.275	3710.23	4044.73	4053.66	3854.48	2590.1	2360.37	2435.03	2439.02	11183.7	11383.9	15389.1	12451.5	1784.13	1736.45	1796.85	1416.28	12361.3	8264.69	12092.4	7987.24	204.536	3915.77	2456.13	12602.1	1683.43	10176.4	0.162001	1.89516
Keratin+type+II+cuticular+Hb6+Type+II+hair+keratin+Hb6+Keratin+86+K86+K2+11	53500.9	490.437	O43790	2	KRT86_HUMAN																					3416.5	3424.5	3190.5	3211.5						3310.75	0	#DIV/0!
Label-free quantitative proteome analysis. The relative abundance of proteins in myelin purified from three Sept8null brains (KO1, KO2, KO3) was compared to three wildtype littermates (WT1, WT2, WT3). All samples were measured in technical replicates. Absolute quantification values (in ppm) were obtained using the TOP3 approach. Relative differences between samples were calculated as logarithmize…
